# Supplementary material for: Network analysis of the progranulin-deficient mouse brain proteome reveals pathogenic mechanisms shared in human frontotemporal dementia caused by GRN mutations
Source: Acta Neuropathol Commun. 2020 Oct 7;8:163. doi: 10.1186/s40478-020-01037-x (PMC7541308; doi:10.1186/s40478-020-01037-x)
Supplement: Supplementary file 1 — Additional file 1. Compilation of multiple supplementary tables. Table S1 is a list of cell type-specific protein markers used to identify enrichment of cell types in WGCNA modules. Table S3 is a summary of differential protein expression in Grn−/− (KO) compared to Grn+/+ (WT) mouse brain. Table s4 is a compilation of proteins identified in mouse brain proteome and their correlation to WGCNA modules. Table S5 is a summary of the enrichment of Gene Ontology (GO) terms for each module in WGCNA network. [file 40478_2020_1037_MOESM1_ESM.xlsx]

## Sheet: Table S1
Table S1. Cell type-specific protein marker lists used to identify cell type enrichment modules.Derived from Sharma.et al, Nat Neurosci (2015) Related to Figure 1
Astrocytes	Microglia	Neuron	Oligodendrocytes
2610301B20Rik	9030617O03Rik	2700097O09Rik	5031439G07Rik
A2mp	9930111J21Rik2	Aars2	5730559C18Rik
Abat	Aagab	Abca5	Abca2
Abcc8	Abca1	Abcc4	Abhd5
Abcd2	Abca9	Abracl	Abi2
Abcd3	Abcb1a	Acsl4	Abtb2
Abhd3	Abcb1b	Actl6b	Acap3
Abhd4	Abcc3	Adar	Ace
Abr	Abcd1	Adnp	Acot7
Acaa2	Abhd12	Aes	Adam22
Acad11	Abhd14b	Afap1	Adam9
Acad12	Abi3	Ahdc1	Ado
Acadl	Acox3	Ahi1	Afap1l2
Acadm	Acsl5	Ahsa2	Agap1
Acadsb	Ada	Akap8l	Agap2
Acadvl	Adap2	Akap9	Ago3
Acot1	Adssl1	Alkbh8	Agpat4
Acot11	Aga	Ammecr1l	Aldh1l2
Acot2	AI607873	Ankhd1	Ank1
Acox1	Aif1	Ankrd34b	Ankrd28
Acsbg1	Aim2	Arfrp1	Anks1b
Acsf2	Akap10	Arg2	Anpep
Acsl6	Akr1b1	Arhgap39	Apba1
Acsl6	Aldh16a1	Arid1b	Apbb1
Acss1	Aldh3b1	Arid2	Aplp1
Acss2	Alkbh3	Arid4b	Apod
Actn1	Alox5	Armcx4	Arfgef3
Actr3b	Amdhd2	Arx	Arhgap31
Acyp2	Ankrd44	Asb3	Arhgef10
Adcy2	Ano6	Atad2b	Asns
Adcy8	Anxa1	Atad5	Atg101
Adcyap1r1	Anxa11	Atf2	Atp1a3
Add3	Anxa3	Aurkb	Atp2b3
Adhfe1	Anxa4	Auts2	AW551984
Adk	Anxa5	Bag4	Bbs7
Agfg2	Ap1g2	Baz1b	Bcar1
Agl	Ap3b1	Baz2b	Bcas1
Agpat3	Ap5b1	BC068157	Bche
Agpat5	Ap5z1	Bcl11a	Begain
Agrn	Apaf1	Bcl11b	Bhlhb9
Agt	Apbb1ip	Bcl7a	Bpgm
Ahcyl1	Apobec3	Bcl9	C1ql3
Ahcyl2	Apobr	Bod1	Ca10;Car10
Ak4	Arap3	Brd1	Ca14
Akt2	Arf2	Brd2	Cacng4
Aldh1a1	Arfgef2	Brd3	Cadm4
Aldh1a2	Arg1	Brd7	Calb1
Aldh1l1	Arglu1	Brd8	Camsap2
Aldh4a1	Arhgap17	Brsk1	Capn5
Aldh5a1	Arhgap25	Brsk2	Casr
Aldh6a1	Arhgap27	C2cd2l	Ccdc167
Aldh7a1	Arhgap30	C3	Ccnd1
Aldoc	Arhgap4	Caap1	Cdc37l1
Alpl	Arhgdib	Cacna2d1	Cdh11
Amer2	Arhgef6	Cacna2d2	Cdk14
Amt	Arid3a	Cacnb3	Cdk18
Ankrd40	Arid4a	Cacnb4	Cdr2l
Apoe	Arpc1b	Cadps2	Cers2
Appl2	Arpc5	Calb2	Cetn2
Aqp4	Arrb1	Camk2a	Chadl
Arap2	Arrb2	Camk2b	Chd1
Arhgap21	Arsb	Camk4	Cldn11
Arhgap26	Arsg	Camsap1	Clgn
Arhgap32	As3mt	Camta1	Cmip
Arhgap5	Asl	Casd1	Cnksr3
Arhgef12	Asph	Casp2	Cnp
Arhgef18	Atp13a2	Cbx2	Cntn1
Arhgef26	Atp2a3	Cbx4	Cntn4
Arhgef4	Atp5c1	Ccdc177	Col9a3
Arnt2	Atp7a	Ccdc71l	Cplx1
Aspa	B2m	Ccnb1	Cpox
Ass1;Gm5424	B4galnt1	Ccnt1	Crcp
Athl1	Bai1	Ccsap	Cspg4
Atp1a2	Baz1a	Cd2bp2	Cygb
Atp1b2	BC100530	Cdc40	Cyp2j6
B3gnt1	Bcat2	Cdk1	Ddc
Bag3	Bcl10	Cdk13	Ddx25
Bbox1	Bid	Cdk2ap1	Ddx59
Bcan	Bin1	Cdkn1b	Dennd5b
Bcar3	Bin2	Cds1	Dfna5
Bckdha	Bloc1s5	Celf3	Dgat1
Bcl2	Blvra	Celf4	Dhcr24
Bola3	Blvrb	Celf5	Dhx40
Btbd17	Bmp2k	Celf6	Dicer1
Btd	Btaf1	Celsr2	Dnaja4
Ca2	Btk	Cend1	Dnajb2
Ca3	C1qa	Cenpc	Dnm1
Ca5b	C1qb	Cep104	Dnm1
Cald1	C1qc	Cep120	Dnm3
Camk2g	Cacul1	Cep170	Dock3
Cap2	Camp	Cep170b	Dock6
Capns1	Cap1	Cggbp1	Dock9
Capns1	Capg	Chaf1a	Dohh
Capzb	Capn1	Chaf1b	Dph5
Caskin1	Capza1	Champ1	Dpp10
Caskin2	Card9	Chd3	Dpyd
Cat	Casp1	Chd5	Dtd1
Cbr3	Casp6	Chd6	Dusp15
Cbs	Casp8	Chd7	Dusp23
Ccbl2	Cast	Chd8	Eef1a2
Ccdc141	Cbln1	Chd9	Efr3b
Ccdc88c	Cbln2	Chn1	Efs
Ccdc90b	Cbln4	Clk4	Ehd3
Cdc42ep1	Cbr2	Clvs1	Eif1b
Cdc42ep4	Ccdc186	Cmss1	Elfn2
Cdh2	Ccdc50	Cnksr2	Elovl4
Cecr5	Ccdc88b	Cnst	Eml1
Cep350	Ccdc93	Cntn2	Endod1
Chpt1	Ccr1	Cntnap1	Eno2
Chst2	Cd180	Cplx2	Enpp2
Ckm	Cd2ap	Cpne5	Enpp6
Clcc1	Cd68	Cpne9	Epb4.1l1
Clec16a	Cd99l2	Csnk1e	Epb4.1l1
Clic6	Cep250	Cstf2t	Epb41
Clu	Chek2	Ctcf	Epb41l3
Clybl	Chil3	Ctif	Epn2
Cmbl	Chmp1b1	Cyp46a1	Ermn
Cml1	Clcn5	Dab2ip	Evi5l
Cnn3	Clec10a	Dach1	Fa2h
Cntfr	Clic1	Dapk1	Fah
Coprs	Cln5	Daxx	Fam122a
Coro2b	Clta	Dbn1	Fam169a
Cox6b1	Clta	Dck	Fam177a1
Cpe	Cmtm3	Dcp1a	Fam63a
Cpm	Cndp2	Dcx	Far1
Cpt1a	Cnn2	Dgke	Fbxo7
Cpt2	Col4a1	Dgkg	Fchsd2
Crot	Col4a2	Dhx57	Fem1b
Crtc3	Col4a3bp	Diras1	Fkbp1a
Crym	Colgalt1	Diras2	Fnta
Csdc2	Commd5	Dlg2	Fntb
Csrp1	Coro1a	Dlg3	Frmd5
Csrp2	Coro2a	Dlx1	Fryl
Cst3	Cotl1	Dnajb6	Fsd1
Cth	Cpq	Dnajc9	Fyn
Ctnna1	Creg1	Dner	Gab1
Ctnnb1	Crip1	Dnmt3a	Gab2
Ctnnbip1	Cryba4	Dpysl5	Gale
Ctnnd2	Crybb1	Dsp	Gamt
Cul7	Cryl1	Dut	Gap43
Cyp2d22	Csf1r	Dzank1	Gas2
Cyp2j9	Cstb	Ebf3	Gfod1
Cyp4f15	Ctbs	Ehbp1	Gfod2
Cyp4f16;Cyp4f37	Ctsa	Ehmt1	Ggct
Cyp7b1	Ctsb	Ehmt2	Gltp
Dag1	Ctsc	Eif2ak3	Gltscr2
Dbi	Ctsd	Eif4enif1	Gmds
Dctn1	Ctsf	Elavl2	Gnb4
Ddhd1	Ctsh	Elavl4	Gne
Ddt	Ctsl	Elf2	Gnptab
Decr1	Ctss	Elmod1	Gnptg
Dennd4c	Ctsz	Emc9	Gpatch11
Dgkb	Cx3cr1	Emsy	Gpc1
Dhcr7	Cyb5r1	Eomes	Gpr158
Dhrs1	Cybb	Ep400	Gpr17
Dhrs4	Cyfip1	Epb4.1l4b;Epb41l4b	Gria3
Dhtkd1	Cyth4	Epc2	Grik3
Dhx32	D8Ertd738e	Ephb2	Gsn
Dlg5	Dab2	Eri1	Gtf2h4
Dlgap1	Daglb	Exosc4	Heatr3
Dmd	Dcxr	Ezh2	Hif1an
Dnajc25	Ddx26b	Fam103a1;Gm10767	Hip1
Dock1	Ddx31	Fam115a	Hip1r
Dpy19l3	Ddx58	Fam117b	Hist2h2ac;Hist2h2aa1;Hist1h2al
Dtna	Dennd4b	Fam120b	Hpcal4
Dync2h1	Dera	Fam185a	Hspa12a
Ech1	Dgkz	Fam89b	Hypk
Echdc1	Dhdh	Fastkd5	Igf2bp2
Echdc2	Diap2;Diaph2	Fat2	Igsf5;Pcp4
Eci2	Dmxl1	Fbxo30	Igsf9b
Edil3	Dnajc1	Flywch1	Il1rap
Ednrb	Dnajc13	Fnbp1l	Imp4
Eepd1	Dnase2;Dnase2a	Fnbp4	Inf2
Efhd1	Dnm2	Foxg1	Inpp5b
Egfr	Dnttip1	Foxj3	Inppl1
Ehhadh	Dock2	Foxk2	Irs2
Elmo2	Dock8	Foxp1	Itgb8
Elovl5	Dok1	Gabra1	Itpr2
Enpep	Dpp7	Gabrb2	Jak2
Entpd2	Dtx3l	Gad1	Jam3
Ephb3	Efr3a	Gar1	Jmy
Ephx2	Ehbp1l1	Gatsl2	Josd2
Erbb2ip	Ehd4	Gdap1	Kank1
Etfa	Elmo1	Gdpd1	Katnal1
Etfdh	Eml3	Gemin7	Kazn
Evi5	Emr1	Glce	Kbtbd7
F3	Engase	Gle1	Kcnd2
Fabp5	Eno3	Gprasp1	Kctd4
Fabp7	Enpp4	Gprin1	Khdrbs2
Fads2	Entpd1	Gpsm1	Kiaa1549;D630045J12Rik
Fam115c	Epdr1	Gramd1a	Kif13a
Fam168a	Epx	Gramd1b	Klhdc4
Fam171b	Erap1	Gria1	Kndc1
Fam213a	Esyt1	Grid2ip	Lchn
Fars2	Evl	Grin1	Lcorl
Fbxo2	F11r	Grin2b	Ldlr
Fdft1	F13a1	Gse1	Lgi3
Fermt2	Fam105a	Gtf2e1	Llph
Fga	Fam129a	H1fx	Lmcd1
Fgd6	Fam49b	Haus3	Lphn3
Fgf1	Fam76b	Hecw1	Lrrn1
Fgfr3	Fcgr1	Hells	Lsamp
Fhl1	Fcgr2	Hirip3	Macrod2
Fkbp10	Fcgrt	Hmg20a	Mag
Fkbp9	Fcrls	Hmg20b	Magi2
Flnc	Fermt3	Hmgb3;Gm6104	Map1a
Flot2	Fes	Hn1	Map1lc3b
Fmo1	Fgd2	Hp	Mapkap1
Fn1	Fhl3	Hspb1	Mapt
Folh1	Fhod1	Hspg2	Matn4
Foxred1	Flcn	Igf1r	Mb21d2
Fut9	Fli1	Igf2r	Mbnl2
Gcdh	Fmnl1	Igfbpl1	Mbp
Gcsh	Fmnl3	Ighm	Mbp
Gfap	Fuca1	Ighv1-31	Mbp
Gfap	Fyb	Igkc	Micall1
Gja1	Galk2	Igsf3	Mif4gd
Gldc	Galm	Igsf8	Mobp
Glipr2	Galns	Incenp	Mog
Glud1	Galt	Ing1	Mp68
Glul	Ganc	Insm1	Mpz
Gm20441	Gbp4	Iqcb1	Mrps18b
Gnao1	Gbp7	Islr2	Mtap
Golim4	Gbp9	Itpka	Mtmr7
Gpam	Gda	Kalrn	Myo1d
Gpd2	Gdpgp1	Kat5	Myrf
Gpm6a	Ggh	Kcna4	Nap1l5
Gpm6b	Git2	Kcnq2	Nav2
Gpr37l1	Git2	Kctd15	Ncald
Gpr56	Gla	Kdm2b	Ncam2
Gpt	Glb1l	Kdm4a	Ndrg1
Gpt2	Gls	Kdm4b	Necab2
Gpx8	Gm5483	Kdm5a	Nefh
Grm3	Gmfg	Kdm5b	Nefl
Grm5	Gmip	Kiaa0907	Neu4
Gsta4	Gmpr	Kiaa1109	Nhsl2
Gstk1	Gnpda1	Kiaa1524;C330027C09Rik	Nkx2-2
Gstm1	Gns	Kiaa1598	Nlgn3
Gstm5	Golm1	Kif11	Nob1
Gstt1	Gpnmb	Kif21b	Nol3
Gstz1	Gpsm3	Kif22	Nrd1
Gucy1a3	Gpx1	Kif4	Nudt18
Gulp1	Grn	Kif5c	Olfm2
Hacl1	Gsdmdc1	Kifc5b	Olig1
Hadh	Gusb	Klf12	Opcml
Hadha	Gvin1	Kmt2a	Osbpl6
Hepacam	H2-D1	Kmt2b	Otud7b
Higd1a	H2-K1	L1cam	Pacs2
Hist1h3a	H6pd	Lamb1	Palm2;Palm2Akap2
Hmgcr	Hck	Lig1	Pank3
Hmgcs2	Hcls1	Lonrf2	Papss1
Hmgn1	Heatr5a	Lpcat4	Pcbd1
Hrsp12	Hexa	Lpgat1	Pcbp4
Hsd11b1	Hexb	Lphn1	Pcdh7
Hsdl2	Hfe	Lppr3	Pcnxl3
Hspa2	Hgsnat	Lppr4	Pcsk1n
Htra1	Hk2	Lrch2	Pcyt2
Ift122	Hk3	Lrrc8c	Pdcd4
Ift140	Hltf	Lsm14b	Pde4b
Igsf1	Hmga1	Luc7l	Pde4d
Ikbip	Hmha1	Lyrm7	Pdgfra
Il6st	Hmox1	Lzts1	Pdlim5
Immt	Hpgd	Mab21l1	Peli1
Inpp5j	Hpgds	Mad2l1	Phf12
Irs1	Hprt1	Madd	Phldb1
Itga1	Hs1bp3	Map3k4	Pkia
Itga7	Htatip2	Map4k3	Plcb1
Itih5	Hvcn1	Map9	Plekha1
Itm2c	Ids	Mapk8	Plekhb1
Itpkb	Idua	Mark1	Plekhm1
Ivd	Ifi204	Med10	Plod2
Jak1	Ifi205b	Med14	Plp1
Jam2	Ifi30	Meis1	Plxnb3
Kank2	Ifi35	Mex3a	Ppfia3
Kbtbd11	Igf2bp3	Mex3d	Ppfibp1
Kcnj10	Ighg2b	Mgst3	Ppfibp2
Kcnn2	Igtp	Micu3	Ppm1e
Kct2	Il16	Minpp1	Ppp1r16b
Kctd5	Inpp4b	Mki67	Prepl
Kiaa0100	Inpp5d	Mllt4	Prkcq
Kiaa1161	Irak4	Moap1	Prph
Kidins220	Irf5	Morc2a	Psip1
Kif1b	Irf8	Mpped2	Pstpip2
Kif1c	Irgm1	Mrgbp	Ptov1
Klhdc8b	Isg15	Msl1	Ptpdc1
Klhl25	Isoc2b	Mtss1	Ptprd
L3hypdh	Isyna1	Mturn	Ptpro
Lama4	Itga6	Mum1	Pus7
Lamb2	Itgam	Myo9a	Pus7l
Lamc1	Itgax	Myt1	Pvalb
Lats1	Itgb2	Napb	R3hdm1
Lclat1	Itgb3	Nasp	Rab15
Lepre1	Itpr3	Ncapg	Rab27b
Lgalsl	Itsn2	Ncaph	Rab33a
Lifr	Jak3	Nck2	Rab39b
Limch1	Kcnab1	Ncoa2	Rab4a
Limd1	Kctd12	Ncs1	Rabgap1l
Lingo1	Kctd12b	Ndufa1	Rac3
Lpp	Khk	Ndufaf6	Ralgps1
Lrch3	Kif15	Nedd4l	Rap1gap
Lrig1	Krt33a	Nell2	Rapgef1
Lrp4	Lacc1	Neurod2	Rgs6
Lrrc16a	Lactb2	Nfib	Rnf220
Lrrc8a	Lamp2	Nfix	Rnf7;Gm7075
Lxn	Lcn2	Nfix	Rock1
Macf1	Lcp1	Noa1	Rogdi
Magt1	Lcp2	Nol4	Rras2
Maoa	Lgals1	Nosip	Rtkn
Maob	Lgals3	Nptxr	S100a1
Map2	Lgals3bp	Nrde2	S100a13
Map4	Lgals3bp	Nrxn3	S100a16
Marc2	Lgals8	Nsd1	Samd4b
Mast4	Lgals9	Nsg1	Sapcd2
Mavs	Lgmn	Nsg2	Scrg1
Mboat2	Limd2	Nsrp1	Secisbp2l
Mcc	Lipa	Nt5dc2	Sema4d
Mcee	Lipo1;Lipo2	Nt5dc3	Sema5a
Mfge8	Lpcat2	Nup35	Sgk2
Mgst1	Lpxn	Ociad2	Sh3bp4
Mical1	Lrch1	Ogt	Sh3d19
Micall2	Lrmp	Olfm1	Sh3gl3
Mid1ip1	Lrrfip1	Osbpl5	Sh3rf1
Mink1	Lsm5	Pak7	Shisa7
Mlc1	Lsp1	Patz1	Shroom2
Mmab	Ltc4s	Pax6	Sike1
Mmd2	Ltf	Paxbp1	Sirt2
Mpc1	Ly86	Pbk	Slc1a1
Mpdz	Lyn	Pbrm1	Slc27a3
Mpp5	Lyn	Pbx1	Slc27a6
Mpp6	Lyz2	Pbx3	Slc2a13
Mras	Man1c1	Pcdh17	Slc35f1
Msi2	Man2a1	Pcgf2	Slc44a1
Mthfd1	Man2b1	Pde4dip	Slc44a2
Mtm1	Man2b2	Pdp1	Slc4a8
Mut	Manba	Pfdn1	Smarcb1
Myh11	Mapk14	Pfdn6	Smyd2
Myh14	Mapkapk2	Phc1	Sncb
Myl9	Mbnl1	Phc2	Snx11
Myo10	Mef2c	Phc3	Snx15
Myo6	Mgat1	Phf14	Snx25
Myo6	Mgat2	Phf20l1	Snx32
Nacc2	Mgmt	Phf8	Sox10
Nadk	Mknk1	Phip	Sox6
Nadk2	Mob1a	Pias2	Sox8
Naprt	Morc3	Pias4	Spet5
Nat1	Mov10	Plg	Spet8
Ncam1	Mpeg1	Plxna2	St8sia1
Ncan	Mpo	Pogz	Stk32a
Nde1	Mpp1	Pola1	Stk39
Ndrg2	Mrc1	Pola2	Stx1b
Ndrg2	Mroh1	Polr2d	Stxbp6
Nebl	Msn	Pomgnt2	Sulf2
Nes	Mthfr	Pou3f4	Syt2
Ngef	Mthfsl	Ppfia2	Syt3
Nhsl1	Mtmr6	Pqbp1	Szt2
Nlrx1	Mtr	Prdm8	Taf9b
Nqo1	Mvp	Prim1	Tbc1d14
Nrbp2	Myh9	Prkar1b	Tbc1d19
Nrcam	Myo1c	Prkcg	Tbc1d22b
Nrxn1	Myo1e	Prkrip1	Tbc1d23
Nsdhl	Myo1f	Prmt8	Tbc1d5
Nudt12	Myo1g	Prox1	Tceal3
Nudt19	Myof	Prr12	Tceal5
Nudt2	Naaa	Prrc2b	Tcf7l2
Nudt7	Naga	Psd	Tcp11l2
Nwd1	Nagk	Psme4	Tdrd7
Oat	Naglu	Ptprm	Tf
Oplah	Naip2	Pycr1	Tfeb
Oxa1l	Nat2	Qser1	Tgoln1;Tgoln2
Oxnad1	Ncf1	Rabif	Tm7sf3
P4ha3	Ncf2	Rai1	Tmcc1
Pacsin3	Ncf4	Rai14	Tmcc3
Palld	Nckap1l	Ralyl	Tmem132b
Papss2	Necap2	Rasgrp2	Tmem163
Paqr4	Nek6	Rb1	Tmf1
Parp12	Nek7	Rbfox1	Tnr
Parva	Neu1	Rbfox2	Tns3
Pbxip1	Nfatc1	Rbfox3	Tpd52l2
Pcdh10	Nfatc2	Rbm15b	Tpm1
Pcdhgb6	Nfkb1	Rbm38	Tpm3
Pcp4l1	Nfkb2	Rbm4b;Rbm4	Tppp
Pcx;Pc	Nfxl1	Rcor2	Traf4
Pde1b	Ngp	Reln	Trim27
Pdgfrb	Nhlrc3	Rem2	Trim56
Pdlim3	Nme4	Rfx3	Trim67
Pdlim4	Nmi	Rit2	Tspan2
Pdlim5	Npc2	Rnaseh2b	Ttl
Pdzd11	Npl	Rnf214	Tub
Peak1	Nt5dc1	Rnft2	Tubb4a
Pex2	Nt5e	Rps19bp1	Tyw5
Pfkm	Oard1	Rrm2	Ubap1
Pgm5	Oas1a	Rtn1	Ube2j2
Phactr4	Ophn1	Rufy3	Ubr3
Phgdh	Osbpl11	Ryr2	Ugdh
Phka1	Osbpl9	Sap130	Ugt8
Phkb	P2rx4	Scai	Unc80
Phkg1	P2rx7	Scg2	Uri1
Phyhipl	P2ry12	Scmh1	Urm1
Pipox	P2yr13	Sema7a	Usp16
Pkd2	Pacsin2	Senp3	Usp24
Pla2g7	Pald1	Senp7	Usp32
Plcb3	Paox	Serpinc1	Ust
Plcd4	Parp14	Serpini1	Utp14b
Pld2	Parp3	Setd2	Vamp1
Plec	Parp9	Sez6	Vat1l
Pls1	Parvg	Sez6l2	Vldlr
Pltp	Pctp	Sfswap	Vps13b
Plxnb1	Pde3b	Sgtb	Vsnl1
Plxnc1	Pepd	Shank1	Wasf1
Pmm1	Pfkfb3	Shank2	Wwc2
Pnpla6	Pfn1	Sin3b	Xpo6
Pomt1	Pggt1b	Sipa1l1	Ythdc2
Pon2	Phka2	Sirt6	Znf276
Ppap2b	Phyhd1	Slc12a5	Znf281
Ppfia1	Pik3ap1	Slc25a22	Znf579
Ppic	Pik3c2a	Slc25a27	Zzef1
Ppp1r1a	Pik3cd	Slc32a1
Ppp1r3d	Pik3cg	Slc35e1
Ppp2r2b	Pik3r6	Slfn9
Ppp2r3a	Pip4k2a	Smarca5
Ppp2r5a	Pkn1	Smarcal1
Prdx6	Pla2g15	Smarcd3
Prex1	Pla2g4a	Smc4
Prex2	Plcg2	Smc5
Prkd1	Plcl2	Smg1
Prodh	Pld3	Smg7
Prom1	Pld4	Smg8
Psd2	Plek	Smpd3
Psph	Plekho2	Smpd4
Ptdss2	Plin2	Sobp
Ptn	Plod1	Sox4
ptplad1	Plod3	Sp9
Ptpmt1	Plscr3	Spc25
Ptpn13	Plxdc2	Spen
Ptpra	Pmm2	Spen
Ptprf	Pnp	Sphkap
Ptprg	Pnpla7	Spin1
Ptprz1	Pnpo	Spock2
Pxmp2	Pon3	Srsf12
Pxmp4	Ppt1	Ss18l1
Pygb	Ppt2	Ssh2
Rasa2	Prcp	Sssca1
Rasgrf1	Prkcd	St18
Raver2	Prorsd1	St7
Rcn2	Prps1l1	St8sia3
Retsat	Prps2	Stau2
Rftn2	Psmb10	Stmn1
Rgs20	Psmb8	Stmn2
Rgs7	Psmb9	Stmn3
Rhbdf1	Psme2	Strbp
Romo1	Ptbp3	Stx1a
Rsph4a	Ptgds	Suds3
Rsph9	Ptgr1	Sugp1
Rtn3	Ptgs1	Sugp2
S1pr1	Ptk2b	Suv39h2
Sag	Ptpn18	Suz12
Sar1b	Ptpn6	Syne2
Sardh	Ptprc	Syngap1
Sash1	Ptprj	Syt5
Scd2;Scd3	Pts	Syt6
Scp2	Pus10	Tacc3
Sdsl	Pycard	Tanc2
Sec14l2	Pygl	Tbc1d7
Sema6d	Pyroxd2	Tbr1
Sept9	Rab11fip5	Tcf20
Serhl	Rab27a	Tcf4
Serpinh1	Rab32	Tdrd3
Sfxn5	Rab35	Tead1
Sh3bgrl2	Rab3d	Terf2
Sh3pxd2b	Rab3il1	Tet3
Sigmar1	Rab43	Tex30
Slc12a4	Rab8b	Tgfb1
Slc13a3	Rabep2	Tiam2
Slc14a1	Rac2	Timeless
Slc1a2	Rap1b	Tle3
Slc1a3	Rap2c	Tlk2
Slc1a4	Rasa4	Tmem132a
Slc20a2	Rasal3	Tmem35
Slc25a18	Rassf4	Tnrc6c
Slc25a20	Rbm34	Tomm5
Slc25a42	Rbm47	Top2a
Slc27a1	Rcsd1	Tpx2
Slc2a1	Rel	Trim33
Slc30a1	Renbp	Trp53i11
Slc30a10	Rftn1	Trrap
Slc38a3	Rgs10	Tsc22d2
Slc39a12	Rgs19	Ttc26
Slc4a4	Rhog	Ttc9b
Slc6a1	Ripk1	Tuba8
Slc6a11	Ripk3	Tubb3
Slc6a17	Rnasel	Tyms
Slc6a9	Rnaset2	Ubash3b
Slc7a10	Rnf213	Ube2c
Slc7a2	Rnpep	Ubqln1
Slc9a3r1	Rp2	Uggt2
Slitrk2	Rpl37	Upf2
Smdt1	Rps6ka1	Urb1
Smim8	Rps6ka4	Usp22
Smpd2	Rraga	Usp28
Snta1	Rufy1	Usp29
Sntb1	S100a11	Usp3
Soat1	S100a8	Usp48
Sorbs1	S100a9	Utp23
Sorcs2	Sall1	Utp3
Sox2	Samhd1	Vezf1
Sox21	Sash3	Vkorc1l1
Sox9	Scamp2	Vprbp
Sparcl1	Scly	Wdhd1
Spire1	Scpep1	Wdr47
Sptan1	Serpina3n	Wdr74
Sqle	Serpinb1b	Whsc1
Ssfa2	Serpinb6;Serpinb6a	Wiz
Ston2	Serpinb6b	Xxylt1
Suclg2	Serpinb8	Yrdc
Suox	Sfxn2	Zbtb18
Synm	Sgpl1	Zc2hc1a
Syt11	Sgsh	Zc3h13
Taco1	Sh3bp1	Zfp280d;Znf280d
Tagln	Sh3kbp1	Zfp292
Tbc1d10a	Shc1	Zfp362
Them4	Siae	Zfp37
Timm21	Sipa1	Zfp532;Znf532
Tjp2	Sirpa	Zfp62
Tm7sf2	Skap2	Zfp644
Tmed1	Slc12a7	Zfp871
Tmem176b	Slc15a4	Zfpm2
Tmem229a	Slc25a24	Zmym2
Tmem259	Slc25a45	Zmym3
Tnc	Slc29a3	Znf143
Tnks1bp1	Slc35a3	Znf148
Tns1	Slc7a8	Znf22
Tom1l1	Slc9a9	Znf280c
Tom1l2	Slk	Znf423;Zfp423
Tpm2	Slmap	Znf521
Tpmt	Smarcd2	Znf536
Traf3	Snx17	Znf609
Trak1	Snx2	Znf668
Trim9	Snx29	Znf704
Trpm3	Snx5	Zscan21
Trps1	Snx8
Tsc22d4	Snx9
Tst	Sord
Ttc21b	Spcs3
Ttc9	Spg11
Ttyh1	Spg21
Ttyh3	Spi1
Tulp3	Sqrdl
Txnrd3	Srsf6
Uaca	St3gal6
Ube2f	Stab1
Ugt1a6	Stard3
Upp1	Stat1
Uqcrh	Stat2
Usp54	Stat5b
Utrn	Stat6
Vcam1	Stfa1
Vcl	Stfa2l1
Vezt	Stfa3
Vhl	Stk10
Vim	Stk11ip
Vps13d	Stk3
Vtn	Sts
Vwa8	Stxbp2
Wasf3	Stxbp5
Wdr19	Sult1a1
Wdr35	Sumo3
Wipi1	Syk
Wwc1	Taok3
Yap1	Tap1
Yes1	Tap2
Zcchc24	Tapbp
Zhx2	Tbc1d13
Zhx3	Tbc1d22a
	Tbxas1
	Tcirg1
	Tfe3
	Tgfbr1
	Tgfbrap1
	Tgm2
	Themis2
	Tifa
	Tk1
	Tln1
	Tlr13
	Tlr2
	Tlr3
	Tlr7
	Tlr9
	Tmem173
	Tmem63a
	Tmsb4x
	Tnfaip8l2
	Tor3a
	Tor4a
	Tpd52
	Tpm3
	Tpp1
	Tpst2
	Tradd
	Traf3ip3
	Trex1
	Trim14
	Trim21
	Trim65
	Trmt2a
	Trpv2
	Tspan14
	Ttc39b
	Tubb6
	Twf2
	Uap1l1
	Uba7
	Ugt1a7c
	Unc93b1
	Usp25
	Vamp8
	Vasp
	Vav1
	Vps13c
	Vps26a
	Vrk2
	Vwa5a
	Was
	Wasf2
	Wdfy2
	Wdfy4
	Wdr55
	Wwp2
	Zbtb8os
	Zc3h6
	Zc3hav1
	Zfhx3
	Zfyve26

## Sheet: Table S3
Table S3. Analysis of differential protein expression in Grn-/- (KO) compared to Grn+/+ (WT) mouse brain. (Related to Figures 1b,1c )
			ANOVA Calculations on RAW Protein LFQ Intensities
			Pairwise Significance		Fold Change More NP-Less NP
		p value	Tukey's	Tukey's	log2(FC)	log2(FC)
Gene Symbol	Fvalue	ANOVA	3mWT-KO	19mWT-KO	FC (3mWT-KO)	FC (19mWT-KO)
Gpnmb	109.325	4.49e-05		4.48e-05		-2.65523
Lgals3	95.3144	6.64e-05		6.63e-05		-1.90015
Tgm1	19.9696	0.00424314		0.00424312		-1.6848
Serpina3n	18.1116	9.45e-05	0.280394	0.00371185	-0.710917	-1.67516
A2m	20.5104	0.00398003		0.00398		-1.19549
Gfap	105.349	6.92e-09	0.0878569	4.62e-07	-0.270111	-1.16471
S100a6	63.3379	1.26e-07	0.916023	1.88e-06	-0.0748372	-1.16432
Pttg1ip|Q8R143	268.788	3.28e-06		3.11e-06		-1.11591
LOC102643089|P01029	57.1865	2.22e-07	0.941621	3.64e-05	-0.0790272	-1.05845
Lyz2|P08905	18.2237	0.00526931		0.00526928		-1.0579
Mpeg1|E9QN37	66.1138	0.000185903		0.000185849		-1.02101
Serpina1e|Q00898	0.806952	0.513931	0.980405	0.586576	0.300635	-1.01895
P2rx4|Q9JJX6	88.44	8.21e-05		8.21e-05		-0.897897
Ighg2c|F6TQW2	3.19109	0.124277		0.124277		-0.855614
S100a4|P07091	43.0973	1.06e-06	0.945024	0.00037134	0.0786721	-0.843738
Cd44|A2APM2	23.0161	2.89e-05	0.882564	9.98e-05	-0.0898381	-0.832771
Kctd13|Q8BGV7	2.13161	0.149497	0.996576	0.152736	0.0753078	-0.82725
Renbp|P82343	67.8813	0.00017274		0.000172685		-0.794461
Hexb|P20060	135.837	1.59e-09	0.000107875	3.7e-08	-0.356167	-0.753482
Cd180|Q62192	21.3625	4.2e-05	0.994103	0.00155405	-0.0375947	-0.744904
Trh|Q62361	2.04932	0.160678	0.977991	0.214827	0.141028	-0.740074
Hexa|P29416	116.164	3.93e-09	0.00043976	5.25e-07	-0.379176	-0.737721
Tcirg1|Q9JHF5	96.172	1.17e-08	0.000746611	2.19e-06	-0.407109	-0.737608
Slc41a1|Q8BJA2	2.97596	0.135269		0.135269		-0.736553
Ctsz|Q9WUU7	125.005	2.57e-09	0.0190365	1.85e-06	-0.257464	-0.732159
C1qc|Q02105	100.715	8.96e-09	0.0186853	3.21e-05	-0.339587	-0.731915
Plin4|O88492	15.3861	0.00777948		0.00777946		-0.729184
Tpp1|O89023	150.779	8.64e-10	0.000706961	6.91e-07	-0.360248	-0.721571
C1qa|P98086	65.4348	1.05e-07	0.0265958	0.000150516	-0.359417	-0.700727
C1qb|P14106	82.7806	2.76e-08	0.0132728	1.81e-05	-0.323242	-0.698535
Erv3|Q9DAX3	3.76064	0.100548		0.100548		-0.698151
Hltf|Q6PCN7	2.63812	0.0973521	0.368766	0.222913	0.572505	-0.694503
Capg|P24452	29.1735	8.53e-06	0.876827	5.71e-05	0.0720657	-0.694427
Igkv1-99|A0A075B5K8	4.69776	0.0733212		0.0733212		-0.663279
Tspan3|Q9QY33	51.5509	3.96e-07	0.999952	1.04e-06	-0.00314014	-0.661089
Zc3h12b|G3X9I7	2.86146	0.141676		0.141676		-0.642731
Tac1|P41539	12.5346	0.000523264	0.998137	0.00587896	-0.0260259	-0.640693
Fuca1|Q99LJ1	12.2037	0.00058916	0.836336	0.0111613	-0.13998	-0.640629
Mb|P04247	2.92386	0.0772819	0.289598	0.449904	-0.781399	-0.639511
Gal|P47212	2.35578	0.123257	0.998189	0.40806	-0.0631731	-0.603239
Ddx3y|Q62095	0.347731	0.791497	0.997888	0.749159	-0.106492	-0.602248
Vim|P20152	17.9511	9.86e-05	0.985504	0.00225987	0.0431227	-0.599383
Fastk|Q8C725	61.5618	0.00022658		0.000226529		-0.587305
Bcl2l15|Q08ED0	23.9573	0.00272566		0.00272563		-0.574909
Klf12|O35738	12.8238	0.0116286		0.0116286		-0.573555
Zfp365|Q8BG89	50.0974	4.64e-07	0.990015	2.88e-06	-0.0179201	-0.571679
Anxa4|P97429	51.4456	4e-07	0.991813	0.000133879	-0.0242302	-0.566195
Vezt|D3Z4E6	6.18654	0.00875128	0.999952	0.059382	0.00977692	-0.560784
Mt2|P02798	35.5662	2.99e-06	0.0602441	0.0134189	-0.426987	-0.555557
Unc93b1|E9PYK0	9.51039	0.00170575	0.208004	0.0022149	-0.244037	-0.55469
Scarb2|O35114	74.1779	5.14e-08	3.57e-05	7.2e-06	-0.473549	-0.553883
Inpp5d|Q9ES52	20.0289	5.78e-05	0.026283	0.000295081	-0.305728	-0.553184
Cd84|Q18PI6	57.7794	0.000269906		0.000269857		-0.548409
Sepp1|P70274	6.70441	0.00657895	0.322282	0.0073227	-0.241557	-0.547837
Phyhd1|Q9DB26	17.7019	0.0001055	0.112786	0.00740513	-0.335182	-0.547545
Lyar|Q08288	10.335	0.00120718	0.454213	0.00086499	0.155956	-0.547256
Npy|P57774	13.5841	0.000364528	0.148665	0.00260328	-0.267528	-0.540036
Fcgr2b|A0A0B4J1E6	23.8789	0.00274782		0.00274779		-0.532565
Mt1|P02802	20.0894	5.69e-05	0.476324	0.0162567	-0.217614	-0.530006
Sgsm2|Q80U12-2	8.52829	0.00264653	0.998561	0.00842236	0.0207125	-0.528603
Cyb5b|Q9CQX2	4.79066	0.0203097	0.995574	0.0120903	-0.0316107	-0.52356
Ugdh|O70475	14.2575	0.00922456		0.00922454		-0.522091
Lamp1|P11438	50.1984	4.59e-07	0.740261	0.000165511	-0.0807212	-0.507899
S1pr3|Q9Z0U9	6.34333	0.0453731		0.045373		-0.502411
Bcl11b|Q99PV8	10.5274	0.0011167	0.87294	0.00109657	0.0728645	-0.502051
Hspb1|P14602	7.4642	0.00442783	0.99998	0.00331815	0.00416681	-0.501984
Ncor2|F6SK53	10.4304	0.00116126	0.999736	0.128492	-0.018411	-0.50005
Obp1a|Q9D3H2	9.93008	0.0197845		0.0197845		-0.494252
Evi2a|P20934	4.45014	0.0254049	0.986657	0.221155	0.0792878	-0.490458
Spice1|Q8C804	3.51691	0.109862		0.109862		-0.486237
Hspa1l|P16627	9.64334	0.0016111	0.999741	0.0012996	-0.00831974	-0.481717
Lhfpl2|Q8BGA2	9.93343	0.001425	0.8093	0.020517	0.123335	-0.481297
Parp3|Q3ULW8	9.06122	0.0236949		0.0236948		-0.478551
Neo1|P97798-2	5.14945	0.0637342		0.0637342		-0.477222
Syde2|E9PUP1	20.1037	5.67e-05	0.875017	0.00505839	0.0831079	-0.474837
Clta|Q6PFA2	28.568	0.00175308		0.00175305		-0.472501
Zfp28|P10078-2	39.7484	0.000742657		0.000742619		-0.470138
Trim26|J3QN94	18.9752	0.00479094		0.00479092		-0.467748
Lsp1|P19973	16.2158	0.00016035	0.933589	0.000174125	-0.0429903	-0.467013
L3mbtl3|Q8BLB7	5.03575	0.0659789		0.0659789		-0.465608
Tmem209|Q8BRG8	1.51855	0.263934		0.263934		-0.46097
Ctsd|P18242	184.088	2.69e-10	0.0168609	6.97e-07	-0.150028	-0.457683
Ctss|F6WR04	32.5772	4.77e-06	0.00501959	0.00223493	-0.411547	-0.457434
Upp1|P52624	2.89021	0.140028		0.140028		-0.455003
Brsk2|G3UWV4	11.838	0.000673533	0.620904	0.0262349	-0.165308	-0.448836
Sash3|Q8K352	2.31259	0.179146		0.179146		-0.448752
Efcab6|Q6P1E8	11.2796	0.0152577		0.0152577		-0.447453
Lrfn2|Q80TG9	10.3773	0.00118656	0.958216	0.0112682	-0.0578127	-0.444517
Gla|Q8BGZ6	2.22043	0.138406	0.732395	0.276561	-0.241326	-0.443681
Plscr1|Q9JJ00	6.20076	0.0471537		0.0471537		-0.441524
Zfp947|Q8BIQ6	2.20885	0.139798	0.631341	0.175289	-0.240491	-0.438791
Fcer1g|P20491	16.3273	0.000155231	0.412625	0.0414114	-0.22771	-0.437012
Katna1|E9PZI6	0.713814	0.562364	0.854174	0.717854	-0.328006	-0.436692
Mrto4|Q9D0I8	2.5055	0.164537		0.164537		-0.433114
Fuca2|Q99KR8	25.7057	1.64e-05	0.000637263	0.00109818	-0.459106	-0.430833
Slc38a7|Q8BWH0	54.8185	0.000311859		0.000311811		-0.430672
Lipa|Q9Z0M5	36.0441	2.79e-06	0.116518	0.000452913	-0.183933	-0.429365
Dph1|Q5NCQ5	12.7838	0.0117072		0.0117071		-0.425149
Ighg1|A0A0A6YWR2	0.641498	0.453708		0.453708		-0.424776
Vwf|E9QPU1	13.2398	0.000409457	0.711033	0.028539	-0.137888	-0.422536
Gabrg1|Q9R0Y8	3.1018	0.0671931	0.999068	0.0720803	-0.0206202	-0.420492
Apbb1ip|Q8R5A3	3.19397	0.124139		0.124139		-0.419925
Slc22a4|Q9Z306	26.0441	1.54e-05	0.988544	0.000324489	0.02215	-0.419286
Cox17|P56394	4.13324	0.0315209	0.437816	0.0499289	-0.218747	-0.417765
Mrpl17|Q9D8P4	5.56786	0.0563124		0.0563124		-0.417568
Tbxas1|P36423	5.27546	0.0613659		0.0613659		-0.415125
S100a1|P56565	49.9034	4.74e-07	0.184806	1.07e-05	-0.106371	-0.414409
Arsa|P50428	38.5336	1.95e-06	0.000723597	3.7e-05	-0.300408	-0.412916
Smim7|Q5RKS2	6.23331	0.00852396	0.992821	0.187254	-0.051203	-0.412657
Lgmn|O89017	16.2078	0.000160722	0.0118833	0.000564622	-0.278114	-0.412094
Aldh1l2|Q8K009	3.47012	0.0507568	0.992443	0.0556477	-0.0388194	-0.412073
Lcp1|Q61233	36.1677	2.74e-06	0.467243	0.00021198	-0.0982777	-0.410281
Lpcat2|Q8BYI6	10.6798	0.00105058	0.459257	0.00499657	-0.144335	-0.408929
Cers1|P27545	2.38535	0.120203	0.994429	0.106887	-0.0399659	-0.408009
Nxph3|Q91VX5	5.88092	0.0515073		0.0515073		-0.407171
Rnasel|Q05921	2.98794	0.134621		0.134621		-0.405999
Krt79|Q8VED5	0.525317	0.673132	0.945995	0.755754	-0.221611	-0.403679
Mbd4|Q9Z2D7	17.279	0.00596564		0.00596562		-0.403185
Mrc1|Q61830	12.8677	0.000465439	0.519205	0.00614906	-0.135878	-0.403038
Tmem192|Q9CXT7	6.35192	0.00797756	0.409406	0.0125215	-0.172067	-0.401994
Farp2|Q91VS8	2.12835	0.149923	0.970826	0.154888	0.0766479	-0.401469
Ctsb|P10605	86.8437	2.1e-08	0.000846609	1.41e-06	-0.209493	-0.401246
Znrf3|Q5SSZ7	21.3273	0.00362237		0.00362234		-0.397788
Ptprc|S4R1S4	16.189	0.00016161	0.498234	0.00888132	-0.14388	-0.394562
Naprt|Q8CC86	6.24004	0.00849181	0.999616	0.0121055	0.0104715	-0.394418
Gm14399|E9QA51	15.3608	0.00780842		0.0078084		-0.393561
Uap1l1|Q3TW96	50.2351	4.57e-07	0.016546	3.51e-06	-0.14997	-0.392686
Itih3|Q61704	14.2293	0.000294907	0.981118	0.0313638	-0.0455241	-0.392614
Psap|Q8BFQ1	60.2278	0.000240724		0.000240673		-0.389578
Ms4a18|J3QN01	14.8073	0.00847938		0.00847936		-0.385136
Ppp2r1b|G3UWS4	25.6312	1.67e-05	0.803597	0.000523044	-0.0613496	-0.385026
Coa6|Q8BGD8	14.1729	0.000300335	0.899931	0.00699629	-0.0641274	-0.382108
Cct3|E9Q133	14.2481	0.00923803		0.009238		-0.380733
Zgpat|Q8VDM1	2.92597	0.138015		0.138015		-0.380307
Inppl1|Q6P549	4.80997	0.0200581	0.191007	0.0963114	-0.31675	-0.379525
Gm2a|Q60648	30.7595	6.47e-06	0.000323951	0.000108724	-0.335334	-0.377012
Jagn1|Q5XKN4	3.63421	0.044963	0.93727	0.0965238	0.0841678	-0.376971
Slc14a1|Q8VHL0-2	9.08753	0.0020529	0.903234	0.00219458	0.0531794	-0.374431
Vhl|P40338	5.98645	0.0500129		0.0500129		-0.373796
Mid1ip1|Q9CQ20	3.22853	0.060928	0.474122	0.310688	0.304888	-0.373375
Crtc3|Q91X84	2.53361	0.106139	0.30412	0.329646	0.38469	-0.372295
Nlrp9c|Q66X01	16.261	0.00686089		0.00686087		-0.368762
Slc35f6|Q8VE96	9.14008	0.00200556	0.0510802	0.00910087	-0.27553	-0.36759
Enpp4|Q8BTJ4	44.5763	8.81e-07	0.00169899	0.000156691	-0.280139	-0.367341
Apod|P51910	29.5882	7.93e-06	0.999866	0.16296	-0.0114392	-0.36527
Krt77|Q6IFZ6	2.03887	0.162164	0.868278	0.751609	-0.27751	-0.362911
Cib1|Q9Z0F4	6.51623	0.0433332		0.0433332		-0.362187
Krt10|P02535	3.19039	0.06274	0.429251	0.643236	-0.477569	-0.362149
Ngp|O08692	4.26058	0.0288783	0.210561	0.663842	-0.652793	-0.360876
Gstm6|G5E8M7	23.56	0.00284048		0.00284046		-0.360416
Mitf|Q08874	3.95222	0.0939736		0.0939736		-0.354848
Pcdhga6|Q91XY2	2.27982	0.181808		0.181808		-0.353667
Vkorc1|Q9CRC0	8.51267	0.026713		0.0267129		-0.352353
Cdkn2aipnl|Q9D211	8.84405	0.024832		0.024832		-0.3521
Lmcd1|Q8VEE1	23.7664	2.45e-05	0.949027	5.08e-05	-0.0258598	-0.351972
Fxyd1|Q9Z239	7.59446	0.00414758	0.998376	0.00702456	-0.0139629	-0.351082
Cntnap5c|Q0V8T7	10.7018	0.0170054		0.0170054		-0.350767
Igsf1|Q7TQA1	8.1911	0.00310087	0.540246	0.33421	0.269973	-0.348528
Ptpn6|P29351-2	32.8926	4.54e-06	0.985032	0.00126129	-0.0235583	-0.347924
Slc7a11|Q9WTR6	62.1546	1.4e-07	0.0111909	9.61e-08	0.101066	-0.345752
Aldh16a1|Q571I9	3.0583	0.0695118	0.369112	0.203935	-0.276677	-0.345478
Acad11|Q80XL6	2.16534	0.191566		0.191566		-0.343484
Actn4|D3Z0L8	18.9298	7.62e-05	0.897268	0.105532	-0.093554	-0.340539
Atp6v1g1|Q9CR51	16.473	0.000148828	0.850525	9.98e-05	-0.0403613	-0.339748
Lamp2|P17047-2	62.5249	1.35e-07	0.0156582	0.000714725	-0.225767	-0.33973
Plek|Q9JHK5	17.1247	0.000123701	0.740806	0.00988737	-0.0887456	-0.338731
Ppapdc1a|Q0VBU9	3.97472	0.0352111	0.792036	0.0782769	0.115156	-0.336775
Dpp7|Q9ET22	2.76325	0.087906	0.926035	0.0671377	-0.0733855	-0.334955
Rapgef3|Q8VCC8-2	7.30216	0.00480779	0.96113	0.448196	0.105493	-0.334433
Orc4|O88708	4.45318	0.0793449		0.0793449		-0.333186
COX3|P00416	7.84223	0.0311476		0.0311476		-0.332971
Ano6|Q6P9J9	8.75665	0.00238273	0.0586866	0.0397864	-0.308709	-0.332856
Acyp2|P56375	7.50457	0.00433868	0.69389	0.00338882	-0.0812049	-0.332374
Gprin2|D3Z1D7	2.0131	0.165897	0.999603	0.286889	0.017934	-0.331828
Ahnak2|F7DBB3	3.50616	0.0494141	0.245173	0.256475	0.336026	-0.330774
Bid|P70444	1.03555	0.411813	0.998493	0.413972	0.0326125	-0.328901
Manba|Q8K2I4	17.6888	0.000105876	0.0781871	0.00253587	-0.189684	-0.328687
Cnn3|Q9DAW9	4.92815	0.0185957	0.930079	0.0138351	0.0527087	-0.32538
Gns|Q8BFR4	110.809	5.17e-09	2.24e-07	3.37e-06	-0.417079	-0.325336
Hmha1|D3Z7R7	38.6489	1.91e-06	0.138416	0.0983111	0.298187	-0.32465
Bdh2|G3UWD3	2.04703	0.161002	0.942287	0.158386	-0.0795775	-0.324055
Kat5|Q8CHK4-3	5.66906	0.0118005	0.987261	0.0992743	-0.0410567	-0.321483
Gbp2|Q9Z0E6	12.7777	0.000480293	0.997146	0.0900817	-0.0239905	-0.31969
Ssr3|Q9DCF9	2.65298	0.0961717	0.917807	0.139315	-0.0862848	-0.318943
Itgb2|P11835	36.8551	2.47e-06	0.117896	0.000421737	-0.134834	-0.318205
Gm20425|E9Q035	5.3118	0.0146331	0.914982	0.0559411	0.0707561	-0.31812
Mnx1|A2RSX2	5.19304	0.0629011		0.0629011		-0.317852
Man1a|P45700	1.70676	0.218545	0.838601	0.341158	-0.150493	-0.317099
Slc20a1|Q61609	10.5619	0.00110131	0.56668	0.00138467	0.0827888	-0.316422
Lgi4|Q8K1S1	13.5021	0.000374684	0.586824	0.0631163	0.143363	-0.315284
Trf|Q921I1	3.50745	0.0493666	0.724804	0.0771264	0.121634	-0.314665
Aqp4|P55088-3	8.15476	0.00315506	0.718524	0.00217153	0.0697247	-0.314452
Agt|Q3UTR7	6.72043	0.00652251	0.999343	0.0136019	0.0101446	-0.313448
Lxn|P70202	10.3349	0.00120721	0.8008	0.000739397	0.0522704	-0.313386
Lrrc34|Q9DAM1	9.52069	0.0215095		0.0215095		-0.312122
Cand2|Q6ZQ73	1.24186	0.337715	0.975416	0.284832	-0.0680884	-0.3116
Itpkb|B2RXC2	4.12608	0.0316776	0.768721	0.0265978	0.0903918	-0.310542
Gtf3c5|Q8R2T8	2.87585	0.0802949	0.979038	0.0555156	-0.0415201	-0.310164
Galm|Q8K157	8.3855	0.00282876	0.0793588	0.00630058	-0.200399	-0.308679
Amigo2|Q80ZD9	12.865	0.0115485		0.0115485		-0.308616
Plcg2|Q8CIH5	7.31926	0.0353208		0.0353208		-0.308608
Med26|Q7TN02	9.32781	0.0223925		0.0223925		-0.30798
Pard6a|Q9Z101	2.57403	0.159752		0.159752		-0.307207
Ecd|Q9CS74	14.4359	0.000275985	0.869188	0.00296537	-0.0509138	-0.306604
Alkbh6|Q8K2U2	3.27594	0.120283		0.120283		-0.306429
Lgals1|P16045	38.8555	1.86e-06	0.264246	0.000290311	-0.0980291	-0.306264
G6pc3|Q6NSQ9	1.32706	0.3114	0.400668	0.66687	0.432254	-0.305712
Entpd1|Q8CDV7	3.6066	0.0458823	0.7704	0.0533284	-0.100742	-0.305541
Ica1l|A0A087WSM1	3.23076	0.0608241	0.935854	0.050957	0.0600234	-0.305493
S100a11|P50543	5.86831	0.0104994	0.998832	0.0891109	-0.0169299	-0.305471
Hax1|O35387	15.6519	0.000189456	0.979015	0.0036649	0.0265932	-0.305431
Scpep1|Q920A5	6.78482	0.00630121	0.14193	0.0120367	-0.188863	-0.304719
Gm20503|G3UZK1	29.6671	7.82e-06	0.0992408	0.00260648	-0.167053	-0.304482
Cdc42se2|Q8BGH7	13.6046	0.000362046	0.496909	0.311387	0.241153	-0.3035
Ankk1|Q8BZ25	12.1877	0.0129662		0.0129662		-0.302655
Ctsa|G3X8T3	31.7577	5.46e-06	9.71e-05	0.00281914	-0.440721	-0.299906
Pycard|Q9EPB4	7.6285	0.00407779	0.726209	0.00970866	-0.0803635	-0.299866
Kdelr1|Q99JH8	1.4439	0.278872	0.999577	0.215142	0.0149717	-0.299823
Arpc1b|Q9WV32	35.9906	2.81e-06	0.128821	0.00142057	-0.142437	-0.29849
Mical1|Q8VDP3	18.6602	8.17e-05	0.0608729	0.000127625	-0.128892	-0.298445
Esp6|A8R0U0	1.64616	0.246811		0.246811		-0.297905
Myo1f|Q8CG29	7.00154	0.00561794	0.148769	0.0245693	-0.203767	-0.297121
2810459M11Rik|Q9CYS6-2	10.0539	0.00135519	0.238587	0.0797022	-0.220861	-0.296627
Sfn|O70456	32.3608	0.00127328		0.00127325		-0.296449
Vamp8|O70404	70.942	6.62e-08	0.00796513	3.7e-05	-0.158774	-0.296358
Tmem59l|Q7TNI2	1.65587	0.245576		0.245576		-0.296002
S100a16|Q9D708	35.5667	2.99e-06	0.965845	0.000982711	0.0259718	-0.295889
Scamp2|Q9ERN0	6.27937	0.00830675	0.975744	0.0198287	-0.0344292	-0.294024
Med6|Q921D4	11.5434	0.0145396		0.0145396		-0.293504
Igdcc4|Q9EQS9-3	2.4201	0.170789		0.170789		-0.292498
Bloc1s4|Q8VED2	1.28563	0.300116		0.300116		-0.291818
Galns|Q571E4	0.211862	0.886252	0.998934	0.916743	-0.0643384	-0.291673
Pbxip1|Q3TVI8	14.2553	0.00029245	0.977936	0.000151558	0.0177526	-0.290714
Cerk|Q8K4Q7	7.8021	0.0037424	0.187205	0.0233768	-0.185075	-0.290581
Rnase4|Q8C7E4	2.6071	0.157513		0.157513		-0.289996
Atp11a|P98197	4.9128	0.0187785	0.537948	0.0215607	-0.115247	-0.28968
Tktl2|Q9D4D4	11.4681	0.0147399		0.0147399		-0.288237
Parpbp|Q6IRT3	7.29412	0.0355399		0.0355399		-0.287673
Mff|F7BC60	3.4653	0.0509395	0.401992	0.333162	0.263958	-0.287518
Arhgap18|Q8K0Q5	1.67553	0.243102		0.243102		-0.286191
Desi1|F8WJJ8	27.6544	0.00190371		0.00190368		-0.286143
Mrps6|P58064	4.75232	0.0208199	0.917904	0.0184476	0.0514902	-0.286007
Gaa|P70699	16.2433	0.000159069	0.0224296	0.000640751	-0.177047	-0.285921
Naga|Q9QWR8	39.6907	1.66e-06	0.995083	0.000223147	0.0108344	-0.285151
Slc9a9|Q8BZ00	6.93026	0.0389271		0.0389271		-0.284974
Celsr1|O35161	0.907845	0.377477		0.377477		-0.284598
Glb1|P23780	29.0076	8.79e-06	0.000773214	4.91e-05	-0.210504	-0.283426
Dbi|Q4VWZ5	29.115	8.62e-06	0.970088	0.000165736	0.0193877	-0.282536
Ndufaf6|A2AIL4	3.41375	0.0529426	0.841121	0.0865593	0.0880775	-0.2822
Adra1a|P97718	2.48019	0.110978	0.999955	0.298502	0.0074672	-0.28107
S100a10|P08207	1.41317	0.287051	0.272058	0.878995	0.720467	-0.278311
Nudt19|P11930	5.51347	0.0129478	0.858406	0.116526	0.0888659	-0.278171
Fadd|Q61160	5.95809	0.0504087		0.0504086		-0.277456
Lrrc16b|Q3UFQ8	4.53221	0.0240531	1	0.0944736	-0.000532371	-0.275525
Dhrs1|Q99L04	38.1719	2.05e-06	0.428152	1.72e-05	-0.05343	-0.274944
Acy3|Q91XE4	4.36766	0.0268531	0.999988	0.66215	-0.00739372	-0.274264
Zfyve21|Q8VCM3	9.08369	0.00205641	0.989994	0.013653	0.0222289	-0.273731
Cplx3|Q8R1B5	55.9741	2.51e-07	1	0.00389413	-0.000175481	-0.272092
Icam1|P13597	4.7389	0.0723698		0.0723698		-0.270718
Rpp38|A2AJG0	8.81245	0.00232301	0.351289	0.361067	0.273816	-0.270497
Scrg1|O88745	19.6123	6.41e-05	0.0897431	6.89e-05	-0.100621	-0.270109
Sat2|Q6P8J2	4.1054	0.0321352	0.970674	0.24031	0.058926	-0.269344
Stat3|P42227	12.1488	0.000600993	0.999977	0.000517084	-0.00184958	-0.269223
1700037H04Rik|F8WIU1	1.73438	0.213101	0.988751	0.259387	0.0433173	-0.269145
Slc1a4|O35874	40.5931	1.47e-06	0.999973	9.46e-06	0.00129902	-0.268515
Il6|P08505	26.527	1.4e-05	0.999781	0.124109	0.00919218	-0.268286
Ahsp|Q9CY02	0.536669	0.491432		0.491432		-0.267657
Ssh3|Q8K330-2	5.96411	0.0503243		0.0503243		-0.26758
Nkain3|Q3URJ8	9.89093	0.00145064	0.991202	0.00103537	-0.0147247	-0.267295
Hk2|O08528	6.62674	0.00686086	0.999176	0.0388928	0.0111229	-0.267109
Col1a2|Q01149	0.651744	0.596959	0.942966	0.766814	0.152496	-0.266682
Plp2|Q9R1Q7	4.31201	0.0278843	0.997385	0.0168689	-0.0141754	-0.266377
Dnajc15|Q78YY6	6.51057	0.043398		0.043398		-0.266251
Ctsc|P97821	1.39695	0.291475	0.839783	0.42662	0.139953	-0.266152
Cacng4|Q9JJV4	8.29896	0.00294631	0.999994	0.0926742	-0.00256557	-0.264867
Slc30a5|Q8R4H9	21.2278	4.33e-05	0.064499	0.00290437	-0.161909	-0.264647
Serpina3k|P07759	1.34059	0.307429	0.944378	0.935294	0.250109	-0.264441
Npdc1|Q64322	44.2686	9.15e-07	0.420481	0.0674991	0.149537	-0.263043
Ptgr1|Q91YR9	24.5238	2.09e-05	0.539317	0.0264804	-0.10814	-0.263038
Ppox|P51175	7.83778	0.00367752	0.997752	0.00265693	-0.0102373	-0.262853
Slc39a14|Q75N73	1.42692	0.283361	0.957689	0.285473	-0.0696327	-0.26251
Sgpl1|Q8R0X7	6.08308	0.0092796	0.817348	0.123225	0.0940285	-0.2613
Rassf8|Q8CJ96	20.8229	4.77e-05	0.724886	0.0768769	0.100879	-0.261192
Zfp318|B0V2M3	7.13283	0.00524599	0.975929	0.0189072	-0.0302249	-0.260824
Mrc2|Q64449	3.36657	0.054856	0.812177	0.0535163	0.0788609	-0.260771
H2|P01899	13.3602	0.0106407		0.0106406		-0.260372
Ccnc|Q62447	1.8258	0.225347		0.225347		-0.259748
Mug1|P28665	1.11983	0.379648	0.989333	0.877665	0.107585	-0.259594
Clasp1|A0A087WRE8	3.90497	0.0955391		0.0955391		-0.259526
Dolk|Q8R2Y3	0.188213	0.679573		0.679573		-0.259453
Stk11ip|Q3TAA7	22.449	3.27e-05	0.00756719	0.000326653	-0.175669	-0.259042
3632451O06Rik|Q8BT18	3.19276	0.124197		0.124197		-0.258761
Soat1|Q61263	14.5074	0.000269772	0.677314	0.069009	0.105345	-0.258591
Phf20l1|Q8CCJ9	3.01455	0.1332		0.1332		-0.258061
Polr2d|Q9D7M8	7.37278	0.00463772	0.856973	0.26066	0.104496	-0.256983
Arhgap6|O54834	3.05932	0.0694566	0.460676	0.118684	-0.158062	-0.256749
Sgcz|Q8BX51	0.710881	0.431473		0.431473		-0.256523
Itgam|Q3U1U4	32.2053	5.07e-06	0.0176525	0.00188509	-0.187828	-0.25652
Tm7sf3|Q9CRG1	43.3523	1.03e-06	0.498463	0.0790329	-0.136696	-0.25585
Rnf213|F7A6H4	4.40695	0.0805585		0.0805585		-0.255119
Adam19|O35674	2.60917	0.157374		0.157374		-0.254694
Psmb8|P28063	15.9388	0.000173939	0.953623	0.342923	-0.0749662	-0.253907
Ttbk2|A2AW15	1.00208	0.425366	0.978931	0.672411	0.086692	-0.25372
Zfp106|O88466	1.30599	0.296663		0.296663		-0.252491
Rps6ka6|B1B0X3	4.57277	0.0234159	0.889433	0.0913605	-0.068942	-0.252267
Kcnab1|P63143	4.09497	0.032369	0.99975	0.0889384	-0.00834269	-0.252267
Snx8|Q8CFD4	69.8348	0.000159597		0.000159541		-0.251223
Cdhr5|A0PJK7	8.32536	0.0278615		0.0278615		-0.250854
Sptan1|A3KGU5	4.99307	0.0668493		0.0668492		-0.250522
2210010C04Rik|Q9CPN9	3.64507	0.104823		0.104823		-0.250326
Mrpl42|Q9CPV3	7.14568	0.0368718		0.0368718		-0.250057
Skap2|Q3UND0	1.45528	0.273086		0.273086		-0.249896
Rbm3|Q8BG13	2.46883	0.167182		0.167182		-0.249307
Npc1|O35604	26.5735	1.39e-05	0.797573	0.00164136	-0.0460297	-0.249237
Prdx6|Q6GT24	33.1131	4.38e-06	0.999887	0.000845368	-0.00309754	-0.24888
Neto1|Q8R4I7	2.52125	0.107237	0.965754	0.160002	-0.0503153	-0.246727
Neto2|Q8BNJ6-2	4.29608	0.028188	0.999407	0.10192	-0.0112178	-0.24626
1500009L16Rik|P0C913	7.57603	0.00418596	0.450444	0.00394678	-0.0850561	-0.246056
Casp8|A0A087WQT6	3.34378	0.0558086	0.832193	0.0574904	-0.0719888	-0.246029
Aif1|O70200	12.847	0.000468805	0.969923	0.0167182	-0.0301695	-0.245468
Ephx4|Q6IE26	6.66882	0.0416346		0.0416346		-0.245225
Msn|P26041	59.849	1.72e-07	0.993497	0.000127476	-0.00964965	-0.245165
Col1a1|P11087	0.409731	0.748937	0.945756	0.802674	0.147801	-0.244737
Clic1|Q9Z1Q5	3.74325	0.0415351	0.999997	0.0456086	0.00166176	-0.244613
Dolpp1|Q9JMF7	1.41445	0.286706	0.835518	0.288873	0.109187	-0.244156
Dpy19l3|Q71B07	5.34386	0.0143489	0.925415	0.00903914	-0.038	-0.24406
Heatr5a|Q5PRF0	3.71938	0.102046		0.102046		-0.243372
Hmox1|P14901	5.98736	0.0500003		0.0500003		-0.242936
Tmem109|D3Z3Z2	65.6362	0.000189689		0.000189636		-0.242884
Dcdc2a|Q5DU00	1.9507	0.175344	0.996202	0.344399	0.0301746	-0.242865
Fig4|Q91WF7	2.12821	0.149941	0.978297	0.146282	-0.0411287	-0.242812
Prrc2c|S4R294	3.02619	0.132584		0.132584		-0.241878
1700021K19Rik|Q80U62	5.8641	0.0517511		0.051751		-0.241616
Hspb11|Q9D6H2	8.45189	0.0270786		0.0270786		-0.241581
Tnk2|G3X9X7	4.4192	0.0802345		0.0802345		-0.24138
Alg9|Q8VDI9	1.5943	0.242378	0.732043	0.278764	0.130847	-0.23971
Anxa5|P48036	13.3686	0.000391931	0.99468	0.0152088	-0.0159551	-0.239671
Rreb1|Q3UH06-3	9.98721	0.0195587		0.0195587		-0.239481
Klc3|Q91W40	2.4106	0.171504		0.171504		-0.239401
Scg2|Q03517	0.988118	0.431153	0.995345	0.362734	-0.0325872	-0.239286
Cmc1|Q9CPZ8	2.02003	0.164883	0.427172	0.312337	0.207336	-0.23919
Kdm5a|Q3UXZ9	1.2517	0.306009		0.306009		-0.239117
Spats2l|E9PVQ3	5.83834	0.010684	0.958678	0.034463	0.0370803	-0.238423
Ngb|Q9ER97	0.608433	0.622202	0.971901	0.714274	0.0960254	-0.237739
Mcidas|Q3UZ45	34.1656	0.0011059		0.00110586		-0.237618
Clvs2|Q8BG92	1.27807	0.326247	0.886135	0.37762	-0.102321	-0.237003
Vat1|Q62465	10.4498	0.0011522	0.998909	0.0833227	-0.012641	-0.236876
Padi2|Q08642	5.86467	0.0105216	0.964522	0.164182	-0.0491724	-0.236378
Flnc|D3Z576	2.18659	0.189699		0.189699		-0.236256
Sod1|P08228	4.08245	0.0326522	0.901892	0.025133	-0.0478253	-0.235827
Gm10260|F6YVP7	33.7789	3.94e-06	0.757032	0.000746739	0.0429588	-0.235749
Hopx|Q8R1H0	6.14507	0.00895873	0.061579	0.113732	-0.270071	-0.235399
Snx11|Q91WL6	1.28807	0.323157	0.998101	0.409723	-0.0250866	-0.235308
Rgs20|E9Q720	19.6011	0.00443592		0.00443589		-0.234426
Fam172a|Q3TNH5	37.9315	2.12e-06	0.994237	0.107815	-0.0232092	-0.233735
Serpinf1|P97298	2.92423	0.077259	0.523469	0.151526	0.141696	-0.233459
Dennd6b|Q9D9V7	2.35146	0.12371	0.944204	0.50304	-0.0895734	-0.232799
Dcp2|Q9CYC6	2.23147	0.185841		0.185841		-0.232576
Rab11a|P62492	58.8141	1.9e-07	0.611744	0.00140207	-0.05734	-0.23244
Tubal3|Q3UX10	5.68471	0.0116918	0.856827	0.0666935	-0.0655719	-0.231975
Rbfox3|Q8BIF2	0.874493	0.481356	0.996556	0.529102	0.0350098	-0.231797
Krt2|Q3TTY5	2.51464	0.107829	0.380181	0.901954	-0.56718	-0.231782
LOC102642088|Q9D358	0.394292	0.553185		0.553185		-0.231739
Mchr1|Q8JZL2	0.983828	0.432947	0.704775	0.610994	-0.201532	-0.231587
Pygl|Q9ET01	24.8654	1.95e-05	0.977511	0.10637	-0.036452	-0.23049
Stom|P54116	9.478	0.00172978	0.615455	0.0622575	-0.100397	-0.230196
Mgst1|E9QJW0	11.4345	0.000783477	0.586045	0.400939	-0.182435	-0.230126
Keap1|Q9Z2X8	2.29681	0.129612	0.881994	0.110412	-0.0673649	-0.229776
Usp53|P15975	5.35547	0.059924		0.059924		-0.229524
Brat1|E9QLK3	3.04842	0.0700509	0.853975	0.238686	-0.0909117	-0.228617
Echdc2|Q3TLP5	4.05714	0.0332334	0.906887	0.475674	0.102677	-0.227947
Gm38495|Q6PIU9	0.895034	0.471861	1	0.707569	0.00178723	-0.227477
Pcbd1|P61458	3.35001	0.0555463	0.915031	0.145602	0.0630094	-0.2273
Slc7a2|P18581-2	2.80933	0.144734		0.144734		-0.227261
Slc39a11|Q8BWY7-2	9.89158	0.0199386		0.0199386		-0.227178
Map2k7|Q8CE90	13.8068	0.000338531	0.828063	0.0154815	0.0531091	-0.226492
Col25a1|Q99MQ5	5.07174	0.016982	0.943528	0.17586	-0.0566737	-0.225794
Plin3|Q9DBG5	49.8091	4.79e-07	0.914276	0.00419353	0.0332079	-0.225208
Eef2k|O08796	3.603	0.106442		0.106442		-0.22519
Dhcr7|O88455	5.07872	0.0169078	0.829413	0.0729777	0.0696656	-0.225022
Pcdha9|Q91Y11	1.13695	0.327312		0.327312		-0.224946
Pcnt|F8VPV0	2.2404	0.136043	0.494899	0.265767	0.168451	-0.224624
Rspry1|Q8BVR6	4.98292	0.01796	0.998833	0.567114	0.0245149	-0.222502
LOC102642137|P62301	18.1377	9.38e-05	0.305528	0.000681492	0.0741879	-0.22247
Tspan6|O70401	0.960508	0.442839	0.998328	0.372012	-0.0216432	-0.221957
Myo9b|Q9QY06-2	10.4493	0.0178533		0.0178533		-0.221819
Gps2|Q921N8	5.82331	0.0523486		0.0523486		-0.221228
Crlf3|Q9Z2L7	2.63067	0.0979499	0.455721	0.142738	0.143168	-0.220389
Astn2|Q80Z10	7.21537	0.00502685	0.98825	0.551094	-0.0519925	-0.220371
Shisa4|Q8CA71	2.26547	0.133142	0.884685	0.453111	0.104787	-0.220154
Tspan15|F7BWT7	2.6453	0.154981		0.154981		-0.220149
Wdr53|Q9DB94	2.86383	0.0810703	0.898472	0.623122	0.12399	-0.219922
Irak1|B1AUW6	11.4127	0.000789972	0.590742	0.0917781	0.1076	-0.219282
Med24|A6PW47	1.43327	0.276381		0.276381		-0.218618
Gfm2|Q8R2Q4	3.59711	0.0462031	0.993319	0.690769	-0.0516828	-0.218394
Frmd5|A2AR56	43.86	9.63e-07	0.289696	0.0400555	0.13198	-0.218357
Tph2|Q8CGV2	2.85299	0.0817769	0.639902	0.0869285	0.0987022	-0.217983
Akap2|O54931-3	14.9799	0.00826214		0.00826212		-0.217733
Map7d2|Q8C0A6	4.24918	0.0848971		0.0848971		-0.217376
Rpgr|A0A067XG46	1.96596	0.210437		0.210437		-0.217322
Hyal2|O35632	1.39149	0.282801		0.282801		-0.217184
Il34|Q8R1R4	3.75839	0.100629		0.100629		-0.216969
Mfn1|Q811U4	1.56125	0.249919	0.554777	0.432366	0.186065	-0.216763
Xpr1|Q9Z0U0	3.77782	0.0405119	0.0789068	0.243879	0.293617	-0.216508
Dsp|E9Q557	14.9492	0.000234784	0.574596	0.656369	-0.242233	-0.216268
Dhx38|Q80X98	5.08362	0.016856	0.731881	0.0836682	0.0838463	-0.215647
Gbp3|Q61107	6.13137	0.0480547		0.0480547		-0.215596
Alg5|Q9DB25	3.02122	0.0715611	0.904521	0.189614	-0.0673031	-0.215385
Nol3|Q9D1X0	1.88664	0.185678	0.928641	0.152323	0.0565173	-0.215066
Stxbp2|F8WGM5	1.66693	0.226673	0.625523	0.571842	0.199783	-0.214855
4931406C07Rik|Q91V76	5.72424	0.0114223	0.999512	0.00646546	-0.00563831	-0.214661
Lppr2|Q8VCY8-2	3.81842	0.0985004		0.0985004		-0.214587
Spns1|Q8R0G7	11.9989	0.000634783	0.764961	0.0104142	-0.0540523	-0.214003
Slc12a7|Q9WVL3	1.54694	0.253267	0.885478	0.390138	0.0940389	-0.214002
Brinp3|Q499E0	1.38323	0.295273	0.643112	0.483413	-0.173403	-0.213912
Plcb3|P51432	13.1205	0.0004265	0.99633	0.000210358	0.00730611	-0.213673
1110059E24Rik|Q9CQ90	0.726008	0.426875		0.426875		-0.213323
Fads1|Q920L1	9.22531	0.00193145	0.759206	0.0987159	-0.0819265	-0.213085
Lamtor3|O88653	18.3791	8.8e-05	0.0123596	0.000233328	-0.129389	-0.212744
0610007P14Rik|Q9ERY9	5.69886	0.0115945	0.437361	0.0161409	-0.0913266	-0.212278
Pex1|Q5BL07	4.16855	0.0307611	0.776863	0.0480924	-0.0677017	-0.212193
Dapk1|Q80YE7	9.72313	0.0206323		0.0206323		-0.212133
Spg11|Q3UHA3	3.11758	0.0663736	0.858413	0.620993	-0.135641	-0.211623
Spg21|Q9CQC8	7.1335	0.0369841		0.036984		-0.211407
Creg1|O88668	6.87218	0.0395076		0.0395075		-0.21078
Anxa2|P07356	3.73809	0.0416904	0.999998	0.484151	0.00247848	-0.21076
Ndufa12|Q7TMF3	5.22102	0.0154741	0.999259	0.0105231	-0.00682488	-0.210589
Ncf1|F8WH69	7.26872	0.00489084	0.0956908	0.141162	-0.231801	-0.21047
Isy1|Q69ZQ2	11.9561	0.0135042		0.0135041		-0.210382
Vwa5b1|A9Z1V5	3.37789	0.0543898	0.379623	0.078278	0.129714	-0.210223
Kctd12b|Q8C7J6	1.23221	0.340842	0.885316	0.449259	-0.0992658	-0.209995
Nfkb1|P25799	3.65068	0.044425	0.711065	0.206426	0.107092	-0.209861
Ormdl3|Q9CPZ6	1.19821	0.352116	0.999992	0.293324	0.00312819	-0.209073
Hs2st1|Q8R3H7	34.2232	0.00110104		0.00110101		-0.209068
Trnau1ap|Q80VC6	5.0256	0.0661844		0.0661843		-0.208809
Sall2|F7ARK3	1.13795	0.327117		0.327117		-0.208756
Gjb1|P28230	11.4442	0.000780588	0.0822642	0.108219	0.222196	-0.208525
Rnf41|Q8BH75	1.22828	0.310179		0.310179		-0.208193
Igfbp5|Q07079	1.33631	0.308679	0.899926	0.739355	0.139767	-0.208112
B2m|P01887	11.2473	0.000841515	0.24129	0.711829	0.387513	-0.20787
Nbeal1|E9PYP2	3.71309	0.042452	0.949449	0.52037	0.078732	-0.207576
Polb|Q8K409	2.84908	0.142394		0.142394		-0.207516
Aspa|Q8R3P0	27.3489	1.19e-05	0.700571	0.0498602	0.0761468	-0.20706
Ahdc1|Q6PAL7	3.56065	0.0474606	0.761056	0.222642	0.099135	-0.206961
Tmem70|Q921N7	18.0398	0.00539601		0.00539599		-0.206773
Entpd2|O55026	1.19488	0.353243	0.899589	0.339636	-0.0809887	-0.20654
Bod1l|E9Q6J5	6.96293	0.0057331	0.982356	0.0168881	-0.0210806	-0.206464
Lrrc8a|Q80WG5	9.67703	0.00158809	0.648114	0.0011922	-0.0473369	-0.205983
Ftsj1|Q8CBC7	6.06255	0.0489715		0.0489714		-0.205325
Fyco1|Q8VDC1	4.11652	0.0318882	0.458385	0.0549581	-0.10671	-0.205079
App|P12023-2	4.07763	0.0327619	0.107461	0.127486	-0.213916	-0.205021
Nipsnap3b|Q9CQE1	9.99737	0.00138743	0.168421	0.115939	-0.184982	-0.204279
Cd3g|P11942	2.00444	0.206593		0.206593		-0.203985
Nol4|E9Q947	1.46126	0.274366	0.990118	0.389667	0.03706	-0.20367
Pvrl2|P32507-2	1.68317	0.223319	0.305529	0.658907	0.320085	-0.203328
Hc|P06684	1.02196	0.417262	0.967579	0.96799	-0.203993	-0.203069
Maea|Q4VC33-2	1.51743	0.260324	0.75962	0.328956	-0.11249	-0.202864
Bag3|Q9JLV1	23.2358	2.75e-05	0.025587	0.000288973	0.112329	-0.202783
Fastkd2|Q922E6	3.04028	0.0704991	0.531619	0.124394	0.115477	-0.202493
Ttyh2|Q3TH73	28.7168	9.27e-06	0.27088	0.00863674	-0.0974837	-0.201852
Rbfa|Q6P3B9	2.61218	0.157173		0.157173		-0.201564
Rnf25|Q9QZR0	4.77888	0.0204648	0.657859	0.0199925	-0.067209	-0.201333
Sil1|Q9EPK6	3.27207	0.0589329	0.947718	0.044605	0.0357301	-0.201145
Nfatc3|Q3UZ64	58.948	1.88e-07	0.655129	0.0289045	0.0716509	-0.200906
Zc3h12c|E9Q1I3	0.969253	0.362886		0.362886		-0.200487
Adcyap1|O70176	1.0052	0.42408	0.78049	0.728029	0.181669	-0.200132
Ptdss2|Q9Z1X2	9.48929	0.00172137	0.999993	0.0431809	0.00169563	-0.199637
Pmch|P56942	1.20104	0.351163	0.749414	0.424048	0.126868	-0.199573
Itga7|Q61738	50.2328	0.000395847		0.000395802		-0.198961
Gm15440|D3Z3P4	0.944395	0.368681		0.368681		-0.198528
Fgd5|E9QKY4	1.46132	0.272193		0.272193		-0.198434
Rsl1d1|Q8BVY0	3.77941	0.0404655	0.177695	0.20398	0.206869	-0.198407
Hspb8|Q9JK92	2.73535	0.0899179	0.24988	0.401391	0.240959	-0.19831
Lamtor2|Q9JHS3	40.6953	1.45e-06	0.074623	0.0162826	-0.150165	-0.198293
Rab13|Q9DD03	5.49763	0.0130717	0.999984	0.703219	0.00627007	-0.196942
Nedd8|P29595	7.17539	0.00513165	0.955359	0.0284455	0.0303945	-0.196624
Rab3il1|Q8VDV3	3.27556	0.1203		0.1203		-0.196615
Cacng8|F7CZ64	9.663	0.00159762	0.883394	0.00411895	-0.032562	-0.196571
Sh3bp5|Q9Z131	1.22106	0.344496	0.867899	0.812674	0.169937	-0.196181
Sec11c|Q9D8V7	6.15617	0.00890266	0.330371	0.0196525	-0.0993879	-0.196095
Snx32|Q80ZJ7	18.0535	9.59e-05	0.119061	0.0411899	-0.155998	-0.195834
Abcb6|Q9DC29	15.9506	0.00716932		0.0071693		-0.195753
Zdhhc14|Q8BQQ1	7.48067	0.0339564		0.0339564		-0.195726
Ptrhd1|D3Z4S3	1.98176	0.170568	0.927184	0.139568	-0.0505886	-0.195616
Ctdsp1|P58466	1.74722	0.234386		0.234386		-0.195493
Wdr81|K4DI77	33.1049	4.38e-06	0.168042	0.000726447	-0.0801384	-0.195389
Larp4|G3X9Q6	1.27613	0.326851	0.653121	0.465354	0.152617	-0.195327
Peg12|Q9WVA7	0.543428	0.488828		0.488828		-0.195103
Rbbp5|Q8BX09	4.59173	0.0758532		0.0758532		-0.19508
Xdh|Q00519	35.358	3.09e-06	0.997065	0.385925	-0.0233826	-0.194998
BC026585|Q3UNZ8	45.3465	8.02e-07	0.999841	0.0966939	0.00564421	-0.1949
Trpc4|Q9QUQ5	5.62002	0.0554708		0.0554708		-0.194483
Nme7|Q3UMG6	1.51688	0.260457	0.989688	0.210208	0.0282471	-0.194073
Fgf14|O89096	0.487962	0.510991		0.510991		-0.194033
Ppapdc2|Q9D4F2	50.0991	4.64e-07	0.00969054	0.06594	0.26929	-0.193456
Cartpt|P56388	0.739981	0.422702		0.422702		-0.193372
Apoe|P08226	13.6211	0.000360049	0.830404	0.0101269	-0.042216	-0.193145
Tagln2|Q9WVA4	9.89984	0.00144522	0.703441	0.0102589	-0.054172	-0.193075
Pnck|Q9QYK9	4.48984	0.0247403	0.913708	0.294314	-0.0673971	-0.193058
Gtpbp3|E9PWV7	0.601502	0.626325	0.943102	0.695166	0.0970333	-0.192282
Tmem106b|Q80X71	24.1906	2.24e-05	0.0375278	0.0537624	-0.205639	-0.192023
Zdhhc9|P59268	0.583922	0.636885	0.794245	0.911113	0.269042	-0.191837
B4galnt1|Q09200	1.48678	0.267886	0.97612	0.739614	0.076258	-0.191466
Pou2f1|P25425-12	0.765074	0.415381		0.415381		-0.191238
Adi1|Q99JT9	6.21007	0.00863604	0.982813	0.0304031	-0.0213405	-0.191212
Tmem240|B2RWJ3	3.15312	0.126125		0.126125		-0.191205
Bex2|Q9WTZ8	1.86529	0.189273	0.970447	0.624218	0.0685061	-0.190919
Penk|P22005	1.94558	0.176145	0.99972	0.127123	-0.00714644	-0.190893
Prr18|Q6PAN7	0.331021	0.585972		0.585972		-0.190658
Pex5l|D3YYH0	3.62994	0.105401		0.105401		-0.190474
Nxn|P97346	3.94492	0.0359594	0.617789	0.362102	0.137577	-0.190089
Tspan31|Q9CQ88	2.03635	0.203482		0.203482		-0.189974
Tmem51|Q99LG1	10.6816	0.00104985	0.981396	0.109095	0.0282798	-0.189894
Grem2|O88273	0.622568	0.460127		0.460127		-0.189234
Mt3|P28184	2.69999	0.0925433	0.98495	0.335107	0.0371731	-0.189155
Slc5a3|Q9JKZ2	5.02293	0.0175117	0.841599	0.051027	-0.0527354	-0.189007
Cd9|P40240	120.214	3.22e-09	0.525072	0.0302599	0.080753	-0.188487
Tmem167|Q9CR64	3.0392	0.0705588	0.99884	0.0559498	0.00943634	-0.188416
Parvb|Q9ES46	14.8272	0.00024389	0.635739	0.0481203	-0.0757394	-0.188087
Tmsb15b1|A2AF33	25.0603	1.87e-05	2.88e-05	0.0292582	-0.441082	-0.18778
Ap5b1|Q3TAP4	2.64074	0.15528		0.15528		-0.187589
Sox9|Q04887	6.30809	0.00817459	0.902196	0.328467	0.0716106	-0.187111
Smg7|Q5RJH6-2	1.07036	0.398197	0.869735	0.488033	0.0974924	-0.186967
Eps8l1|E9Q4X5	0.587604	0.472419		0.472419		-0.186918
Ggact|Q923B0	0.699188	0.570348	0.958736	0.673255	-0.0810426	-0.186702
Enpp6|Q8BGN3	29.1642	8.55e-06	0.171162	0.108947	0.165703	-0.186662
Atf7ip|Q7TT18	0.860877	0.389293		0.389293		-0.185781
Tbc1d7|Q9D0K0	2.81527	0.0842912	0.976065	0.645258	-0.0637647	-0.185775
Accs|A2AIG8	3.45119	0.112576		0.112576		-0.185742
Rabac1|Q9Z0S9	4.65261	0.0222177	0.805861	0.517725	0.11845	-0.185711
Adgrg1|Q8K209	0.911799	0.464252	0.8782	0.612752	0.110793	-0.185675
Ctbs|Q8R242	1.86662	0.189046	0.987769	0.148874	-0.0258794	-0.185531
Rapgef6|Q5NCJ1	9.63893	0.00161413	0.997073	0.0126338	-0.00980363	-0.185501
Trim59|Q922Y2	1.94661	0.212409		0.212409		-0.185499
Msrb1|Q9JLC3	2.27455	0.182242		0.182242		-0.185486
Akap12|Q9WTQ5	10.5199	0.00112005	0.987716	0.00121048	-0.011633	-0.184839
Ptgds|O09114	21.9106	3.7e-05	0.0867666	0.297402	-0.263306	-0.184435
Amdhd2|Q8JZV7	5.07035	0.0169969	0.987817	0.0109542	0.0154854	-0.184273
S100b|P50114	22.3742	3.33e-05	0.200866	0.0524859	0.132724	-0.183881
Dpagt1|P42867	15.9099	0.000175437	0.922156	0.0162749	0.0317784	-0.183728
Gyg|K3W4S6	3.02889	0.0711317	0.907538	0.0783402	-0.0451737	-0.183323
Arfrp1|Q8BXL7	4.28145	0.0839841		0.0839841		-0.183238
Rtn4rl2|A2ATS6	2.79124	0.0859393	0.997762	0.119295	-0.0135456	-0.183236
Nfia|Q02780	3.64369	0.0446526	0.677234	0.0543472	0.0708226	-0.182552
Invs|A2AM57	3.18472	0.124584		0.124584		-0.182521
Smarcd3|Q6P9Z1	2.60888	0.099724	0.535279	0.124058	-0.103363	-0.182222
Irgm1|Q60766	44.3983	9.01e-07	0.992096	0.111497	0.0202633	-0.181761
Necap2|Q9D1J1	7.32413	0.00475412	0.99985	0.00274966	-0.00286785	-0.181647
F3|P20352	8.0639	0.00329543	0.304018	0.153446	-0.145264	-0.181574
Lrrfip1|A0A087WNU6	8.65543	0.02588		0.02588		-0.181529
Sco2|Q8VCL2	8.67828	0.00246965	0.570714	0.0449543	0.0787398	-0.181304
0|P01654	0.0725682	0.796658		0.796658		-0.181251
Kcnj11|Q61743	0.525134	0.673247	0.997888	0.788101	-0.0345418	-0.181232
Npl|Q9DCJ9	7.56005	0.00421957	0.0747517	0.00984487	-0.126845	-0.180915
Smek2|Q922R5	0.348215	0.576658		0.576658		-0.180004
Slc35f3|Q1LZI2	0.635228	0.606478	0.987165	0.929788	0.0982037	-0.179737
Vwa1|Q8R2Z5	10.5834	0.00109185	0.760183	0.108422	-0.0705187	-0.179688
Anxa1|P10107	8.45492	0.0027384	0.9217	0.723473	0.106833	-0.179515
Llgl1|Q80Y17	21.2252	4.33e-05	0.0952471	0.00394285	0.104907	-0.179463
Dad1|P61804	10.1095	0.0190868		0.0190867		-0.179352
Bcl2l2|P70345	1.62242	0.249869		0.249869		-0.179128
BC004004|Q99KU6	4.87849	0.0692643		0.0692643		-0.178929
Tmsb4x|P20065	8.76254	0.0252777		0.0252777		-0.178889
Gja1|P23242	25.3469	1.77e-05	0.0607998	0.00771298	0.126337	-0.178747
Gatad2b|Q8VHR5	13.5278	0.000371462	0.56726	0.0033502	0.0521774	-0.17862
Hpx|Q91X72	1.79358	0.201931	0.890266	0.848869	-0.156558	-0.177857
Dst|A0A087WPR7	3.43994	0.11305		0.11305		-0.177656
Tfb1m|Q8JZM0	2.06369	0.200869		0.200869		-0.177655
Mvp|E9Q3X0	48.1804	5.75e-07	0.800424	0.0948899	0.0619644	-0.176642
Fbxo6|Q9QZN4	13.6462	0.000357049	0.147546	0.206754	-0.194546	-0.17632
Utp14a|Q640M1	1.01654	0.352256		0.352256		-0.176311
Tmem259|Q8CIV2-2	1.42331	0.284323	0.79713	0.297651	0.0871384	-0.176289
Smim4|Q8C1Q6	5.42718	0.0136397	0.788731	0.124796	-0.0677211	-0.176248
Hebp1|Q9R257	2.85745	0.0814852	0.45044	0.112371	-0.108232	-0.175977
Tmem175|Q9CXY1	4.88398	0.0191273	0.642047	0.0156525	-0.0577172	-0.175715
Wipi1|Q8R3E3	2.28137	0.131337	0.999832	0.215141	-0.00640843	-0.174866
Wdr91|Q7TMQ7	14.4664	0.000273313	0.439152	0.00019533	-0.0429136	-0.174614
Cartpt|P56388-2	0.796056	0.519384	0.977909	0.694867	0.0627998	-0.174598
Slc16a1|P53986	20.7841	4.81e-05	0.411276	0.00226997	0.0588758	-0.174372
Itih5|Q8BJD1	5.49112	0.013123	0.993145	0.611626	0.0369761	-0.173905
Pald1|P70261	9.71003	0.00156592	0.910249	0.0124418	0.0304445	-0.173862
Cyp2d22|Q9JKY7	29.4891	8.07e-06	0.745362	0.00373504	-0.039394	-0.173567
Baiap3|S4R1E7	0.766268	0.534579	0.796202	0.636562	0.132029	-0.173134
Utp3|Q9JI13	1.18987	0.317213		0.317213		-0.172894
Elp5|Q99L85	1.65922	0.228286	0.995028	0.232632	-0.0202576	-0.172692
Aldoc|P05063	15.82	0.000180179	0.999993	0.00043852	0.000779751	-0.17238
Slc6a4|Q60857	4.49322	0.0246847	0.389574	0.361399	0.166477	-0.172379
Cdc34|Q8CFI2	2.76788	0.087577	0.389928	0.205213	0.134731	-0.172275
Scaf8|Q6DID3	17.6865	0.000105943	0.909435	0.306965	-0.0621429	-0.171903
Pvr|Q8K094	0.377753	0.77076	0.937596	0.831913	0.116885	-0.171801
Ctnna3|Q65CL1	5.69218	0.0116403	0.15872	0.0579531	0.135546	-0.171791
Hrh4|Q91ZY2	1.55404	0.258999		0.258999		-0.171784
Sec24d|Q6NXL1	0.98454	0.359394		0.359394		-0.171686
Add2|Q9QYB8-3	1.27323	0.30225		0.30225		-0.171666
Pdxk|Q8K183	12.2285	0.000583899	0.901121	0.00388777	0.0264343	-0.171463
Xrra1|Q3U3V8	4.01058	0.0920883		0.0920883		-0.171284
Mif|P34884	45.4897	7.89e-07	0.00436435	3.52e-05	-0.0991153	-0.171073
'March5|Q3KNM2	4.22876	0.0295137	0.736502	0.0404665	0.0568812	-0.170918
Gm561|Q3V460	6.92648	0.00584434	0.984884	0.262057	-0.0305647	-0.170882
Pomc|P01193	0.177926	0.687857		0.687857		-0.170848
Pawr|Q925B0	3.11247	0.0666375	0.980649	0.395995	-0.0394813	-0.170689
Edil3|O35474	3.68063	0.103482		0.103482		-0.170536
Trim35|Q8C006	2.81204	0.0845112	0.941526	0.0998298	0.0373488	-0.170317
Chgb|P16014	16.0764	0.000167028	0.0211459	0.00779626	-0.145816	-0.169866
Slc35e3|Q6PGC7	2.84712	0.142508		0.142508		-0.169406
Slc35e1|Q8CD26	6.38548	0.044864		0.044864		-0.169271
Glmn|Q8BZM1	41.421	1.32e-06	0.0361991	0.000256254	-0.0870376	-0.16922
Celsr2|A2AEE7	12.2208	0.000585512	0.998261	0.00587729	-0.00671361	-0.169151
Myo6|E9Q3L1	20.0734	0.00419092		0.00419089		-0.168963
Fcf1|Q9CTH6	3.12765	0.127385		0.127385		-0.168557
Sharpin|Q91WA6	9.43753	0.00176037	0.999364	0.314666	0.0110554	-0.168497
Osmr|G3X8V6	2.70002	0.151453		0.151453		-0.168137
Ubqln1|Q8R317-2	1.66286	0.244692		0.244692		-0.168111
Flnb|Q80X90	10.2913	0.00122888	0.974757	0.0235341	0.0205184	-0.167963
Nfyb|P63139	1.4877	0.268339		0.268339		-0.167758
Ndufaf4|Q9D1H6	16.0843	0.000166641	0.725099	0.0020254	-0.036468	-0.167755
Pmm2|Q9Z2M7	19.123	7.25e-05	0.297215	0.000155488	-0.0480302	-0.167737
LOC102641258|G3X9K7	1.9758	0.209444		0.209444		-0.167558
Myof|E9Q390	18.9998	7.48e-05	0.960727	0.355323	0.0472755	-0.167389
Iqgap1|Q9JKF1	14.755	0.000249468	0.997687	0.0108521	-0.00797913	-0.167229
Cog2|Q921L5	8.97251	0.00216114	0.480093	0.021876	0.0716313	-0.167058
Slc25a26|Q5U680	2.3317	0.125808	0.990409	0.540151	0.0362017	-0.166844
Phax|Q9JJT9	3.2436	0.0602286	0.749713	0.306911	0.0915319	-0.166728
Ndfip2|M0QWK1	10.906	0.000960691	0.100509	0.0588056	0.148267	-0.166675
Aass|Q99K67	36.246	2.7e-06	0.993685	0.0445864	-0.0141382	-0.166588
Nid2|O88322	57.0002	2.26e-07	0.731777	0.0154859	0.0473767	-0.166273
Phkg1|P07934	1.82133	0.196924	0.988821	0.192242	0.0241202	-0.165725
Abca3|Q8R420	8.58598	0.0262808		0.0262808		-0.165548
Podxl|Q9R0M4	2.9609	0.0750459	0.0695181	0.710795	-0.427652	-0.165485
Txnl4b|Q8BUH1	1.14013	0.372307	0.864312	0.490548	-0.0879742	-0.165466
Xrcc6|P23475	11.32	0.000818398	0.401167	0.377335	-0.160302	-0.165072
Eef1d|F6ZFU0	19.2237	7.07e-05	0.999605	0.00713641	-0.00409324	-0.16492
Gcat|O88986	76.1763	4.42e-08	0.0397418	0.00211418	-0.106464	-0.164778
Pltp|P55065	1.07971	0.394619	0.999674	0.449017	-0.010202	-0.164653
Calu|Q6XLQ8	1.89392	0.184469	0.884763	0.221793	0.0580806	-0.164494
Igtp|Q9DCE9	4.46855	0.0789466		0.0789466		-0.164147
Gng12|Q9DAS9	26.8259	1.32e-05	0.971024	0.00569538	0.0169873	-0.164146
Abhd14b|E9QN99	17.9078	9.98e-05	0.359034	0.0667688	-0.100317	-0.163974
Impa2|Q91UZ5	2.5559	0.104191	0.48278	0.150441	0.104425	-0.163852
Plekha2|Q9ERS5	1.83305	0.22454		0.22454		-0.163758
Mvb12a|Q78HU3	0.587533	0.634704	0.999759	0.799859	0.0154454	-0.163647
Ppp1r18|Q8BQ30-2	20.3943	0.00403466		0.00403463		-0.163369
Vgf|Q0VGU4	9.58682	0.00165057	0.427803	0.00674822	-0.0624594	-0.163345
Dock11|A2AF47	7.73816	0.00386206	0.339462	0.0904825	-0.109385	-0.163252
Gemin6|Q9CX53	1.29979	0.319571	0.996217	0.562895	-0.0265779	-0.163235
Synm|Q70IV5	10.7933	0.00100432	0.794248	0.196526	0.0701791	-0.162799
Lrrc58|Q3UGP9	5.88938	0.0103718	0.957126	0.762339	0.0830457	-0.162483
Zfp787|Q8BIF9	1.35547	0.303125	0.627132	0.67218	-0.173364	-0.162355
Dnajb1|Q9QYJ3	24.4856	2.11e-05	0.18455	0.000252342	-0.0574817	-0.162158
Car5b|Q9QZA0	11.6543	0.000721183	0.234835	0.305627	0.178482	-0.162134
Ppp1r3d|A2AJW4	2.47557	0.111408	0.926223	0.543593	0.0728161	-0.16213
Ahnak|E9Q616	6.39592	0.00778532	0.998708	0.187381	-0.0112668	-0.162016
Tmem126a|Q9D8Y1	26.3126	1.46e-05	0.297435	0.00457246	-0.069096	-0.161957
Pdpn|Q62011	2.81383	0.144466		0.144466		-0.161893
Clmp|Q8R373	1.29365	0.321445	0.934384	0.427055	-0.0601993	-0.161841
Mrpl53|Q9D1H8	2.85799	0.0814499	0.889495	0.116826	-0.0468434	-0.161685
Cyp2j9|Q924D1	9.51501	0.00170236	0.394535	0.109306	-0.105773	-0.16168
Riok1|Q922Q2	3.22994	0.122426		0.122426		-0.161473
Gstp1|P19157	98.0714	1.04e-08	0.99228	0.00368129	0.00996091	-0.161428
Ppt2|O35448	1.04212	0.346712		0.346712		-0.161211
Apoc1|P34928	12.5085	0.000528136	0.987162	0.84175	-0.063989	-0.160704
Pgm5|Q8BZF8	16.9359	0.000130432	0.994232	0.466607	-0.0266332	-0.160053
Arl2|Q9D0J4	6.32061	0.00811777	0.995478	0.0201497	0.010527	-0.159745
Anapc4|Q91W96	5.06038	0.0171036	0.932515	0.0644288	0.0334974	-0.159579
Rab9b|Q8BHH2	5.03374	0.0173927	0.962923	0.0189298	-0.0215505	-0.159551
Coil|E9Q284	4.54977	0.076888		0.076888		-0.159419
Apoh|Q01339	1.54767	0.259875		0.259875		-0.159314
Cisd2|Q9CQB5	10.4761	0.00114	0.984133	0.276019	0.0295244	-0.159274
Pigo|Q562G0	2.64021	0.097185	0.786912	0.567797	0.11247	-0.158861
Pgm1|Q7TSV4	14.5041	0.000270057	0.990858	0.0696015	-0.0167224	-0.158838
Pgap1|Q3UUQ7	2.64145	0.0970863	0.984941	0.0875907	0.0208409	-0.158538
Tdrp|Q8C5P7	9.14495	0.00200123	0.999996	0.138346	0.00142484	-0.158359
Ggt5|Q9Z2A9	9.54925	0.00167743	0.657988	0.362021	-0.10818	-0.158324
Adck4|E9QLB8	42.4321	1.15e-06	0.925401	0.120934	0.0397829	-0.158188
Trp53rkb|Q543M9	2.54678	0.104983	0.487689	0.180723	-0.105411	-0.157967
Camk2n2|Q78WH7	25.7208	0.00228446		0.00228443		-0.157779
Saal1|Q9D2C2	2.28557	0.181337		0.181337		-0.157557
H2-Ea-ps|P01904	1.78483	0.229995		0.229995		-0.157478
Bscl2|Q9Z2E9	1.00078	0.425901	0.887458	0.426746	-0.0718716	-0.15745
Mrps17|Q9CQE3	10.5592	0.0011025	0.87748	0.119196	0.0477313	-0.157413
Ptk7|Q8BKG3	24.2732	2.2e-05	0.572341	0.0172055	-0.0576915	-0.157264
Fam19a5|Q91WE9	2.15932	0.1921		0.1921		-0.156853
Rela|Q04207	3.66567	0.0439416	0.860049	0.555526	0.0916529	-0.15683
Dis3|Q9CSH3	1.68216	0.223526	0.590252	0.345284	-0.115241	-0.156619
Fv1|P70213	2.98294	0.0778528	0.697977	0.720218	0.175408	-0.15657
Krt1|P04104	2.02987	0.163457	0.84166	0.955984	-0.255021	-0.156566
Nt5c1a|A3KFX0	13.3422	0.000395445	0.994849	0.0576415	-0.0130248	-0.15641
Gng7|G3X9Q2	4.1884	0.0866539		0.0866539		-0.156404
Kcnk1|O08581	5.42453	0.0136616	0.016189	0.371485	-0.33512	-0.156395
Gpaa1|Q9WTK3	3.83711	0.0388242	0.498213	0.107056	0.0896165	-0.156385
Mrpl30|Q9D7N6	9.18574	0.0230742		0.0230742		-0.156339
Slc20a2|Q80UP8	35.1185	3.2e-06	0.6346	0.00389901	-0.042474	-0.156195
Dusp19|Q8K4T5	4.37621	0.0813798		0.0813798		-0.156061
Thnsl2|Q80W22	7.59973	0.00413671	0.0146592	0.324054	0.320007	-0.15605
Ntsr1|O88319	2.32078	0.178489		0.178489		-0.156039
Fuom|F6SJM7	3.06865	0.0689518	0.721101	0.388546	0.0996594	-0.155854
Golph3l|H3BJ07	1.38829	0.293866	0.624353	0.445183	-0.123244	-0.155169
Atp7a|A2AG68	3.4629	0.112086		0.112086		-0.155143
Adcy6|Q01341	5.16115	0.0635092		0.0635092		-0.154981
Dirc2|Q8BFQ6	1.40685	0.280415		0.280415		-0.154912
Tmem19|Q91W52-2	1.16545	0.363357	0.977984	0.410622	0.0381496	-0.15486
Atg101|Q9D8Z6	6.18844	0.00874187	0.620547	0.101788	-0.0746238	-0.154618
Slc5a6|Q5U4D8	0.704647	0.433393		0.433393		-0.154612
Nr1h2|Q60644	1.61323	0.251068		0.251068		-0.154327
Slc44a2|Q8BY89-2	38.0145	2.09e-06	0.996274	0.151866	0.0144249	-0.154225
1700101E01Rik|A0A087WRI3	2.24213	0.184941		0.184941		-0.153937
Ankrd52|Q8BTI7	3.04614	0.131539		0.131539		-0.153662
Trmt112|Q9DCG9	3.24974	0.0599467	0.986508	0.349445	0.0295957	-0.153599
Tln1|P26039	32.9273	4.51e-06	0.898771	0.000120027	0.0159332	-0.153508
Calu|O35887	6.43856	0.00760415	0.999585	0.0929089	0.00605077	-0.152891
Lpcat1|Q3TFD2	2.13398	0.149189	0.981583	0.428269	-0.0361515	-0.152845
Tst|P52196	6.4101	0.00772454	0.447341	0.00686725	0.0571991	-0.152833
Zfp414|Q9DCK4	5.35726	0.0598923		0.0598923		-0.152788
Mreg|Q6NVG5	0.654902	0.449258		0.449258		-0.15266
Specc1|Q5SXY1-3	2.23336	0.185681		0.185681		-0.152551
Tmem132c|E9QP73	0.772715	0.531254	0.630314	0.940745	0.327241	-0.152169
Arhgdib|Q61599	7.63174	0.00407122	0.949077	0.225603	-0.0396225	-0.151769
Rftn2|Q8CHX7	15.8621	0.000177939	0.359434	0.00614488	0.0622334	-0.15159
Islr2|E9Q9N7	8.09624	0.00324465	0.722912	0.614154	0.128487	-0.151481
Dscr3|O35075	3.53274	0.0484496	0.547313	0.135461	-0.0865198	-0.151422
Fabp5|Q05816	7.07372	0.00540981	0.782912	0.00346605	0.0316801	-0.151377
Qpct|Q9CYK2	5.88746	0.0514129		0.0514129		-0.151151
Mov10|E9PW39	1.21309	0.312933		0.312933		-0.151073
Anxa3|O35639	4.05541	0.0332736	0.833449	0.117616	-0.0516752	-0.151011
Hacl1|Q9QXE0	9.93725	0.00142273	0.227208	0.0505298	-0.10397	-0.150968
Fam96b|Q9D187	2.92832	0.0770083	0.999948	0.306051	0.00424071	-0.150838
Trak1|Q6PD31	16.9552	0.00623247		0.00623244		-0.150681
Cntn3|Q07409	1.47606	0.270587	0.955981	0.239693	-0.0380639	-0.15062
Flna|Q8BTM8	11.1466	0.000874772	0.665996	0.121527	0.071058	-0.150539
Tbc1d9|Q3UYK3	2.49028	0.110045	0.998596	0.577513	0.0178233	-0.149978
Chst2|Q80WV3	2.72869	0.149649		0.149649		-0.149857
Plbd2|Q3TCN2	31.6908	5.53e-06	8.85e-06	0.00780254	-0.32071	-0.14973
Grb10|Q60760	4.50902	0.0244265	0.730049	0.314406	-0.0858849	-0.149648
Cpne3|Q8BT60	23.5389	2.58e-05	0.999852	0.00557528	-0.00258579	-0.149555
Plcd3|Q8K2J0	27.4175	1.18e-05	0.916399	0.0295383	-0.0292857	-0.149294
Grk5|Q8VEB1	5.51407	0.0129431	0.929731	0.579586	0.0689921	-0.149277
Smarca4|G3UX35	6.24577	0.0465815		0.0465815		-0.149143
Gfpt1|P47856	5.12299	0.0164459	0.685298	0.0759376	-0.0612059	-0.149017
Smim19|E9PUT6	0.446532	0.724236	0.991467	0.855336	0.053445	-0.14887
Pde9a|O70628	8.59002	0.0262572		0.0262572		-0.148601
Adam15|O88839	0.38469	0.766	0.79109	0.95607	-0.272014	-0.148458
Ano10|Q8BH79-4	30.0929	0.00153521		0.00153518		-0.148352
Podxl2|Q8CAE9	2.31526	0.127584	0.25945	0.359628	0.168875	-0.148291
Igf2r|Q07113	18.6269	8.24e-05	0.325954	9.99e-05	-0.039022	-0.148168
Inpp5b|Q8K337	6.15203	0.00892351	0.154532	0.358868	-0.198126	-0.148137
Abca7|E9Q6G4	1.66056	0.228005	0.870586	0.265348	-0.058191	-0.148018
Osbpl9|A0A0A6YXH3	14.0459	0.000312992	0.0417807	0.000483057	0.0794024	-0.147765
Ears2|Q9CXJ1	9.09485	0.00204623	0.181605	0.131192	-0.135043	-0.147742
Dnajc28|E9Q1L7	9.36194	0.0018192	0.960645	0.512294	-0.0505973	-0.14752
Abca2|P41234	6.07776	0.00930778	0.342215	0.0321832	-0.0800443	-0.147424
Adprm|Q99KS6	15.7332	0.000184899	0.293432	0.143309	-0.117355	-0.147384
Lmf1|Q3U3R4	2.14902	0.193018		0.193018		-0.147272
Mast3|Q3U214	3.7515	0.0412882	0.984379	0.10542	-0.0204693	-0.147258
Dkk3|Q9QUN9	1.05004	0.406088	0.90849	0.674537	-0.0858828	-0.14711
Loh12cr1|E9Q2W8	11.5564	0.000748193	0.189544	0.000711179	-0.0580154	-0.146903
Smg6|P61406	3.44525	0.0517081	0.511944	0.304409	-0.113451	-0.146808
Tgm2|P21981	42.6298	1.12e-06	0.967947	0.0418796	0.0215995	-0.146731
Map4k2|Q61161	3.46724	0.0508661	0.995291	0.139993	0.0145321	-0.146721
Taf11|Q99JX1	0.427549	0.537433		0.537433		-0.146567
Svil|Q8K4L3	4.03341	0.091365		0.091365		-0.146307
Oat|P29758	19.2923	6.95e-05	0.631272	0.0133599	0.0474632	-0.145837
Clcn4|Q61418	4.8866	0.0190953	0.405674	0.0301566	-0.0723102	-0.145732
Xrn1|F8VQ87	7.54274	0.00425632	0.436797	0.0043408	-0.0518792	-0.145732
Xrcc5|P27641	2.26328	0.183174		0.183174		-0.145581
Emp2|O88662	0.587784	0.634553	0.999613	0.5694	0.0111147	-0.145495
Zfyve26|Q5DU37	2.35882	0.122939	0.111313	0.813006	-0.410115	-0.145335
Chchd7|Q8K2Q5	3.53066	0.0485245	0.399836	0.520741	-0.168335	-0.145014
Ppfibp1|Q8C8U0-3	4.37685	0.0813626		0.0813626		-0.144949
Efnb2|P52800	5.10975	0.0165824	0.911933	0.0173995	-0.0265231	-0.144805
Ddx52|Q8K301	1.07249	0.340306		0.340306		-0.144667
Fabp3|P11404	3.09128	0.0677451	0.999835	0.0452951	0.00362036	-0.144592
Fau|Q642K5	9.93577	0.00142361	0.999846	0.204626	-0.00506443	-0.144532
Aprt|P08030	3.95825	0.0356224	0.997862	0.107431	-0.0102506	-0.144464
Slc25a18|Q9DB41	8.21725	0.00306255	0.7248	0.0367657	-0.0480808	-0.144115
Ercc4|Q9QZD4	1.64435	0.231432	0.976871	0.185107	-0.0266661	-0.144013
Arhgef10l|A2AWP8	3.64925	0.0444714	0.856563	0.209416	0.0543978	-0.143833
Saysd1|Q8K190	0.833544	0.396452		0.396452		-0.143422
Arl14ep|Q8BIX3	4.76326	0.0718145		0.0718144		-0.142873
Nelfa|Q8BG30	22.3845	3.32e-05	0.534289	0.0798763	0.0730543	-0.142701
Tmpo|Q61033	4.39375	0.026385	0.0868457	0.448909	0.245764	-0.142543
Echdc3|Q9D7J9	3.09429	0.0675865	0.997881	0.437128	-0.0162889	-0.142399
Tusc2|Q9WVF8	2.5667	0.103262	0.442671	0.206942	-0.104596	-0.142297
Gbp5|Q8CFB4	8.94851	0.00218455	0.982287	0.853283	0.0653213	-0.142286
Snrpd1|P62315	19.508	6.58e-05	0.878273	0.00657689	0.0255269	-0.142135
Fkbp5|Q64378	4.23146	0.0294593	0.0979469	0.166324	-0.162731	-0.142004
Ntmt1|Q8R2U4	0.856848	0.489664	0.499136	0.898862	-0.296418	-0.141898
Tmem50b|Q9D1X9	0.996477	0.427677	0.993866	0.522246	-0.0258211	-0.141806
Serinc3|Q9QZI9	9.89024	0.00145106	0.999332	0.0268182	0.00514454	-0.141643
Zfp281|Q99LI5	0.342661	0.579631		0.579631		-0.14111
Steap2|Q8BWB6	0.172179	0.692611		0.692611		-0.141051
Tmed3|Q78IS1	3.48729	0.050112	0.078797	0.702512	0.349868	-0.140976
Eif2d|Q61211-2	5.35422	0.0142584	0.784111	0.438796	-0.0852827	-0.140805
Ankrd13a|Q80UP5	7.51315	0.00432001	0.673753	0.0799353	-0.0595278	-0.140797
Fah|P35505	42.1344	1.2e-06	0.94682	0.1196	0.0311124	-0.140595
Mphosph10|Q810V0	2.87765	0.08018	0.151081	0.392377	-0.197061	-0.140487
Dym|Q8CHY3	4.57651	0.0233581	0.850739	0.413421	-0.0702788	-0.139826
Ciao1|Q99KN2	4.72045	0.0212553	0.594812	0.0481673	-0.0593847	-0.13933
Cotl1|Q9CQI6	46.3045	7.16e-07	0.968173	0.00260276	0.0134164	-0.139102
Ccdc28b|Q8CEG5	3.72783	0.0420011	0.999114	0.86069	-0.0235508	-0.138813
Rpp30|O88796	1.15956	0.322936		0.322936		-0.138706
Ube2j1|Q9JJZ4	27.3341	0.00196059		0.00196056		-0.138651
Nfkbib|Q60778	3.32678	0.0565318	0.892767	0.442851	0.0633333	-0.138626
Rraga|Q80X95	47.7845	6.02e-07	0.122921	0.00306462	-0.073542	-0.13831
Ten1|Q9D7K2	0.526251	0.495496		0.495496		-0.138207
Sord|Q64442	47.246	6.41e-07	0.0505209	0.00632353	-0.0984325	-0.138016
Gtpbp4|Q99ME9	0.389874	0.762452	0.924819	0.819111	0.0975502	-0.137951
Plekhf2|Q91WB4	1.42998	0.282545	0.312275	0.756093	0.251959	-0.137665
Utp18|Q5SSI6	3.43633	0.113203		0.113203		-0.137617
Scly|Q9JLI6	9.70385	0.00157005	0.999992	0.155821	0.00166894	-0.137446
Usp25|P57080	2.04965	0.160632	0.600058	0.484035	0.118173	-0.137175
Sst|P60041	5.97179	0.00988983	0.161763	0.451127	-0.202741	-0.137071
Abracl|E9QMV2	3.20251	0.0621573	0.85701	0.231724	0.0535046	-0.137059
Zak|Q9ESL4-2	2.29658	0.129638	0.998001	0.562299	0.0179715	-0.13698
Cep104|Q80V31	3.56477	0.107942		0.107942		-0.136863
Slc39a12|Q5FWH7	4.01761	0.0341654	0.980266	0.36374	0.0305808	-0.136642
Kif13a|F8VQ75	0.502264	0.505097		0.505097		-0.136471
Ndufa5|Q9CPP6	9.91497	0.00143607	0.99009	0.00508447	-0.00954928	-0.136071
Gnpda1|O88958	20.0307	5.78e-05	0.105519	0.00125875	-0.067118	-0.135824
Anp32b|Q9EST5-2	1.87048	0.188392	0.520827	0.336351	0.108093	-0.135781
Nudt12|Q9DCN1	2.44125	0.114665	0.896328	0.112676	-0.0380153	-0.135717
Tmem63b|Q3TWI9	6.22647	0.00855675	0.739177	0.324084	-0.0775926	-0.135673
Lemd2|Q6DVA0	1.15097	0.324589		0.324589		-0.135474
Prepl|Q8C167	2.13321	0.149288	0.999993	0.223255	0.00173396	-0.135382
Kif2a|P28740-2	0.938676	0.45231	0.863504	0.475827	0.0708461	-0.135376
Chrm2|Q9ERZ4	2.53495	0.106021	0.617684	0.57212	0.12725	-0.135313
Pkib|F7D7A9	11.179	0.000863919	0.927114	0.00830958	0.020615	-0.135188
Fbln5|Q9WVH9	20.861	4.72e-05	0.985442	0.92017	0.0734748	-0.135104
Ndufb3|Q9CQZ6	3.11825	0.0663389	0.99359	0.070072	-0.0126115	-0.135032
Lonrf2|B2RT44	2.98712	0.134665		0.134665		-0.134657
Fis1|Q9CQ92	8.51175	0.00266693	0.239971	0.00397261	0.0608238	-0.134363
Zbtb18|H7BX69	1.84201	0.223546		0.223546		-0.1343
Rragb|Q6NTA4	9.94369	0.0014189	0.460334	0.499595	-0.140924	-0.13425
Comtd1|Q8BIG7	3.39	0.053896	0.997789	0.0600014	0.00846177	-0.134135
Ncbp2|Q9CQ49	1.20917	0.348439	0.838471	0.359486	0.0651342	-0.134086
Sowahc|Q8C0J6	3.02695	0.0712403	0.348319	0.127764	0.0964723	-0.133944
Ptbp1|Q922I7	5.00495	0.0177115	0.792716	0.0156203	-0.0340456	-0.133913
Zc3h13|E9Q784	1.33375	0.309429	0.797882	0.406552	0.0757528	-0.133885
Commd6|Q3V4B5	9.37646	0.00180773	0.642963	0.00858578	-0.0401117	-0.133849
Golim4|D3YVW2	16.7808	0.000136284	0.690066	0.652209	0.126381	-0.133826
Ddx24|F8WJA0	0.627165	0.458553		0.458553		-0.133473
Cstf2|F6ZKC7	3.11806	0.066349	0.998904	0.76632	0.0195398	-0.133415
Cisd3|B1AR13	7.65184	0.00403073	0.991073	0.0413223	0.0125604	-0.133408
Wfs1|P56695	19.7187	6.24e-05	0.000475023	0.00146914	-0.152196	-0.13338
Hs1bp3|Q3TC93	22.5869	3.17e-05	0.936421	0.041503	-0.0251118	-0.133368
Hnrnpd|F7A465	1.77148	0.206022	0.951732	0.614875	-0.0563108	-0.133365
Abcc4|E9Q236	21.7704	3.82e-05	0.998859	0.397199	-0.0117881	-0.133239
Otof|E9PYR6	0.590985	0.632625	0.999833	0.617435	-0.00818775	-0.133009
Gorasp2|Q99JX3	5.36026	0.014206	0.899795	0.0965537	-0.0354033	-0.132879
Ctsf|Q9R013	12.9457	0.000453	0.380024	0.193328	-0.103228	-0.132822
Mospd2|B1AU74	7.97139	0.00344588	0.998034	0.1009	0.00898921	-0.132292
F13a1|Q8BH61	4.40714	0.0261484	0.961822	0.544616	-0.0467297	-0.132207
Narfl|Q7TMW6-2	3.2169	0.0614739	0.82271	0.0506324	-0.0385835	-0.132165
Ssfa2|Q922B9	0.221649	0.654414		0.654414		-0.131806
Dhx16|G3X8X0	2.35895	0.122925	0.317611	0.952413	0.455483	-0.131453
Cmc2|Q8K199	27.3268	1.2e-05	0.975694	0.00564321	-0.0127695	-0.131442
Arsg|Q3TYD4	1.03514	0.348213		0.348213		-0.131153
'Sept2|P42208	6.39721	0.00777978	0.547686	0.0167687	0.0494673	-0.131129
Adssl1|P28650	21.8943	3.71e-05	0.115494	0.00542164	0.0763031	-0.130952
Cdkal1|Q91WE6	5.99942	0.00973408	0.591905	0.700996	0.153391	-0.130863
C1ql3|Q9ESN4	6.74648	0.00643189	0.999723	0.0092049	-0.00298866	-0.130707
Gm13889|Q3UPL5	2.54035	0.105545	0.198347	0.825391	0.32407	-0.13065
Marcksl1|P28667	89.7683	1.73e-08	0.840374	0.340772	0.0614992	-0.130238
Nemf|Q8CCP0	2.9073	0.0783061	0.96622	0.102923	-0.0235714	-0.130124
Tssc4|Q9JHE7	0.436751	0.730753	0.999962	0.67173	0.00526214	-0.130101
C87436|Q8R3C1	0.809885	0.402827		0.402827		-0.130015
Lypd1|Q8BLC3	14.2524	0.00029272	0.83795	0.715512	-0.101561	-0.130007
Rps27l|Q6ZWY3	2.75903	0.147773		0.147773		-0.129904
Clu|Q06890	1.22206	0.344166	0.997265	0.350913	-0.0145358	-0.129664
'Sept10|Q8C650	1.78046	0.204348	0.72676	0.234232	0.0670996	-0.129552
Plekhf1|Q3TB82	1.92097	0.215064		0.215064		-0.129232
Cmbl|Q8R1G2	8.60714	0.00255177	0.996151	0.19479	0.0131315	-0.129219
Hmgb2|P30681	1.53886	0.255178	0.892406	0.414439	0.0570608	-0.129147
Hist1h3h|P68433	3.94783	0.0358853	0.965811	0.829426	-0.0701505	-0.129012
Entpd6|Q3U0P5	3.59451	0.106772		0.106772		-0.128911
Kbtbd2|G3X9X1	1.73056	0.213845	0.795516	0.216049	0.0569298	-0.12853
Gm37013|O88689-3	5.60867	0.0556525		0.0556525		-0.128427
Taf6|Q62311	0.237847	0.643072		0.643072		-0.128423
Gjc3|Q921C1	27.6964	1.12e-05	0.24	0.135072	-0.107973	-0.128074
Acox3|E9Q296	14.2465	0.00924022		0.0092402		-0.12801
Rbm19|Q8R3C6	1.07587	0.339605		0.339605		-0.12786
Rlbp1|Q9Z275	3.70445	0.0427191	0.304564	0.238781	0.116877	-0.127763
Ppwd1|Q8CEC6	2.45377	0.113465	0.994886	0.529744	0.0220665	-0.12769
Gjb2|Q00977	0.224628	0.65229		0.65229		-0.127629
Rbm42|Q91V81-2	10.9389	0.000948379	0.53171	0.0564143	0.0609038	-0.127564
Cirbp|P60824	0.568168	0.646473	0.993099	0.636577	-0.0281366	-0.127499
Irf2bp1|Q8R3Y8	0.462903	0.713408	0.997341	0.809509	0.0274811	-0.127435
Plekhg1|F6S200	2.38581	0.120156	0.830375	0.457402	0.0711597	-0.127275
1600014C10Rik|Q8WUR0	4.95113	0.0183258	0.0628792	0.156691	0.15803	-0.127239
Ift80|Q8K057	0.748622	0.420157		0.420157		-0.127201
Pla2g16|Q8R3U1	5.37606	0.0595604		0.0595604		-0.127184
Muc2|A0A087WSP1	2.80644	0.144906		0.144906		-0.127174
Ubl5|E0CZB3	9.0573	0.00208072	0.22276	0.443923	-0.169201	-0.127154
Rbp1|Q00915	4.64707	0.0222985	0.997715	0.27929	0.0122322	-0.127131
Slc35b1|P97858	3.32747	0.0565019	0.995328	0.769037	0.0304962	-0.127103
Ints3|Q7TPD0	9.17333	0.00197626	0.97434	0.0732177	0.0193319	-0.127031
Wdr73|Q9CWR1-2	13.9964	0.000318087	0.993584	0.432105	0.0209709	-0.126797
Scamp3|Q3UXS0	3.92356	0.036507	0.338887	0.130724	-0.0928688	-0.126672
Stx4a|P70452	21.1794	4.38e-05	0.810698	0.120306	0.0459905	-0.126646
Tyrobp|O54885	9.36067	0.00182021	0.0608911	0.216283	-0.174129	-0.126499
Lynx1|Q9WVC2-2	1.07627	0.339523		0.339523		-0.126324
Psme2|P97372	5.64653	0.0119591	0.999821	0.130175	0.0040959	-0.126239
Casc3|Q8K3W3	2.21475	0.139087	0.984659	0.131405	-0.0184109	-0.126166
2410015M20Rik|Q8R404	6.20181	0.00867628	0.484095	0.121336	-0.0758452	-0.126107
Hn1l|Q6PGH2	3.03761	0.0706467	0.405485	0.239317	0.101664	-0.126012
Ostf1|Q62422	23.6104	2.54e-05	0.91346	0.042394	0.0267302	-0.12597
Atox1|O08997	7.22707	0.00499663	0.0503153	0.0605261	-0.130634	-0.1259
Krt75|Q8BGZ7	0.247071	0.636831		0.636831		-0.125871
Arl8b|Q9CQW2	7.31666	0.00477229	0.129843	0.0262009	-0.0904044	-0.125777
Mrps16|Q9CPX7	7.95494	0.00347346	0.696525	0.332109	0.0779832	-0.125689
Cxx1c|Q9D6I0	1.15968	0.365375	0.364973	0.895998	0.305549	-0.12536
Prkci|Q62074	1.64545	0.231197	0.87315	0.772531	0.0982028	-0.125327
Aldh1a2|Q62148	8.46806	0.00272168	0.755671	0.233822	-0.0616127	-0.125291
Rabep2|Q91WG2	5.2915	0.0148165	0.899041	0.137405	0.0364889	-0.125141
Pgls|Q9CQ60	21.442	4.12e-05	0.943539	0.00506573	-0.016189	-0.125058
Tmem2|Q5FWI3	5.62345	0.055416		0.055416		-0.125017
Chac2|Q9CQG1	13.7893	0.000340496	0.985847	0.134713	-0.0178463	-0.124943
Fdxr|Q61578	5.11196	0.0165596	0.548443	0.0293969	0.0516615	-0.124861
Foxp1|P58462-5	1.4946	0.265933	0.679001	0.851137	0.174921	-0.124518
Rtn4|Q8BH78	2.40226	0.172137		0.172137		-0.124479
Memo1|Q91VH6	9.39258	0.00179508	0.817736	0.0788789	-0.0402878	-0.124451
Vwa5a|Q99KC8	38.5261	1.95e-06	0.253272	0.0285458	-0.0742188	-0.124223
Rsu1|Q01730	5.62329	0.0121253	0.980306	0.015158	-0.0129424	-0.124095
Tmem126b|Q9D1R1	3.41097	0.0530535	0.714727	0.331225	0.0745922	-0.123964
Phf24|Q80TL4	7.93556	0.00350629	0.986752	0.0837973	-0.0154316	-0.123932
Pag1|Q3U1F9	1.4163	0.286208	0.372372	0.65532	0.178267	-0.123866
Gm10320|E9PW43	2.31326	0.179092		0.179092		-0.123809
Prmt2|Q3UID4	1.7292	0.236533		0.236533		-0.123693
Nde1|Q9CZA6	2.07928	0.156501	0.379471	0.295987	-0.110832	-0.123177
Tmem147|Q9CQG6	0.478531	0.514951		0.514951		-0.123054
Dctn1|E9Q586	1.45604	0.275713	0.825401	0.978694	0.269895	-0.123004
Rab27a|Q9ERI2	0.834327	0.500475	0.959772	0.531888	-0.0435481	-0.122895
Riok3|Q9DBU3	0.967781	0.43973	0.57806	0.789384	0.17187	-0.122709
Cdk13|Q69ZA1	2.97529	0.0741973	0.975125	0.548631	-0.0374442	-0.122687
Stxbp3|Q60770	31.7894	5.44e-06	0.059153	0.0217683	0.102152	-0.122596
Pnmal1|Q80VM8	2.07352	0.199941		0.199941		-0.122588
Ago3|Q8CJF9	3.59796	0.0461744	0.744192	0.53251	-0.0899611	-0.122567
R3hcc1|Q8BSI6	1.50778	0.262678	0.898443	0.32805	0.0475285	-0.122461
Sec63|Q8VHE0	7.4072	0.00455737	1	0.100191	0.000438711	-0.122232
Mri1|Q9CQT1	1.92438	0.179509	0.97953	0.144449	0.0201922	-0.122084
Dpyd|Q8CHR6	1.32395	0.293668		0.293668		-0.121975
Zw10|O54692	5.02047	0.0175388	0.388097	0.0263561	0.0603488	-0.121839
Lsm8|Q6ZWM4	2.86551	0.0809617	0.26831	0.177743	-0.106344	-0.121597
Bptf|A2A654	4.06534	0.0330439	0.773424	0.0608048	-0.0409071	-0.121546
Lsm2|O35901	13.2696	0.000405314	0.597724	0.0922769	-0.0591018	-0.121432
Samd4|Q8CBY1	2.29651	0.180446		0.180446		-0.12139
Mrpl49|Q9CQ40	4.22328	0.0296248	0.962416	0.372367	0.0344571	-0.121343
Lsm7|Q9CQQ8	1.0256	0.415792	0.999988	0.365439	0.00228296	-0.121337
Ebpl|Q9D0P0	2.14502	0.193376		0.193376		-0.121311
Nsg1|Q62092	0.816043	0.509424	0.998667	0.623061	0.0150701	-0.12129
Cd81|P35762	3.28146	0.0585125	0.960852	0.372706	-0.0349617	-0.121283
Nhp2|Q9CRB2	1.36582	0.300173	0.9079	0.641938	-0.0675791	-0.121169
Ilvbl|Q8BU33	3.28456	0.0583745	0.271248	0.251782	-0.11796	-0.12115
Pdf|S4R2K0	2.09488	0.197947		0.197947		-0.121072
Sdhc|Q9CZB0	2.96664	0.074706	0.983603	0.0540979	0.0147911	-0.120981
Xxylt1|Q3U4G3	2.02008	0.205059		0.205059		-0.120955
Pofut1|Q91ZW2	3.46654	0.0508925	0.686339	0.431763	0.0862363	-0.120917
Fbxw7|D3YUA5	0.228219	0.87496	0.988244	0.970444	0.0876505	-0.120854
Speg|E9QQ25	3.40752	0.0531907	0.943084	0.0945318	-0.0258968	-0.120799
Rcn1|Q05186	2.98261	0.0737699	0.998049	0.0836451	-0.00784032	-0.120764
Tmub1|E9QN77	9.81225	0.00149952	0.97117	0.0311849	0.0162226	-0.120727
Me1|P06801	9.22997	0.00192749	0.327847	0.0116157	0.0564968	-0.120635
Slc45a1|Q8BIV7	0.508912	0.502401		0.502401		-0.120509
Ampd3|O08739	6.01781	0.00963197	0.710715	0.0572921	0.0447921	-0.120456
Gpr37l1|Q99JG2	3.76941	0.0407582	0.706443	0.0494949	-0.0437614	-0.120302
LOC102643271|Q8BVI4	6.63492	0.00683052	0.979427	0.164114	0.0206417	-0.120275
Ppp1r3f|Q9JIG4-2	3.67328	0.0436986	0.961736	0.0423053	0.0188938	-0.120264
Plekha7|Q3UIL6-2	10.5746	0.00109569	0.954046	0.062108	0.0217597	-0.120248
Hmbs|P22907	1.18486	0.356652	0.945599	0.387811	-0.0397	-0.119995
2310022B05Rik|Q8C3W1	6.07883	0.0093021	0.999756	0.0615299	-0.00363174	-0.11992
Wdr70|G3X934	12.9757	0.000448326	0.835141	0.52936	-0.0724395	-0.119882
Tmco1|A0A0A6YVS2	6.74842	0.00642521	0.804855	0.598268	0.0848479	-0.119542
Pex2|Q91YZ5	0.836497	0.395668		0.395668		-0.119203
Use1|E9Q496	1.07147	0.397769	0.979745	0.474063	0.030827	-0.119194
Dhrs4|Q99LB2	43.6643	9.87e-07	0.625258	0.0193477	0.0414489	-0.119117
Tmem55a|Q9CZX7	5.97038	0.00989783	0.320896	0.131549	-0.0892378	-0.118779
Hsd17b7|O88736	26.2073	0.00217972		0.00217969		-0.118713
Ipo13|Q8K0C1	2.01195	0.166066	0.918804	0.164942	0.0334308	-0.118531
Cnn2|Q08093	4.52988	0.0773854		0.0773854		-0.118489
Rhpn2|Q8BWR8	0.212746	0.660871		0.660871		-0.118458
Asl|Q91YI0	3.54169	0.0481298	0.929178	0.0334771	-0.0223139	-0.11842
Tmod3|Q9JHJ0	5.19855	0.0156908	0.613064	0.323838	-0.0821518	-0.118329
Ccdc91|Q9D8L5	24.4157	2.14e-05	0.300864	0.00365194	0.0487635	-0.118299
Ap4e1|Q80V94	2.20377	0.140414	0.994331	0.601721	-0.0232583	-0.118279
Inip|Q3TXT3	14.5796	0.000263655	0.535396	0.368435	-0.0961674	-0.118212
Mtmr14|Q8VEL2	2.54103	0.162032		0.162032		-0.118144
Lrrk2|Q5S006	8.42864	0.00277221	0.556664	0.354089	0.0918681	-0.118143
Otud7b|B2RUR8	4.66423	0.0220493	0.910891	0.0767255	0.0285721	-0.118134
Stap1|Q9JM90	0.0567198	0.819683		0.819683		-0.11809
Trmt10c|Q3UFY8	10.4001	0.00117561	0.999504	0.673264	-0.0113264	-0.118043
Lrrc8c|Q8R502	2.98658	0.0735388	0.428462	0.132031	-0.0776226	-0.117964
Polr2g|P62488	20.6456	4.97e-05	0.328297	0.105019	0.0828766	-0.11778
Naa25|Q8BWZ3	3.89314	0.0373037	0.903821	0.0816907	0.029702	-0.117638
Myl12a|Q6ZWQ9	27.4702	1.17e-05	0.999981	0.374478	-0.00259655	-0.117566
Tmem201|A2A8U2	0.343868	0.79418	0.958589	0.953514	-0.11264	-0.11744
Snx17|Q8BVL3	3.37542	0.0544912	0.576999	0.182431	0.0700938	-0.117367
Rnf157|A2AAN9	4.59063	0.0758799		0.0758799		-0.117232
Cdc27|A2A6Q5-3	3.39497	0.053695	0.15972	0.284899	-0.141276	-0.117192
Tmeff2|Q9QYM9	2.38746	0.119989	0.999997	0.096005	0.000912996	-0.117176
Pls1|Q3V0K9	22.8302	3.01e-05	0.74538	0.349226	0.0684077	-0.11716
Zc3h14|Q8BJ05	3.0854	0.0680562	0.99975	0.0557336	0.00350618	-0.117124
Cadps|Q80TJ1-2	3.41204	0.0530108	0.710863	0.726217	0.120107	-0.117064
Cyp51|Q8K0C4	3.04409	0.0702889	0.982519	0.0492113	0.014357	-0.117006
Mrps14|Q9CR88	0.919317	0.37468		0.37468		-0.116903
Akr1b10|G5E895	6.16924	0.00883712	0.205171	0.0346894	0.0775148	-0.11688
Atp13a3|Q5XF89-2	0.620446	0.460857		0.460857		-0.116859
Wbscr17|Q7TT15	2.22657	0.137675	0.219933	0.912538	-0.369123	-0.116846
S100a13|A0A0A0MQ90	1.42625	0.28354	0.941375	0.268966	0.034093	-0.116702
Mfsd2a|Q9DA75	0.207993	0.664386		0.664386		-0.116664
Dnpep|Q3TVK3	7.12977	0.00525434	0.738459	0.00370985	-0.0267787	-0.116652
Ndufa10|Q99LC3	6.51889	0.00727593	0.998287	0.00608303	-0.00462711	-0.116611
Cdh7|Q8BM92	0.149086	0.712731		0.712731		-0.116573
Ddi1|Q9DAF3	2.22634	0.186276		0.186276		-0.116309
Minos1|Q7TNS2	5.58357	0.0124155	1	0.442236	0.00074095	-0.116276
Hspbp1|Q99P31	8.35074	0.00287531	0.999534	0.0374128	0.00396812	-0.116139
Exosc3|Q7TQK4	2.72231	0.0908759	0.658144	0.8692	0.177159	-0.116009
Cpq|Q9WVJ3	3.63608	0.105166		0.105166		-0.115903
Mcfd2|Q8K5B2	2.19379	0.141631	0.503896	0.205406	-0.0786423	-0.115654
Bax|Q07813	2.53549	0.105973	0.791787	0.370967	-0.0634271	-0.115625
Surf4|Q64310	0.921078	0.460093	0.807543	0.602248	-0.081803	-0.115313
Arhgap17|Q3UIA2	6.47892	0.00743714	0.955449	0.487755	0.0400965	-0.11527
Cic|Q924A2	4.32231	0.0276901	0.937809	0.169747	0.0296558	-0.115205
Rpgrip1l|Q8CG73	1.08778	0.391559	0.981792	0.782518	-0.0451986	-0.115085
Lrrc8d|Q8BGR2	5.13739	0.0162987	0.702423	0.266085	0.0648763	-0.115077
Smyd3|Q9CWR2	22.8922	2.97e-05	0.998272	0.628768	-0.0157234	-0.115055
Atg2a|Q6P4T0	18.7741	7.93e-05	0.202583	0.0571576	0.0840515	-0.114789
Gmpr|Q9DCZ1	6.24864	0.00845094	0.950479	0.00942053	-0.0154598	-0.114789
Ccdc58|Q8R3Q6	6.67946	0.00666804	0.964528	0.0260697	-0.0160743	-0.114642
Dock2|Q8C3J5	1.03603	0.348021		0.348021		-0.11437
Itpr2|Q9Z329	7.97213	0.00344464	0.217182	0.233704	-0.11712	-0.114326
Il33|Q8BVZ5	16.118	0.000165	0.961475	0.3876	-0.0333713	-0.114313
Polr1c|P52432	1.27059	0.328583	0.99939	0.926621	0.0218966	-0.114099
Tomm20|Q9DCC8	2.38477	0.120263	0.88834	0.198314	-0.0383952	-0.114072
Fbln1|Q08879	1.67473	0.225055	0.996069	0.837722	0.0300104	-0.114025
Ly6e|Q99JA5	1.00685	0.354395		0.354395		-0.114006
Mest|Q07646	1.73635	0.212717	0.6314	0.941098	0.245214	-0.113951
Mrpl47|Q8K2Y7	2.15146	0.146933	0.952721	0.518594	-0.0420501	-0.113847
Slc6a8|Q8VBW1	2.07506	0.157082	0.236503	0.501731	0.159437	-0.113815
Mia3|J3KMH5	3.5291	0.0485805	1	0.170498	-5.14e-05	-0.113797
Mon1b|Q8BMQ8	0.908179	0.465884	0.999946	0.825672	-0.00689927	-0.1137
Wdr6|Q99ME2	10.7872	0.00100676	0.992408	0.248462	-0.0157535	-0.113698
Tenm3|G3X907	10.274	0.00123762	0.901217	0.31497	-0.042928	-0.11368
Pdha2|P35487	0.952776	0.366711		0.366711		-0.113624
Top3b|Q9Z321	4.38078	0.0266166	0.493768	0.891022	0.231732	-0.113433
Npdc1|A2AJ21	1.1332	0.328047		0.328047		-0.113381
E430025E21Rik|Q8C2E7	31.0298	6.17e-06	0.563089	0.0163064	-0.0417285	-0.113342
Rpl22l1|Q9D7S7	1.91381	0.181213	0.226698	0.60708	0.184495	-0.113261
Arap2|E9QP44	4.43963	0.0255845	0.24588	0.0443836	-0.0740043	-0.113157
Fndc3a|Q8BX90	4.70878	0.0214172	0.977305	0.347417	-0.0260492	-0.113123
Gstt2|Q61133	1.18806	0.317549		0.317549		-0.113069
Cblb|Q3TTA7	13.4049	0.000387151	0.02463	0.147294	0.164277	-0.113014
Maged2|Q9ER67	5.07671	0.0169292	0.150565	0.413843	0.16289	-0.113002
Pla2g15|Q8VEB4	10.2831	0.00123298	0.0011994	0.322482	-0.323113	-0.11266
Gsto1|O09131	6.6189	0.00689011	0.0166768	0.0921503	-0.155106	-0.112495
Wdtc1|Q80ZK9	0.741541	0.547512	0.662299	0.928465	-0.21537	-0.112479
Zzef1|E9Q5W5	13.6496	0.000356647	0.842808	0.00461589	-0.0213011	-0.112337
Ydjc|Q14BV6	1.26898	0.302985		0.302985		-0.11233
Stt3a|P46978	5.86633	0.0105114	0.994366	0.0261833	-0.00832466	-0.112225
Txnrd1|Q9JMH6	1.87304	0.187958	0.999114	0.427641	-0.00946494	-0.11217
Xylb|Q3TNA1	1.14788	0.369541	0.99951	0.930099	0.020363	-0.112142
Sdr39u1|Q5M8N4	3.0149	0.0719173	0.95757	0.212795	0.0268897	-0.112141
Pcgf5|Q3UK78	0.958519	0.36537		0.36537		-0.112126
Tspan7|Q62283	20.0892	5.69e-05	0.521801	0.248386	-0.0792701	-0.111977
Usp14|Q9JMA1	15.3798	0.000205679	0.0395791	0.0138291	0.0938114	-0.111973
Rab9|A2AFP5	29.2941	0.00164452		0.00164449		-0.111936
Bri3bp|Q8BXV2	3.309	0.0572993	0.999973	0.0394469	-0.00149883	-0.111875
Pak6|Q3ULB5	0.976861	0.435879	0.717013	0.87517	-0.158721	-0.111856
Pggt1b|Q8BUY9	0.611986	0.463786		0.463786		-0.111842
Tubgcp2|Q921G8	9.88689	0.0014531	0.301223	0.0021554	-0.0430291	-0.111754
Ppib|P24369	6.49839	0.00735809	0.843605	0.0447586	-0.0302315	-0.111713
Sh3bgrl|Q9JJU8	1.23802	0.338957	0.97161	0.335487	-0.0273498	-0.111434
Mmgt1|Q8K273	16.8649	0.000133073	0.866915	0.209694	0.0407997	-0.111133
Arntl|Q9WTL8	0.578256	0.640321	0.960846	0.688249	-0.048423	-0.111084
Adra2a|Q3URE6	5.73492	0.0113508	0.778793	0.400097	-0.06477	-0.110937
Rpl27a|P14115	5.85112	0.0106048	0.514491	0.0391263	0.0504434	-0.110928
Utrn|E9Q6R7	15.0845	0.000225151	0.499012	0.0082005	0.0399307	-0.110879
Ssr4|Q9D8L3	11.4162	0.000788931	0.845414	0.0279017	-0.027411	-0.110874
Cpped1|Q8BFS6	9.30586	0.00186433	0.999995	0.0941966	-0.000995159	-0.110804
Arid2|E9Q7E2	1.24276	0.30759		0.30759		-0.110777
Epn3|Q91W69	0.163777	0.699735		0.699735		-0.110659
Tmed7|D3YZZ5	16.7275	0.000138367	0.725649	0.00205166	0.0240537	-0.110574
Large|Q9Z1M7	0.370133	0.565236		0.565236		-0.110537
Larp4b|Q6A0A2	3.59229	0.0463671	0.487967	0.230671	-0.0794986	-0.110398
Doc2b|P70169	1.55474	0.251436	0.499797	0.751649	0.158717	-0.110305
Fam134c|Q9CQV4	1.70843	0.218211	0.886342	0.722208	0.0755618	-0.110292
Gtpbp10|Q8K013	9.10361	0.00203827	0.352755	0.915985	0.296118	-0.110263
Eif3e|P60229	2.93856	0.0763855	0.994477	0.059066	-0.0094483	-0.110261
Lsm14b|Q8BM41	0.561842	0.481863		0.481863		-0.11019
Fcgrt|Q61559	11.3294	0.000815456	0.999827	0.93827	-0.0147795	-0.110023
Cnn1|Q08091	7.82671	0.00369751	0.999355	0.940616	0.0232238	-0.109836
Crabp1|P62965	2.62451	0.098448	0.960011	0.873228	0.0712225	-0.10977
Cadps|Q80TJ1	1.93496	0.177821	0.868742	0.256166	-0.0428165	-0.109671
Cers2|Q924Z4	16.989	0.000128499	0.485842	0.358229	0.0935622	-0.109462
Prex2|Q3LAC4	15.8092	0.000180759	0.111412	0.270897	0.142236	-0.109434
Plekha1|Q8BUL6	3.26003	0.0594769	0.856454	0.183021	0.0397101	-0.109395
Ank2|Q8C8R3-7	9.17429	0.00197542	0.0128868	0.0201609	-0.117391	-0.109383
Asph|Q8BSY0	2.82397	0.0837036	0.901718	0.576201	0.0570873	-0.10927
Ebna1bp2|Q9D903	0.516343	0.67882	0.753149	0.87806	-0.146758	-0.109141
Ttll1|Q91V51	7.44328	0.00447489	0.672952	0.878133	0.167665	-0.10914
Tk2|Q8BN51	0.413192	0.746594	0.848086	0.979773	0.2301	-0.109076
Trim33|Q99PP7	0.741521	0.547523	1	0.94134	-0.00202329	-0.109034
Arl6|O88848	4.3482	0.0272086	0.137613	0.210124	-0.123132	-0.108978
Hdac1|D3YYI8	2.75328	0.0886189	0.465863	0.13844	0.0693203	-0.108929
Pank1|Q8K4K6	0.290998	0.609002		0.609002		-0.108838
Ldhd|Q7TNG8	1.19006	0.354878	0.999583	0.849194	0.0138873	-0.108819
Unc45a|Q99KD5	2.08867	0.155218	0.377677	0.631813	0.150397	-0.108812
Noct|O35710	0.956032	0.444764	0.996693	0.403856	0.0138502	-0.108528
Gnai2|P08752	39.9176	1.61e-06	0.482313	0.0161853	0.0441766	-0.108468
Plekho1|Q9JIY0	2.25117	0.184183		0.184183		-0.108456
Cda|P56389	1.95903	0.174048	0.175492	0.849513	0.296668	-0.108427
Lrrc57|Q8JZX5	16.4947	0.000147899	0.122156	0.0724341	-0.0960332	-0.108403
Nudt16l1|Q8VHN8	3.1939	0.0625708	0.908421	0.0803145	0.0267498	-0.108361
Plod3|Q9R0E1	1.223	0.311132		0.311132		-0.108152
Gm5117|J3QP10	0.712691	0.430919		0.430919		-0.108003
Ift74|Q8BKE9	14.0061	0.000317081	0.996921	0.275986	-0.0114388	-0.107986
Als2|Q920R0	43.7255	9.79e-07	0.932424	0.0463966	-0.0212318	-0.107937
Vrk1|Q80X41	2.43487	0.169684		0.169684		-0.107915
Gstm4|Q8R5I6	1.93455	0.177886	0.223249	0.723199	-0.210067	-0.10773
Elovl4|Q9EQC4	0.642208	0.602439	0.991315	0.645684	0.0260281	-0.107623
Serinc1|Q9QZI8	17.6296	0.000107598	0.55251	0.0670332	-0.0517328	-0.107409
Tpmt|O55060	3.64112	0.0447363	0.530097	0.365994	0.0875792	-0.107257
Pex11b|Q9Z210	9.90696	0.0198769		0.0198768		-0.107256
Abca1|P41233	1.65826	0.228488	0.645502	0.317298	0.0704456	-0.107109
Gpam|Q61586	0.730353	0.55346	0.645824	0.818033	0.145396	-0.107057
Ank2|S4R2H6	3.11498	0.128019		0.128019		-0.107018
Timm23|Q9CXU4	1.75555	0.233403		0.233403		-0.107009
Anapc2|Q8BZQ7	12.3147	0.000566018	0.997144	0.678431	0.018614	-0.106927
Gucy2d|F6VFS9	5.17123	0.0159591	0.68784	0.670085	-0.103937	-0.106806
Slc7a1|Q09143	6.03423	0.0493555		0.0493555		-0.106724
Ift20|Q61025	2.23751	0.136383	0.259208	0.614616	-0.167559	-0.106594
Obsl1|D3YYU8	7.49225	0.00436569	0.166414	0.558154	-0.178837	-0.106587
Prom1|G5E8G5	89.1495	1.8e-08	0.72298	0.59342	-0.087871	-0.106576
Wrap53|Q8VC51	0.207329	0.664882		0.664882		-0.106557
Tmlhe|Q91ZE0	18.465	8.6e-05	0.0185543	0.318056	-0.208888	-0.106549
Arpc5l|A3KGQ6	63.8105	1.2e-07	0.78128	0.0170683	0.02812	-0.106542
Cpm|Q80V42	2.26259	0.133471	0.999935	0.456828	0.00389651	-0.106508
Smcr8|Q3UMB5	7.34035	0.00471492	0.535504	0.0895251	-0.0557475	-0.106314
Wash1|Q8VDD8	5.27187	0.0149963	0.155533	0.0417487	-0.0790634	-0.106205
Lin7c|O88952	5.32983	0.0144725	0.668185	0.0118936	0.0321398	-0.106067
Slco3a1|Q8R3L5	6.50744	0.00732172	0.950388	0.727112	-0.0536368	-0.106026
Tubb2b|Q9CWF2	128.118	2.23e-09	0.132071	0.469025	-0.16932	-0.106018
Nubp2|Q9R061	1.63293	0.23388	0.386685	0.520531	-0.125032	-0.106011
Hist2h2aa1|Q6GSS7	6.34873	0.00799172	0.0459863	0.0733768	0.116501	-0.10598
Samd14|Q8K070	0.297039	0.826878	0.99998	0.793392	-0.00427761	-0.10597
Lum|P51885	12.6505	0.000502237	0.266471	0.789947	0.220003	-0.105904
Psmb1|O09061	11.7236	0.000702765	0.867478	0.00423893	-0.0185249	-0.105895
Lemd3|Q9WU40-2	13.8408	0.000334749	0.119167	0.0403497	0.0839893	-0.105867
Hist2h2ab|Q64522	4.94228	0.0679054		0.0679054		-0.10585
Tmem43|Q9DBS1	5.31344	0.0146185	0.656938	0.143063	0.0528105	-0.105811
Ugt8a|Q64676	4.93037	0.0185694	0.14642	0.564478	0.185422	-0.105785
Slc1a1|P51906	25.0644	1.87e-05	0.146355	0.00951826	-0.0627084	-0.105641
Irf2bpl|Q8K3X4	2.55132	0.104588	0.730388	0.0995832	0.0428402	-0.105601
Clcn6|O35454	7.42804	0.0343933		0.0343933		-0.105508
Mapkap1|Q8BKH7	2.22905	0.13738	0.632762	0.775474	-0.133331	-0.105496
Lamtor1|Q9CQ22	25.3597	1.76e-05	0.0145281	0.0381218	-0.124007	-0.105416
Adcyap1r1|Q6NXJ9	1.69474	0.220964	0.984309	0.587134	-0.0288125	-0.105416
Gale|Q8R059	1.44892	0.277562	0.791028	0.29224	0.0523661	-0.105336
Nudt16|Q6P3D0	1.1713	0.361323	0.994746	0.305789	0.0139047	-0.105323
Palld|Q9ET54	8.87129	0.00226191	0.0594568	0.419107	0.189737	-0.105248
Nhsl1|Q8CAF4	7.79079	0.00376326	0.970064	0.202225	-0.0219175	-0.105206
Slc9a6|A1L3P4	6.8086	0.0062217	0.991115	0.0290223	0.00926475	-0.105049
Mre11a|Q61216	1.02813	0.349727		0.349727		-0.105015
Smek1|E9Q481	0.585191	0.636118	0.999991	0.568729	-0.00230807	-0.104928
Vtn|P29788	1.2915	0.322101	0.974229	0.605343	0.0349431	-0.104906
Ehhadh|Q9DBM2	9.65419	0.00160364	0.955107	0.511927	0.0376425	-0.104716
Rnaset2a|Q9CQ01	1.0912	0.336453		0.336453		-0.10463
Erbb2ip|Q80TH2-2	9.40658	0.00178419	0.700792	0.150216	0.0494654	-0.104621
Mllt4|D3YUD2	3.67581	0.103662		0.103662		-0.1046
Banf1|O54962	6.94416	0.00579009	0.287695	0.54334	0.143755	-0.104449
5330417C22Rik|A0A0A0MQC6	43.0347	1.07e-06	0.533047	0.551424	0.106853	-0.104369
Ahi1|E9QP54	0.368094	0.777408	0.924253	0.839204	0.0777279	-0.104362
Tamm41|G5E881	9.30457	0.00186538	0.942111	0.18841	0.0269673	-0.104315
Ssbp1|Q8R2K3	0.529553	0.494201		0.494201		-0.104023
Fhit|E9PZ91	67.3065	8.92e-08	0.0438679	0.0925883	0.121462	-0.103989
Arl8a|Q8VEH3	10.2429	0.00125347	0.997305	0.0484054	0.00670715	-0.103799
Psme1|P97371	14.7759	0.00024784	0.973476	0.048969	0.0147156	-0.103751
Gstm1|P10649	19.1418	7.22e-05	1	0.317792	-0.000350281	-0.103624
Chd3|B1AR17	3.11258	0.0666322	0.713764	0.659487	0.0950433	-0.10344
Mknk1|O08605	2.07468	0.157134	0.950019	0.621889	0.0446074	-0.103306
Lrch3|Q8BVU0	2.53425	0.162506		0.162506		-0.103283
Cndp2|Q9D1A2	18.2089	9.2e-05	0.062063	0.0154548	-0.0806421	-0.103277
Atp6v1h|A0A0A6YW86	0.605272	0.466135		0.466135		-0.103193
Idh2|P54071	34.1196	3.73e-06	0.898373	0.0635082	-0.025187	-0.103067
Sypl|O09117	21.1199	4.44e-05	0.887396	0.428638	-0.04716	-0.103053
Arhgap31|A6X8Z5	1.85205	0.222441		0.222441		-0.102934
Prodh|Q9WU79	12.7431	0.000486156	0.37014	0.0817649	-0.0648599	-0.102899
Hacd2|Q9D3B1	6.21282	0.00862269	0.0135187	0.19903	-0.17967	-0.102877
Rab2b|P59279	33.035	4.43e-06	0.816711	0.0737782	-0.0327748	-0.102481
Stx7|O70439	14.2825	0.000289902	0.00872209	0.00540632	-0.0957444	-0.102417
Fam63b|Q6PDI6	1.97562	0.171499	0.743527	0.260693	0.0534547	-0.102398
Apba2|P98084	1.26906	0.329061	0.957893	0.877478	0.068561	-0.102332
Cnpy2|Q9QXT0	3.30016	0.0576855	0.781618	0.0907546	-0.0369448	-0.102324
Nprl3|Q8VIJ8	2.03218	0.163124	0.633762	0.676345	0.108875	-0.102271
Sod3|O09164	2.94755	0.0758433	0.550537	0.705193	-0.127275	-0.102145
Psmc1|P62192	16.7007	0.000139426	0.912232	0.0214447	-0.0193249	-0.102118
M6pr|P24668	2.78716	0.086223	0.637246	0.42305	-0.0774656	-0.102053
Itfg1|Q99KW9	12.0321	0.000627104	0.827161	0.0418466	-0.0284063	-0.102001
Gbp7|Q91Z40	1.75195	0.209714	0.990529	0.449705	0.019688	-0.101998
Slc22a6|Q8VC69	0.697855	0.57108	0.998972	0.959264	0.0288911	-0.101902
Mob1b|Q3UDM0	5.23275	0.0153623	0.268921	0.0877221	-0.074306	-0.101885
Slc27a3|G3X8Y7	0.708011	0.56552	0.854361	0.942474	-0.145488	-0.101881
Rrm2b|Q6PEE3	14.3542	0.000283297	0.0092723	0.462216	-0.265458	-0.101845
Sec11a|D3YTS1	5.28354	0.0148891	0.935796	0.174391	0.0267208	-0.101791
Htr2b|Q02152	0.74545	0.421088		0.421088		-0.101707
Cep68|Q8C0D9	0.707225	0.432598		0.432598		-0.101615
Ddx21|Q9JIK5	3.83741	0.0388161	0.91769	0.151252	-0.0281158	-0.101598
Pdcd2|P46718	1.46128	0.272198		0.272198		-0.101594
Gskip|Q8BGR8-2	3.23146	0.0607916	0.0582124	0.844927	0.357678	-0.10156
Yrdc|Q3U5F4	3.00797	0.0723103	0.984901	0.657854	0.0302261	-0.101513
Ddrgk1|Q80WW9	26.6946	1.35e-05	0.999664	0.142206	-0.00415023	-0.101354
Bloc1s1|O55102	4.45535	0.0253167	0.7135	0.832574	0.128393	-0.101327
Noa1|Q9JJG9	0.331766	0.802602	0.877388	0.9715	-0.17383	-0.101301
Amacr|O09174	2.61635	0.0991116	0.998221	0.128291	-0.00705982	-0.101274
N4bp1|Q6A037	5.80861	0.0108709	0.230408	0.393219	-0.125079	-0.101142
Arl5a|Q80ZU0	5.60469	0.0557163		0.0557163		-0.101047
Trp53bp2|E9QJU8	0.481992	0.700916	0.999622	0.797033	0.0110085	-0.100961
Scn7a|B1AYL1	0.66442	0.589742	0.927456	0.937471	-0.106443	-0.100726
Fn3k|Q9ER35	4.26515	0.0287883	0.905134	0.0648807	-0.0240596	-0.10065
1700019D03Rik|Q9CPS8	15.8841	0.000176781	0.757233	0.056999	0.0344311	-0.100509
Tubgcp5|Q8BKN5	0.652784	0.449956		0.449956		-0.100421
Decr2|Q9WV68	1.86851	0.188726	0.282025	0.653244	-0.161652	-0.100397
Pelo|Q80X73	19.8961	5.97e-05	0.940256	0.0216858	-0.0164835	-0.100394
Wdr45b|Q9CR39	7.69698	0.00394147	0.999946	0.15692	-0.00229608	-0.1003
Rnf170|Q8CBG9	3.61224	0.045693	0.999861	0.440822	0.00462507	-0.100264
P4ha1|Q60715	0.543343	0.661815	0.943827	0.80979	0.0622427	-0.10017
G0s2|Q61585	9.18585	0.00196536	0.969997	0.693897	-0.0400582	-0.100148
Klhl11|Q8CE33	1.38686	0.294263	0.995178	0.571268	0.0178877	-0.100095
Atp11c|F6Q8D3	3.06003	0.0694177	0.746218	0.342161	0.057808	-0.100038
Samd8|Q9DA37	0.486137	0.511753		0.511753		-0.100032
Nup50|Q9JIH2	5.88219	0.0104151	0.726453	0.840846	0.126651	-0.10003
Lyplal1|E9QLB2	3.38458	0.0541165	0.330948	0.319622	-0.0985802	-0.100013
Gtf2h4|O70422	1.65632	0.245519		0.245518		-0.0999119
Slc6a15|Q8BG16	2.66166	0.0954892	0.999967	0.827659	-0.00515962	-0.0998408
Mrpl43|Q99N89	2.2154	0.18721		0.18721		-0.0998335
Flrt3|Q8BGT1	2.62886	0.0980964	0.292732	0.48569	-0.126898	-0.0997912
Tnrc6b|Q8BKI2	6.42384	0.00766614	0.962221	0.209828	0.0228463	-0.0997806
3110043O21Rik|Q3U3D8	1.41487	0.286593	0.998132	0.225622	0.00832302	-0.0997536
Psmg1|Q9JK23	0.297353	0.826658	0.999133	0.797241	-0.0143582	-0.0996496
Cbln4|Q8BME9	24.9206	1.93e-05	3.51e-05	0.28794	-0.400652	-0.0996109
Mettl7a1|Q8C6B0	7.51684	0.00431202	0.690929	0.40799	0.068488	-0.0995786
Mpdu1|Q8R0J2	3.03506	0.0707885	0.866919	0.41493	-0.0478298	-0.0994881
Eif2a|Q8BJW6	4.3092	0.0279375	0.80726	0.111927	-0.0357447	-0.0994428
Pld2|Q6NV49	14.6673	0.00025645	0.180181	0.232955	0.107664	-0.099318
Nampt|Q99KQ4	15.0093	0.000230452	0.139344	0.0330453	-0.0729757	-0.0993105
Ube2b|P63147	4.64053	0.0223943	0.936305	0.958228	-0.115779	-0.09927
Ppp4r2|Q0VGB7	8.02824	0.0033525	0.0109294	0.304056	0.207261	-0.099168
Ptprn|A6MDD2	3.00992	0.0721996	0.999999	0.56127	0.000981938	-0.0991555
Clns1a|Q923F1	0.40096	0.754891	0.993357	0.720824	0.0245841	-0.0991307
Caly|Q9DCA7	6.30033	0.00821005	0.986118	0.952403	-0.0641656	-0.0990874
Car14|Q9WVT6	11.2133	0.000852558	0.161275	0.421185	-0.141353	-0.0990511
Optn|Q8K3K8	29.2651	8.4e-06	0.678902	0.140112	0.047555	-0.0990261
Dock1|Q8BUR4	66.1361	9.84e-08	0.889342	0.00667363	0.0171535	-0.0989526
Cul7|Q8VE73	3.23066	0.0608284	1	0.977059	0.00161195	-0.0987272
Sec61a1|P61620	1.92395	0.179577	0.716223	0.193978	-0.0489338	-0.0985948
Creld1|Q91XD7	1.9612	0.173712	0.807352	0.371702	-0.0523399	-0.0985671
Usp34|F6WJB7	1.45208	0.276739	0.956783	0.295631	-0.0266994	-0.0985598
Rab34|Q0PD20	5.87531	0.0515884		0.0515884		-0.0985524
Pnn|Q3TUQ5	12.5012	0.000529501	0.806413	0.0634333	0.0312363	-0.0985194
Fech|Q544X6	9.54074	0.00168359	0.996665	0.113163	-0.00822431	-0.0985176
Acaa1a|Q921H8	8.61588	0.00254152	0.965496	0.00933087	-0.0116285	-0.0984671
Adhfe1|Q8R0N6	10.9628	0.000939577	0.987798	0.522644	-0.0226889	-0.0984306
Rgs19|B7ZCT1	4.10791	0.0320793	0.915252	0.820418	-0.0730105	-0.0983872
Rai14|Q9EP71	2.74725	0.0890536	0.582041	0.581706	0.0983175	-0.0983612
Acox1|Q9R0H0	1.09663	0.38823	0.999028	0.371743	0.00797921	-0.09821
Hgh1|Q8C3I8	2.75288	0.14815		0.14815		-0.0981738
Golga5|Q9QYE6	7.27401	0.00487759	0.151834	0.0532797	0.0770665	-0.0981197
Pcdh8|Q7TSK3	0.708426	0.432228		0.432228		-0.0980937
Slmo1|Q8VE85	8.71295	0.00243076	0.187935	0.298562	-0.114832	-0.0980776
Ndufab1|Q9CR21	7.11974	0.00528176	0.906803	0.212347	-0.0314241	-0.0979953
Cog1|Q9Z160	0.364432	0.779935	0.998715	0.894171	0.0209783	-0.0979144
Prpf39|E9QJV4	0.464969	0.712048	0.999517	0.836208	-0.0126651	-0.0977231
Nudt10|P0C027	1.64728	0.230808	0.576128	0.336519	-0.0724532	-0.097708
Ass1|P16460	28.2767	1e-05	0.767175	0.416266	-0.0595044	-0.0976791
Stx3|Q64704	1.29072	0.322343	0.919039	0.79668	-0.0675576	-0.0976587
Rpl11|Q9CXW4	3.81619	0.0394103	0.893892	0.111021	0.0274741	-0.097557
Rpf2|Q9JJ80	1.87235	0.188075	0.581411	0.628978	0.104033	-0.0974912
Tmem87b|Q8BKU8-3	1.15004	0.368776	0.999996	0.818395	-0.00245671	-0.0974413
Pex5|O09012	17.5393	0.00011029	0.839514	0.235131	0.0399772	-0.0972159
Mrps5|Q99N87	25.1352	1.84e-05	0.763873	0.02176	0.0275967	-0.097166
Mrpl16|Q99N93	4.83835	0.0196952	0.0561169	0.756168	-0.283843	-0.0971222
Msrb3|Q8BU85	2.35402	0.175858		0.175858		-0.0970708
Nqo2|Q9JI75	1.04821	0.406804	0.999921	0.789667	-0.00618091	-0.0970474
Ptp4a3|Q9D658	2.2636	0.133355	0.907626	0.54038	-0.0472413	-0.0970078
Fam21|Q6PGL7	28.298	1e-05	0.866344	0.0159553	0.0206192	-0.0969996
Srrt|Q99MR6	19.0604	7.37e-05	0.98217	0.0523331	-0.0121283	-0.0969888
Dpm1|O70152	1.84464	0.192824	0.35196	0.420292	0.10547	-0.0969454
Ankrd46|Q8BTZ5	2.29074	0.180915		0.180915		-0.0968194
Ubr7|Q8BU04	5.83505	0.0521758		0.0521757		-0.0967824
Cbs|Q91WT9	5.83419	0.0107098	0.466378	0.124349	0.0596586	-0.0964501
Agrn|M0QWP1	50.5844	4.4e-07	0.649685	0.0790943	-0.0421622	-0.0964451
Wdr24|Q8CFJ9	0.71578	0.561299	0.992693	0.540821	-0.0190791	-0.0964133
Ganc|A2AQJ8	3.34123	0.117329		0.117329		-0.0963786
Slc7a14|Q8BXR1	9.23449	0.00192366	0.0578135	0.0462979	-0.0922178	-0.0963371
Zkscan16|A2ALW2	3.89536	0.0372449	0.993556	0.690311	-0.0225	-0.0963197
Naa50|Q6PGB6-4	4.62547	0.0226168	0.994749	0.0326668	-0.00724873	-0.0962956
Glipr2|Q9CYL5	11.2634	0.000836303	0.638833	0.891305	-0.162318	-0.0960767
Acat2|Q8CAY6	17.9897	9.76e-05	0.161152	0.00923721	0.0552893	-0.0960657
Chst11|Q9JME2	1.37747	0.296883	0.533831	0.729623	-0.127366	-0.0960612
Nup88|Q8CEC0	0.864383	0.486099	0.840767	0.801944	-0.0875667	-0.0959701
Pomp|Q9CQT5	0.456058	0.524629		0.524629		-0.0959649
Sptlc2|P97363	7.43039	0.00450415	0.658867	0.371002	-0.0660913	-0.0957787
Vamp7|P70280	2.10929	0.15244	0.572776	0.26212	-0.0646217	-0.0956346
Ero1lb|Q8R2E9	0.570377	0.478697		0.478697		-0.0955876
Tom1|Q3UDC3	51.5799	0.000368332		0.000368286		-0.0954611
Hap1|O35668	0.140353	0.933881	0.999541	0.92904	-0.0168417	-0.0953523
Mcoln1|Q99J21-2	0.556835	0.653442	0.747395	0.860922	0.122927	-0.0953391
Atp9a|A2AQC3	7.03535	0.00551931	0.294366	0.00686183	-0.0431433	-0.0952473
Rpl9|P51410	26.359	1.44e-05	0.260864	0.00165783	-0.0374432	-0.0951968
Wdr43|Q6ZQL4	0.69878	0.435213		0.435213		-0.0951328
Ipo4|Q8VI75	6.55012	0.00715282	0.393418	0.0554373	0.0536518	-0.0950551
Sltm|Q8CH25	7.23394	0.00497901	0.902785	0.324114	0.0360765	-0.0950078
Dhx57|Q6P5D3	7.21764	0.00502095	0.950511	0.191987	0.0233217	-0.0949897
Glra3|G5E811	0.733018	0.424773		0.424773		-0.0949217
Pcsk1n|Q9QXV0	0.260898	0.852191	0.999177	0.847514	-0.0151294	-0.0948142
Nav3|E9QMF5	15.9601	0.000172847	0.38525	0.13101	-0.0656204	-0.0947674
Tbc1d10a|Q5SPX8	8.25997	0.00300113	0.98423	0.257668	-0.0170681	-0.0946047
Polr2m|Q6P6I6	12.0741	0.00061756	0.387456	0.0797315	-0.0579725	-0.0944836
Dhfr|P00375	1.10718	0.384303	0.749794	0.59866	-0.0747948	-0.0944051
Il1rap|Q61730	6.13893	0.00898991	0.999921	0.68174	0.00496259	-0.094396
Stxbp1|O08599	31.7342	5.49e-06	0.901984	0.00454571	-0.0148011	-0.0943407
Tbc1d22b|Q80VE5	1.60279	0.240481	0.940016	0.292711	-0.0286828	-0.0943228
Vcam1|P29533	5.53609	0.0127732	0.877156	0.318281	0.0388156	-0.0940054
Cd151|O35566	38.9767	1.83e-06	0.999747	0.684738	-0.00733038	-0.0939554
Larp6|Q8BN59	0.528824	0.670919	0.919114	0.707165	-0.0550664	-0.0939094
Gm20671|F6TVX7	6.63525	0.00682929	0.965159	0.00613097	-0.0104688	-0.0937876
Ybx1|P62960	8.49923	0.00268249	0.284765	0.304981	0.0963031	-0.0937829
Lman1|Q9D0F3	5.95282	0.00999839	0.0491632	0.189715	-0.129204	-0.0936962
D17Wsu92e|B2KF52	1.38085	0.284473		0.284473		-0.0936499
Phka1|A2AI87	4.50486	0.0244942	0.648303	0.046565	0.0367704	-0.0935677
Tmem41b|Q8K1A5	12.4905	0.000531516	0.995971	0.530075	0.0149111	-0.0935074
Dtd2|Q8BHA3	3.42458	0.0525146	0.763148	0.629247	-0.0751731	-0.0932378
Snx10|Q9CWT3	15.3344	0.00783882		0.00783879		-0.0932083
Mblac2|Q8BL86	1.13802	0.373063	0.910604	0.396338	-0.0374996	-0.0931962
Rasip1|Q3U0S6	1.38266	0.284188		0.284188		-0.0931855
Cuta|Q9CQ89	2.23165	0.137073	0.322239	0.31555	0.0923822	-0.0931768
Mgst3|Q9CPU4	14.9453	0.000235073	0.92747	0.0280073	-0.0171488	-0.0930791
Pnmt|P40935	1.27834	0.301367		0.301367		-0.0930413
Slc25a48|Q8BW66	2.22155	0.186684		0.186684		-0.0930011
Clptm1l|Q8BXA5	2.09348	0.154564	0.884581	0.615505	-0.054531	-0.0929903
Itgb1|P09055	2.56034	0.103808	0.901796	0.261744	-0.0326395	-0.0929523
Fbxo42|Q6PDJ6	1.31426	0.315206	0.842947	0.81543	0.0868572	-0.0928999
Lsm4|Q9CY46	1.59081	0.243162	0.335859	0.719018	0.154574	-0.0928924
Aamp|J3QN89	10.4009	0.00117523	0.684697	0.452123	-0.0680857	-0.0928782
Arcn1|Q5XJY5	15.7039	0.000186524	0.847855	0.0167368	-0.0209491	-0.0928176
Aif1l|Q9EQX4	5.90821	0.0102593	0.677901	0.821911	0.121094	-0.0926727
Nat10|Q8K224	1.3088	0.316845	0.671569	0.426412	-0.0670303	-0.0924856
Canx|P35564	4.13602	0.0314602	0.979003	0.0199736	-0.0103069	-0.0924749
Numa1|F6ZQA3	6.28676	0.00827249	0.934927	0.85829	0.0684223	-0.092337
Lhfpl4|Q5U4E0	1.40518	0.28922	0.999885	0.857144	0.00782213	-0.0921134
Asb13|Q8VBX0	9.7111	0.00156521	0.304282	0.799998	-0.18574	-0.0920405
Prrc2b|F8WHT3	37.3585	2.3e-06	0.999137	0.0266363	0.00363364	-0.0918993
Trim47|Q8C0E3-2	1.39821	0.291128	0.37137	0.699392	0.141658	-0.0918949
Kcnk2|P97438	0.527672	0.494938		0.494938		-0.0918771
Mrpl21|Q9D1N9	4.42151	0.0801735		0.0801735		-0.0918204
Rps6ka5|Q8C050	7.4881	0.00437481	0.00833953	0.105121	0.144777	-0.0916963
Mettl13|Q91YR5	1.49078	0.266886	0.434462	0.722847	-0.135828	-0.0916122
Xiap|Q60989	0.982899	0.359766		0.359766		-0.0915681
Mtap|Q9CQ65	1.7254	0.214854	0.716497	0.325767	-0.0545102	-0.0914885
Alkbh5|Q3TSG4	0.60592	0.623694	0.797334	0.908516	0.125905	-0.091362
Arf2|Q8BSL7	12.5753	0.000515762	0.788428	0.339018	0.0484801	-0.0913359
Rnf20|Q5DTM8	3.82141	0.0392632	0.991748	0.587309	0.0199856	-0.0911845
Plxna3|P70208	2.5612	0.103734	0.273497	0.826733	0.203521	-0.091119
Lama1|P19137	13.8156	0.000337543	0.997852	0.258711	-0.00834505	-0.091063
Prkrip1|Q9CWV6	2.56824	0.103131	0.560946	0.853898	0.15176	-0.0908833
Lrrc40|Q9CRC8	4.22257	0.0296393	0.652866	0.0490529	0.0358274	-0.0908585
Ulk1|O70405	5.38123	0.0140256	0.615296	0.908699	0.169559	-0.0907811
Polr2h|Q923G2	11.8587	0.000668399	0.99588	0.722699	-0.0191911	-0.090724
Gal3st3|P61315	0.488552	0.696657	0.782308	0.902716	-0.125571	-0.0904364
LOC102641436|P59325	3.75089	0.0413064	0.7678	0.0675995	-0.0314516	-0.0904312
Dtna|Q9D2N4-2	12.8375	0.000470369	0.476662	0.128127	0.0556488	-0.0904212
Trmt44|Q9D2Q2	0.406312	0.547385		0.547385		-0.0904195
Parg|O88622	9.03083	0.00210544	0.911317	0.212405	0.0284377	-0.0903717
Cacul1|Q8R0X2	1.28262	0.324837	0.997219	0.877904	0.0237147	-0.090296
Rrbp1|A2AVJ7	2.70727	0.0919956	0.925953	0.0690283	0.0198656	-0.0901065
Khnyn|Q80U38	0.373747	0.773514	0.983302	0.880319	-0.0439319	-0.0900333
Fam213a|Q3U125	14.2767	0.000290436	0.980836	0.330993	0.0191259	-0.0899568
Kat7|Q5SVQ0	3.69509	0.0430107	0.9809	0.942226	-0.0606058	-0.0899234
Ep400|Q8CHI8	5.32141	0.0605321		0.0605321		-0.0898539
Tex264|E9Q137	3.22928	0.060893	0.999949	0.252838	0.00233413	-0.0898231
Mroh1|E0CZ22	7.7247	0.00388781	0.673056	0.622057	-0.0833977	-0.0898067
Ddx58|Q6Q899	0.253059	0.632858		0.632858		-0.0897957
Slc29a2|Q61672	0.570752	0.644892	0.976673	0.790125	0.0390194	-0.0897106
Smpd4|Q6ZPR5	1.58334	0.244851	0.994209	0.624499	-0.0183274	-0.0896718
Lrrc1|Q80VQ1	6.75453	0.00640421	0.995069	0.574512	-0.0162094	-0.0896295
Gtpbp8|Q9CY28	2.0382	0.16226	0.879694	0.909154	0.0999149	-0.0896002
Tax1bp1|Q3UKC1	4.45398	0.0253398	0.532627	0.0276684	0.0373927	-0.0895033
Raver1|Q9CW46	10.5571	0.00110341	0.599943	0.554875	0.0842539	-0.0894279
Cox6a1|Q9DCW5	2.66946	0.0948812	0.202404	0.866907	0.246304	-0.0894264
Myh11|O08638	0.983205	0.359697		0.359697		-0.0894005
Slc25a20|Q9Z2Z6	5.35542	0.014248	0.167685	0.0961897	0.0775012	-0.0893968
Usp24|E9PV45	12.0819	0.0006158	0.0445478	0.00512723	-0.06337	-0.0892678
Nrbp1|Q99J45	28.6189	0.00174517		0.00174514		-0.0891156
Pon2|Q62086	3.41228	0.0530011	0.300564	0.14286	0.070163	-0.0890174
Rasa2|P58069	17.8005	0.000102712	0.722411	0.539504	0.0684565	-0.0890117
Nup188|Q6ZQH8	30.6072	6.64e-06	0.0208914	0.769538	0.31869	-0.0889385
Abcd2|Q61285	24.1857	2.25e-05	0.931344	0.0455989	-0.0175267	-0.0888723
Coq10a|E9Q3H6	7.67021	0.00399413	0.821925	0.327978	-0.0431626	-0.0887669
Wdr12|Q9JJA4	3.60359	0.0459839	0.871234	0.403361	-0.0415228	-0.0887624
Nfx1|B1AY10	5.61567	0.0121804	0.908488	0.5195	-0.0419241	-0.0887172
Lrrn1|Q61809	0.386368	0.764851	0.955062	0.920492	0.0717991	-0.0886021
Fam114a1|Q9D281	7.30541	0.00479981	0.976388	0.717396	-0.0338346	-0.0885978
Mgat5|Q8R4G6	4.63296	0.0748548		0.0748547		-0.0885476
Ptrh2|Q8R2Y8	4.65042	0.0222496	0.755618	0.0288625	0.0267417	-0.0883744
Lipe|E9Q4M2	0.750209	0.419692		0.419692		-0.0883483
Coq3|Q8BMS4	42.4189	1.16e-06	0.94419	0.432715	-0.0311649	-0.0883214
Lrp11|Q8CB67	0.403322	0.753286	0.908115	0.968751	0.130986	-0.0882215
Nme1|P15532	10.2046	0.00127332	0.993726	0.00305895	0.00494621	-0.0881364
Xaf1|Q5NBU8	0.987243	0.358783		0.358783		-0.0880284
Csrp1|P97315	28.3493	9.91e-06	0.821511	0.207104	0.0362805	-0.0879726
Hsd17b4|P51660	5.20359	0.0156419	0.394894	0.0337381	-0.045092	-0.0879155
Cluh|Z4YLI8	0.758023	0.417416		0.417416		-0.0879055
Srsf10|Q9R0U0	3.45876	0.0511888	0.861273	0.449245	-0.0447499	-0.0877762
Ranbp6|Q8BIV3	2.26481	0.133217	0.290647	0.339034	-0.0932856	-0.0876559
Ndc1|Q8VCB1	3.16139	0.0641591	0.967833	0.648979	-0.0334976	-0.0874486
Pcm1|Q9R0L6-2	15.9319	0.000174294	0.992607	0.148645	0.01026	-0.0874374
Rell2|Q8BRJ3	2.14624	0.147602	0.618726	0.242876	-0.0540601	-0.0874317
Zfp830|Q8R1N0	0.765234	0.535114	0.992901	0.718541	0.0220854	-0.0873938
Mrpl50|Q8VDT9	7.91972	0.00353339	0.981688	0.695714	-0.0294522	-0.0873081
Pgd|Q9DCD0	9.16189	0.00198628	0.997787	0.092291	0.00604083	-0.0872254
Gm20390|E9PZF0	5.76081	0.0111794	0.58843	0.0189033	0.0317973	-0.0872188
Mtif3|Q9CZD5	0.499792	0.689403	0.999927	0.685817	0.00450456	-0.0872141
Kcnq2|B7ZBV9	2.74216	0.148811		0.148811		-0.0872092
Sh3pxd2a|O89032	3.68479	0.043334	0.917911	0.496462	-0.0384137	-0.0871938
Pvalb|P32848	0.442274	0.727069	0.963627	0.887982	-0.057357	-0.0870995
Wdr75|Q3U821	1.01285	0.420953	0.965825	0.893178	-0.0571204	-0.0870643
E2f4|Q8R0K9	1.21681	0.345902	0.902149	0.943193	0.106751	-0.0870517
Srgap1|D3YZW1	1.94959	0.175517	0.997529	0.64842	-0.0137929	-0.0870088
Fdx1l|Q9CPW2	11.9163	0.000654345	0.665664	0.503286	-0.0699317	-0.0869962
Kit|F7DD14	2.78018	0.0867102	0.266155	0.196225	-0.0785407	-0.0869251
Sorbs1|Q62417	5.71994	0.0114512	0.803912	0.0180785	-0.022074	-0.0868873
Tsc22d4|Q9EQN3	0.729975	0.425684		0.425684		-0.0868403
Fbxw11|Q5SRY7-2	4.32906	0.0275635	0.961942	0.106652	-0.0165372	-0.086745
Amd2|D3Z6H8	0.301369	0.823845	0.978181	0.997451	-0.180594	-0.0866737
Tm7sf2|Q71KT5	4.60964	0.0228535	0.864408	0.855171	-0.0843648	-0.0866366
Cstb|Q62426	5.25517	0.0151513	0.257282	0.0661663	0.0602879	-0.0865026
Ascc1|Q9D8Z1	1.01543	0.352501		0.352501		-0.0863025
Slc25a44|Q3TMC4	1.29749	0.320272	0.885437	0.917768	-0.0980435	-0.0863007
Scrn2|Q8VCA8	4.85657	0.0194661	0.457271	0.391733	0.079622	-0.0862801
Pigu|Q3TAA8	1.01555	0.419855	0.594168	0.846962	-0.135163	-0.0861917
Ctnna1|P26231	6.67516	0.00668353	0.999242	0.426675	0.00689439	-0.0861863
Lactb2|Q99KR3	12.5423	0.000521827	0.846675	0.00123108	-0.0136514	-0.0860035
Micall1|Q8BGT6	55.4512	2.64e-07	0.729228	0.0868557	0.0338524	-0.0859452
Psmd10|Q9Z2X2	2.21091	0.139549	0.91581	0.587246	0.0429247	-0.0858965
Spg20|Q8R1X6	16.1234	0.000164739	0.0824718	0.00629195	0.0552579	-0.0858582
Hhatl|Q9D1G3	12.4267	0.000543749	0.984758	0.525977	0.0214586	-0.0858492
Tmprss13|E9QPR6	1.77852	0.230723		0.230723		-0.0857042
Tbc1d8b|A3KGB4	9.26339	0.00189937	0.0540866	0.622895	-0.203997	-0.085586
Htr3a|E9QLC0	1.67535	0.243124		0.243124		-0.0854042
Ogdh|Q60597	23.8693	2.4e-05	0.997912	0.613135	-0.0121705	-0.0854004
Cyp4f15|Q99N18	1.1958	0.31611		0.31611		-0.0853751
Lrch1|P62046	1.5948	0.242264	0.674189	0.744955	0.0957333	-0.0852288
Eny2|Q9JIX0	0.79385	0.520495	0.999532	0.641103	0.00764839	-0.0852197
Ivns1abp|Q920Q8	3.61339	0.0456541	0.999948	0.729416	-0.00421964	-0.0850588
Commd8|Q9CZG3	13.1025	0.00042914	0.400362	0.20588	-0.0657309	-0.0850453
Esyt1|Q3U7R1	22.3981	3.31e-05	0.00277737	0.124472	0.162472	-0.0850301
Aida|Q8C4Q6	2.76912	0.0874895	0.580285	0.135822	0.0465345	-0.0849618
Gtf2b|P62915	9.1069	0.0020353	0.787783	0.323196	0.0442413	-0.0849261
Sorl1|O88307	1.23051	0.341398	0.701958	0.430437	-0.0589935	-0.0849244
Paox|Q8C0L6	8.71667	0.00242662	0.710938	0.366888	-0.0537474	-0.0848871
Ucp3|P56501	0.541358	0.663054	0.999999	0.980826	-0.00316231	-0.0848502
Slc38a1|Q8K2P7	5.51802	0.0571328		0.0571328		-0.0847997
Nes|Q6P5H2	0.900869	0.469199	0.995683	0.411587	0.0119485	-0.0847526
Bmpr1a|P36895	0.565105	0.64835	0.728889	0.968591	0.196711	-0.0847087
Gbe1|F6ZHD8	2.9871	0.0735089	0.859561	0.185697	0.0305437	-0.0845234
Pnkd|Q69ZP3-3	1.95022	0.175419	0.339571	0.433679	-0.0947193	-0.0843277
LOC100044627|P62830	12.9097	0.000458693	0.580455	0.0529731	-0.0373159	-0.0843049
Ercc2|O08811	2.93839	0.0763959	0.999817	0.829282	0.00775319	-0.0842475
Saraf|Q8R3Q0	0.393629	0.759887	0.999998	0.801156	0.00147677	-0.0840353
Dock6|E9QPN7	2.00498	0.206539		0.206539		-0.0839879
Csad|Q9DBE0	2.80543	0.084962	0.999934	0.821432	-0.00537909	-0.083838
Vmp1|Q99KU0	0.480486	0.701896	0.997387	0.912436	0.0245215	-0.0838267
Il18|K3W4N2	1.32612	0.29331		0.29331		-0.0837943
Lyrm9|E9PX24	1.97083	0.209945		0.209945		-0.0837259
Nup107|Q8BH74	4.81488	0.0199948	0.664156	0.191282	0.0447583	-0.0834529
Mios|Q8VE19	4.701	0.0215261	0.978139	0.30467	0.0179534	-0.0834146
Mogs|Q80UM7	1.26202	0.331277	0.988743	0.317018	-0.0144926	-0.0834128
Kctd17|E0CYQ0	0.449316	0.722387	0.813804	0.923724	0.118711	-0.0833764
Pnpla6|Q3TRM4	3.23588	0.0605859	0.140821	0.281845	0.103568	-0.0833494
Bdnf|H9H9S8	4.29573	0.0281947	0.999898	0.925195	-0.00873968	-0.0833013
Tram1l1|Q8QZR0	18.966	7.55e-05	0.614263	0.65597	-0.0883749	-0.0832825
Tsc2|Q7TT21	37.8188	2.15e-06	0.00195469	0.268996	-0.209737	-0.0832628
Serhl|Q3U3G8	4.30588	0.0280007	0.0546146	0.97824	0.615884	-0.0832568
Tsnax|Q9QZE7	1.48836	0.267489	0.999995	0.485388	-0.00131454	-0.0832518
Rpl10|Q6ZWV3	67.0899	9.08e-08	0.135049	0.0197599	0.0564223	-0.0831267
Anln|Q8K298	4.72656	0.0211709	0.984469	0.831967	0.0344413	-0.0830218
Zmynd8|A2A484	2.16751	0.144897	0.985064	0.415497	0.0179444	-0.0828733
Nln|Q91YP2	11.2576	0.000838169	0.88345	0.0961555	0.0233836	-0.0828312
Chdh|Q8BJ64	7.37387	0.00463515	0.549401	0.475917	-0.0755103	-0.0828133
Eif4g3|Q80XI3-4	1.11648	0.380875	0.643878	0.550327	-0.0729367	-0.0827972
Dsg1b|Q7TSF1	1.27958	0.301154		0.301154		-0.0827427
Stag3|O70576	1.48334	0.26897		0.26897		-0.0827354
Gls2|Q571F8	1.06094	0.401835	0.966968	0.692821	0.0341788	-0.0827206
Sugct|Q7TNE1	1.21564	0.312468		0.312468		-0.0827113
Dpp8|Q80YA7	1.28827	0.323094	0.830488	0.717724	0.0659777	-0.0825912
Sh3glb2|Q8R3V5-3	2.77991	0.0867292	0.995977	0.949029	-0.0341195	-0.0824449
Vti1b|Q91XH6	10.954	0.016211		0.016211		-0.0822785
Rictor|Q6QI06	1.48159	0.26919	0.903126	0.26139	-0.0287168	-0.0822508
Tdrd1|Q99MV1	1.11958	0.330736		0.330736		-0.082205
Ccdc88a|Q5SNZ0	1.54116	0.254631	0.828467	0.275023	0.0367157	-0.0821836
Tagln3|Q9R1Q8	2.92467	0.0772319	0.95748	0.24107	-0.0205387	-0.0821338
Ncbp1|Q3UYV9	2.90632	0.0783674	0.859799	0.382988	0.0387674	-0.0821259
Ppp1r14c|Q8R4S0	3.48903	0.0500471	0.8358	0.816563	0.0783338	-0.0820469
A230046K03Rik|Q3UMB9	3.5926	0.0463566	0.935088	0.127084	-0.0198367	-0.0820336
Ranbp3|Q9CT10	20.9424	4.63e-05	0.410204	0.145342	0.0565963	-0.0820008
Tmx1|Q8VBT0	3.76441	0.0409052	0.551361	0.521035	-0.078883	-0.081991
Ptgs1|P22437	1.5129	0.264733		0.264733		-0.0819297
Acsf2|Q8VCW8	33.9213	3.85e-06	0.955531	0.261364	0.0214014	-0.0818632
Gde1|Q9JL56	6.00311	0.00971348	0.999989	0.413065	0.00156364	-0.0817502
Cbln2|Q8BGU2	16.5559	0.000145321	0.935042	0.98472	-0.136779	-0.0816997
Uvssa|Q9D479	0.165146	0.69856		0.69856		-0.0816487
Plxnb2|B2RXS4	1.011	0.421708	0.935496	0.395966	0.0290193	-0.0815602
Tpm2|P58774-2	0.973205	0.437425	0.472372	0.859177	0.154549	-0.0815542
Pitrm1|Q8K411	8.12119	0.00320609	0.0631121	0.0173284	-0.0645958	-0.0815248
Mtch2|Q791V5	45.0378	8.33e-07	0.794476	0.000266606	0.0122781	-0.081443
Sirt2|Q8VDQ8	4.15698	0.0310077	0.943547	0.449445	0.0294396	-0.0813971
C030006K11Rik|Q8VE95	5.1482	0.0161894	0.646083	0.742533	-0.0948691	-0.0813655
Heatr1|G3X9B1	0.842184	0.496677	0.934519	0.818856	0.054572	-0.0813009
Sdsl|Q8R238	0.674979	0.58379	0.937861	0.627364	-0.0383057	-0.0812831
Rgma|Q6PCX7	7.86971	0.00362055	0.0816584	0.434261	0.139496	-0.0812454
Creld2|Q9CYA0	0.222188	0.879134	0.984418	0.887418	0.0396384	-0.0812318
Arl6ip1|Q9JKW0	2.59401	0.100955	0.434566	0.566059	0.0957488	-0.0812109
Vwde|Q6DFV8	12.5115	0.000527577	0.919945	0.605426	0.0408061	-0.0812092
Acer3|Q9D099	0.598596	0.468492		0.468492		-0.081099
Ppif|Q99KR7	1.48639	0.267982	0.99589	0.313932	0.00992988	-0.0808853
Psmd8|Q9CX56	7.78299	0.00377772	0.727118	0.00906288	-0.0213949	-0.0807652
H13|Q9D8V0	1.28163	0.300801		0.300801		-0.0807456
Gprc5b|Q923Z0	29.4217	8.16e-06	0.559577	0.338827	0.0613347	-0.0807058
Xrcc4|Q924T3	0.362746	0.569032		0.569032		-0.0806809
Fdx1|P46656	1.36352	0.300827	0.592644	0.734106	-0.0997837	-0.080633
Serac1|Q3U213	1.43297	0.281753	0.423151	0.558095	-0.0953796	-0.0806068
Vipas39|Q8BGQ1	1.42359	0.284249	0.975492	0.334499	-0.0187494	-0.0805555
Zswim8|Q3UHH1	2.75774	0.0882992	0.557494	0.522154	-0.0769726	-0.0805285
Fyttd1|Q91Z49	11.2297	0.000847212	0.979204	0.646335	-0.0263519	-0.0805235
Minpp1|Q9Z2L6	1.90568	0.182536	0.76596	0.218609	0.0379808	-0.080508
Vimp|Q9BCZ4	1.79661	0.201378	0.49745	0.859175	0.147743	-0.0804213
Fam134a|Q6NS82	19.0929	7.31e-05	0.0741696	0.32077	0.122391	-0.0803517
Atp9b|P98195	31.7851	5.44e-06	0.999839	0.932786	0.0101943	-0.0803362
Pik3r1|P26450	22.4283	3.29e-05	0.950545	0.0112446	0.0110969	-0.0803022
Trim37|Q6PCX9	0.748091	0.420312		0.420312		-0.0800026
Spag1|Q80ZX8	0.639438	0.60404	0.999403	0.549104	0.0068758	-0.0799783
Acot1|O55137	2	0.167832	0.425747	0.655346	0.107781	-0.0799618
Fbxo30|Q8BJL1	1.50988	0.265162		0.265162		-0.0799148
Maf1|Q9D0U6	0.93483	0.453999	0.429915	0.942044	-0.223971	-0.0798576
Vta1|Q9CR26	2.94973	0.075712	0.221556	0.388992	0.0994608	-0.0798077
Stard5|Q9EPQ7	0.138398	0.935122	0.979913	0.963604	0.0646987	-0.079796
Lppr1|Q8BFZ2	4.76339	0.020671	0.546223	0.794838	0.117739	-0.0797352
Prnp|P04925	4.43255	0.0257061	0.580988	0.0244916	0.030604	-0.0796354
Pafah1b2|Q61206	5.95367	0.00999352	0.150196	0.704561	0.169357	-0.0795852
Stx6|Q9JKK1	10.1348	0.00131052	0.319605	0.6059	0.113799	-0.0793567
Entpd5|Q3TQC7	8.09498	0.00324661	0.839587	0.350185	-0.0379826	-0.0793307
Tsc22d1|P62500-2	10.1449	0.00130503	0.98933	0.982497	0.0668361	-0.0792936
Frrs1l|B1AXV0	5.36112	0.0141986	0.99754	0.38576	-0.00895193	-0.0792523
Pam|P97467	1.45459	0.273188		0.273188		-0.0792341
Piwil4|Q8CGT6	4.33329	0.0274847	0.999873	0.933364	0.00930215	-0.0790946
Mavs|Q8VCF0	6.09142	0.00923567	0.907632	0.696904	0.047969	-0.0790764
Dtx3|D3YV13	5.65607	0.0548992		0.0548992		-0.0790218
Impact|O55091	0.929022	0.456563	0.47835	0.955526	0.229907	-0.0789985
Kank4|Q6P9J5	2.44136	0.114654	0.148966	0.74714	0.181053	-0.0789487
Os9|Q8K2C7	1.05983	0.402264	0.991725	0.431837	-0.0142327	-0.0789302
Nudt17|Q9CWD3-2	12.7926	0.000477805	0.734613	0.786772	-0.0870034	-0.0788709
Dennd1a|Q8K382	2.43346	0.115418	0.939062	0.460934	-0.029737	-0.0788214
Dtnb|O70585	1.99004	0.169319	0.609397	0.705986	-0.0908104	-0.0786977
Scaper|F8VQ70	1.97689	0.171307	0.966394	0.662741	0.0312431	-0.078695
Dnajc11|Q5U458	12.7268	0.000488939	0.475172	0.0508833	-0.0394767	-0.0786395
2610002M06Rik|Q9CQD4	11.665	0.000718309	0.433589	0.110533	-0.0491299	-0.0785653
Pnoc|Q64387-2	0.824909	0.398759		0.398759		-0.0785376
Ctps2|P70303	5.70091	0.0115804	0.969368	0.175443	0.0157947	-0.0784893
Cryz|P47199	4.93599	0.0185031	0.671452	0.484545	-0.0610905	-0.0784677
Gpsm2|Q8VDU0	0.654844	0.449278		0.449278		-0.078455
A330050F15Rik|G3UWD5	0.237684	0.643184		0.643184		-0.0784408
Slc24a3|Q99PD7	1.30489	0.318026	0.718167	0.388606	0.0504016	-0.078429
Ddost|O54734	1.90908	0.181982	0.996829	0.178823	-0.00726882	-0.0783495
Capns1|D3YW48	5.17611	0.0159108	0.804023	0.203319	0.0333445	-0.078162
Gbp9|Q8BTS3	1.8627	0.221277		0.221277		-0.0781395
Gfra1|P97785	2.35979	0.122837	0.96578	0.609606	0.0288992	-0.0780164
Akap9|E9QQ10	3.69537	0.0430018	0.99997	0.105109	-0.00131616	-0.0779084
Jam3|Q9D8B7	1.48788	0.26761	0.468888	0.496677	0.0806087	-0.0778852
Fbxl15|Q91W61	3.10327	0.0671162	0.935084	0.915712	0.0706122	-0.0778691
Copz1|P61924	5.24835	0.0152152	0.843568	0.270981	-0.0332578	-0.0777583
Cdc42ep4|Q9JM96	4.64238	0.0223671	0.414045	0.115286	0.0503074	-0.0777395
Araf|Q8CAD1	0.859823	0.389565		0.389565		-0.0777216
Stk25|Q9Z2W1	8.84808	0.00228578	0.94043	0.373916	0.0261298	-0.0777121
Adk|P55264	16.1839	0.00016185	0.00994492	0.0491404	0.101451	-0.077623
Edc3|Q8K2D3	1.48304	0.268825	0.954648	0.229284	-0.0195251	-0.077584
Snx25|E9Q1K0	1.07315	0.397125	0.800595	0.497953	0.048826	-0.0775738
Astn2|Q80Z10-2	12.1681	0.000596801	0.726507	0.353129	-0.0470297	-0.0775536
Rab6a|P35279-2	4.85149	0.0195296	0.0752534	0.856598	0.266961	-0.077477
Chmp2a|Q9DB34	1.48036	0.269499	0.717055	0.600531	-0.0651349	-0.0774711
Mbnl2|Q8C181-2	3.48608	0.111124		0.111124		-0.0774204
Anapc1|P53995	3.75143	0.0412902	0.932688	0.63601	0.038025	-0.07738
Abcd3|P55096	8.21865	0.00306051	0.965179	0.257461	-0.0184102	-0.0772948
Thbs4|Q9Z1T2	0.21957	0.880943	0.996001	0.905737	-0.0253468	-0.0771874
Oard1|Q8R5F3	0.618132	0.61647	0.839656	0.747028	0.0633855	-0.0771767
Ghdc|Q99J23	2.81254	0.084477	0.997702	0.865532	0.0182555	-0.0770222
Coa3|Q9D2R6	21.4969	4.07e-05	0.165401	0.574097	0.132175	-0.0770185
Gsta4|P24472	1.16657	0.362965	0.603454	0.656558	0.0829904	-0.0769915
Derl1|Q99J56	0.610928	0.620723	0.998724	0.730918	-0.0111281	-0.07699
Nolc1|E9Q5C9	1.23586	0.339657	0.883374	0.920374	0.0890466	-0.0768938
Prkg1|P0C605-2	2.55842	0.103973	0.116643	0.937388	0.329202	-0.0768714
Cog5|Q8C0L8	4.81328	0.0200154	0.711276	0.596831	-0.0648962	-0.076837
2310067B10Rik|Q7TSH8	11.7894	0.000685758	0.466224	0.482899	-0.0782967	-0.0767032
Jup|Q02257	13.4597	0.000380059	0.829485	0.149471	0.0281858	-0.0766361
Gm9923|J3KMK0	2.42167	0.170671		0.170671		-0.0766286
Hrsp12|P52760	15.6101	0.000191847	0.981289	0.907793	0.0430055	-0.0765601
Tjp2|Q9Z0U1	149.712	9e-10	0.000620153	0.00405014	0.0963947	-0.0765566
Vamp4|O70480	2.35576	0.123259	0.853298	0.941173	-0.108586	-0.0764417
Rnh1|Q91VI7	8.45553	0.00273763	0.622789	0.103826	0.0369408	-0.0764187
Psmb10|O35955	0.977108	0.435775	0.997915	0.882565	0.0184926	-0.0764117
Mtm1|Q9Z2C5	1.45042	0.27717	0.30886	0.793711	0.151208	-0.0763876
Nrsn1|P97799	1.31755	0.314223	0.695377	0.969848	-0.190182	-0.0763836
Nt5e|Q61503	2.01939	0.164977	0.909689	0.561868	0.0379088	-0.0763729
Mrpl19|Q9D338	1.31787	0.314128	0.999997	0.707178	0.0014244	-0.0763631
Vcl|Q64727	10.4412	0.00115618	0.985523	0.348528	0.0150573	-0.0763545
Fam19a1|Q7TPG8	0.324717	0.58947		0.58947		-0.0763335
Cnnm1|Q0GA42	9.44094	0.00175777	0.900967	0.325724	-0.0292469	-0.076318
Tgoln1|Q62313	5.28274	0.0148964	0.62531	0.123632	-0.03837	-0.0763102
Homer3|Q99JP6-2	2.46437	0.112459	0.0902099	0.915189	0.309655	-0.0761993
Dopey2|Q3UHQ6	9.2527	0.00190832	0.402284	0.441228	-0.0798658	-0.0761467
Vac14|Q80WQ2	12.7481	0.0004853	0.264461	0.0479462	-0.0492246	-0.0760949
E130309D02Rik|Q8BGA7	0.336603	0.582913		0.582913		-0.0760559
Lhpp|Q9D7I5	0.288388	0.832939	0.974716	0.920538	0.0502252	-0.0760545
Ppp1r1b|Q60829	4.99328	0.0178426	0.885151	0.695025	0.050011	-0.0760002
Gtf2h1|E9QKD9	1.48571	0.268154	0.696011	0.729393	0.0802086	-0.0759113
Adcy7|P51829	0.32106	0.59152		0.59152		-0.0758351
Acsl3|Q9CZW4	5.01258	0.0176263	0.91632	0.147853	0.0209809	-0.0758111
Camta2|Q80Y50	0.932109	0.3716		0.3716		-0.0758009
Gprasp2|Q8BUY8	1.33692	0.3085	0.999997	0.698806	0.0013347	-0.0757946
Dpm3|Q9D1Q4	8.80882	0.00232684	0.0619536	0.432167	-0.137629	-0.0757673
Ndufb7|Q9CR61	18.5477	8.42e-05	0.988965	0.147917	-0.0101759	-0.0757119
Inmt|P40936	1.16679	0.362888	0.996376	0.973663	0.0382841	-0.0756722
Prss1|Q9Z1R9	1.20676	0.349244	0.809272	0.86671	-0.0875804	-0.075557
Wdr35|Q8BND3	13.5807	0.000364947	0.582859	0.540914	0.0715164	-0.0755315
Mtfmt|Q9D799	0.658312	0.59321	0.994977	0.947367	-0.0333003	-0.0755159
Apc2|D3YTR0	2.37225	0.121546	0.954614	0.766332	0.039696	-0.0755121
Pde11a|P0C1Q2	2.49237	0.109853	0.128543	0.912952	0.278812	-0.0754863
Emc7|Q9EP72	10.1464	0.00130423	0.225568	0.037178	-0.049093	-0.075361
Mocs2|Q9Z223	0.655239	0.594961	0.845289	0.682096	-0.0547485	-0.0753503
Tbc1d24|Q3UUG6	4.94561	0.0183903	0.213685	0.139263	-0.066455	-0.0752519
Nek9|Q8K1R7	12.068	0.000618943	0.745134	0.632219	0.0629461	-0.0752115
Tsc1|Q9EP53	17.3218	0.000117101	0.0433353	0.0318633	-0.071001	-0.0751101
Adat2|Q6P6J0	7.07256	0.00541306	0.335301	0.811022	0.149185	-0.0750784
Abi2|A0A087WRS3	4.87873	0.0191917	0.993021	0.858191	-0.0253525	-0.0750274
Folh1|O35409	1.58175	0.24521	0.979616	0.680539	0.0256337	-0.0749576
Gtf2f2|Q8R0A0	23.6578	2.51e-05	0.979515	0.076046	-0.0106277	-0.0749566
Alg10b|Q3UGP8	0.0238881	0.994729	1	0.993578	-0.00188596	-0.0749505
2010107G23Rik|D3Z2E9	2.86902	0.0807346	0.964884	0.833524	0.0415458	-0.0749189
Adnp|A2BDX0	1.762	0.207806	0.865381	0.529825	0.0416704	-0.0748486
Ubr2|Q6WKZ8	3.38072	0.0542739	0.963002	0.290134	-0.0190288	-0.0748138
Nadk2|Q8C5H8	21.9667	3.65e-05	0.709711	0.0395873	0.0259352	-0.074783
Eif3d|O70194	9.25407	0.00190717	0.411948	0.00872822	-0.0302362	-0.0747587
Snapin|Q9Z266	8.75945	0.00237969	0.984232	0.326867	-0.0147661	-0.07471
Setd3|Q91WC0	4.02384	0.0340165	0.837844	0.0497329	0.0209176	-0.0746235
Polrmt|Q8BKF1	15.4711	0.000200058	0.621388	0.751599	0.0915725	-0.0746046
Rragc|Q99K70	8.07483	0.00327816	0.00910826	0.128184	-0.122137	-0.0745932
Rab12|A2CG35	13.2384	0.00040965	0.117982	0.045431	-0.0606341	-0.0745523
Mfsd4|Q6PDC8	5.51312	0.0129505	0.0562572	0.642424	-0.181164	-0.0745155
Arl4c|P61208	0.701572	0.56904	0.775281	0.8166	0.0813422	-0.0745118
Hrg|Q9ESB3	0.209407	0.887939	0.975262	0.965587	0.0662957	-0.0745094
Trmt5|Q9D0C4	2.63736	0.0974129	0.990845	0.926977	0.0357187	-0.0745041
Aplp2|Q06335	0.389875	0.555348		0.555348		-0.0744318
mt-Nd5|Q9MD82	3.76467	0.0408977	0.716042	0.114373	0.0319815	-0.0744217
Dock7|Q8R1A4	2.86723	0.08085	0.749797	0.12011	0.0305203	-0.0743939
Hook2|Q7TMK6	4.73615	0.0210394	0.757591	0.526398	-0.0527919	-0.0742765
P4htm|Q8BG58	2.66874	0.0949377	0.726515	0.843796	0.0946956	-0.0742266
Lrsam1|Q80ZI6	11.184	0.000862252	0.999526	0.508403	0.00561079	-0.074206
Vps41|Q5KU39	20.5526	5.09e-05	0.0105613	0.00528139	-0.0671118	-0.0740696
Commd3|Q63829	2.52204	0.107167	0.927842	0.240372	-0.0224266	-0.0739537
Tmsb15l|Q8C0W0	2.27253	0.132337	0.211067	0.445763	-0.100336	-0.0739345
Dpcd|Q8BPA8	11.858	0.000668572	0.844685	0.850735	-0.0751138	-0.0739044
Ralgps2|Q9ERD6	0.23347	0.871317	0.930453	0.966383	-0.0962381	-0.0738928
Myo1e|E9Q634	22.874	2.98e-05	0.479107	0.652541	-0.0927925	-0.0738043
Clpp|O88696	2.31981	0.12709	0.641445	0.150573	-0.0381918	-0.0737892
Gtf2f1|Q3THK3	3.48161	0.050324	0.234307	0.737015	-0.144889	-0.0737326
Letmd1|Q924L1	0.956635	0.444505	0.537255	0.75813	0.102398	-0.0737161
Fubp3|Q3TIX6	3.36619	0.116226		0.116226		-0.0735903
Gabra5|Q8BHJ7	3.14812	0.0648207	0.324196	0.891272	-0.185365	-0.0735111
Mpst|Q3UW66	17.9897	9.76e-05	0.910345	0.356958	-0.0281874	-0.0734663
Ptprf|F6Y3V0	5.85025	0.0106102	0.331138	0.90385	0.1923	-0.0733641
Idh1|O88844	7.40609	0.00455994	0.262943	0.00855562	0.0357429	-0.073316
Ugcg|O88693	2.22182	0.13824	0.981189	0.94721	0.050667	-0.073122
Gne|Q3UW64	7.54478	0.00425197	0.714985	0.68268	0.0693841	-0.0730612
Tldc1|Q8K0P3	1.03077	0.41372	0.961045	0.830044	-0.0416627	-0.0730179
Atl3|Q91YH5	25.2331	1.81e-05	0.998382	0.0856562	0.00447087	-0.072955
Slc25a1|Q8JZU2	4.44281	0.0255299	0.340864	0.42563	0.0809594	-0.0729096
Fam129b|Q8R1F1	1.28465	0.324209	0.968544	0.277209	-0.0172005	-0.0728919
Rem2|E9Q4D5	3.17937	0.0632747	0.984083	0.356222	0.0149974	-0.0728907
Wdr4|E9Q156	0.253651	0.857257	0.998139	0.935658	0.0213515	-0.0728881
Mthfd1l|Q3V3R1	2.94119	0.0762262	0.753658	0.189793	0.0336338	-0.0728217
Pigt|Q8BXQ2	5.1951	0.0157244	0.959326	0.427587	-0.0227552	-0.0727862
Cadm4|Q8R464	2.76427	0.0878333	0.382509	0.141724	0.0515841	-0.0727283
Cog3|E9QL65	3.41502	0.0528921	0.751013	0.265487	-0.0376605	-0.0726449
Mrps21|P58059	13.2337	0.000410311	0.780399	0.843978	-0.0839267	-0.0726108
Snta1|Q61234	12.6483	0.000502625	0.414135	0.0730615	-0.0422609	-0.0725335
Ctbp2|P56546-2	0.529327	0.670602	0.999994	0.917727	-0.0028029	-0.0724818
Yes1|Q04736	25.4413	1.73e-05	0.999999	0.697346	0.00102946	-0.07248
Tagln|P37804	1.21848	0.345346	0.424904	0.910994	0.174222	-0.0724786
Spcs3|Q6ZWQ7	8.73992	0.00240099	0.942247	0.662596	-0.0349105	-0.0723259
Eppk1|Q8R0W0	1.55476	0.251431	0.996708	0.323623	-0.00833809	-0.0723131
Hapln3|Q80WM5	1.77227	0.231449		0.231449		-0.0723063
Man1a2|P39098	18.175	9.29e-05	0.742741	0.277264	-0.0386409	-0.0722751
Casd1|Q7TN73	0.420793	0.741462	0.901329	0.871698	-0.0651753	-0.0722296
Clmn|Q8C5W0	10.1514	0.00130155	0.437065	0.0539346	0.0384239	-0.0722096
Pkd2|O35245	4.05751	0.033225	0.908931	0.958606	0.0965457	-0.0721395
Tor1aip1|Q921T2	8.42394	0.0027783	0.0110223	0.105749	0.109458	-0.0721195
Dnm2|G3X9G4	1.15267	0.324261		0.324261		-0.0719891
Nucb2|P81117	1.18758	0.355722	0.985483	0.417877	-0.0154689	-0.0719372
Tmcc1|F8WJ98	3.48405	0.0502328	0.734627	0.393481	0.0451938	-0.0718939
Pgs1|Q8BHF7	6.4474	0.0075672	0.788142	0.0161768	-0.018549	-0.071874
Csrp2|P97314	5.96628	0.00992119	0.981873	0.834678	-0.0316264	-0.0717678
Pycr2|Q922Q4	4.25293	0.0290295	1	0.281696	-1.42e-05	-0.071751
Tbc1d22a|Q8R5A6-2	2.36646	0.122144	0.479759	0.176584	-0.0480229	-0.0717503
Vkorc1l1|Q6TEK5	1.43225	0.281944	0.659848	0.630279	-0.0687453	-0.0717457
Lrrc16a|D3Z030	4.90373	0.0687221		0.0687221		-0.0717006
Ggh|Q9Z0L8	1.05743	0.403197	0.484445	0.981228	-0.281034	-0.071695
Prcp|Q7TMR0	1.45872	0.27502	0.900505	0.698377	-0.044855	-0.0716939
Rundc1|Q0VDN7	17.4421	0.000113277	0.996685	0.627115	-0.0121518	-0.0715614
Cgref1|E9QPK1	0.45165	0.52657		0.52657		-0.0715351
Mpdz|Q8VBX6-3	4.42855	0.0257751	0.757909	0.211272	-0.0338844	-0.0715244
Xpo6|Q924Z6	20.0284	5.78e-05	0.883736	0.696276	0.0473104	-0.0714097
Dhx32|Q8BZS9-2	0.655431	0.449084		0.449084		-0.0713963
Garem|Q3UFT3	4.08728	0.0325426	0.947431	0.587387	0.0299434	-0.0713619
B630019K06Rik|Q7TNS5	1.97672	0.171332	0.997303	0.711382	0.0128318	-0.0713302
Tecr|Q9CY27	5.15512	0.0636251		0.063625		-0.0713204
Ddah2|Q99LD8	3.03651	0.0707079	0.307437	0.570338	0.0989614	-0.0712472
Ccdc186|Q8C9S4	0.227528	0.65024		0.65024		-0.0712259
Eif3f|Q9DCH4	4.23454	0.0293971	0.903097	0.0401845	0.0156206	-0.0712091
Msmo1|Q9CRA4	1.15282	0.36779	0.775282	0.789148	0.0731455	-0.0711314
Sirt3|Q8R104	1.8666	0.18905	0.780071	0.829263	0.0792619	-0.0711313
Ctsl|P06797	17.6737	0.000106313	0.109166	0.854573	-0.223273	-0.070958
Arhgef6|F6WMJ3	3.41315	0.0529666	0.964103	0.767479	-0.0343214	-0.0708732
Gpc6|Q8R3X6	24.622	2.05e-05	0.645019	0.871766	-0.111042	-0.0707726
Gna12|P27600	6.92093	0.0058615	0.858915	0.371995	0.0330188	-0.0707245
Lrfn5|Q8BXA0-2	6.99275	0.0383153		0.0383153		-0.0706811
Pdlim5|Q8CI51	3.39613	0.053648	0.239465	0.115177	0.0572191	-0.0706232
Lig4|Q8BTF7	0.481315	0.513776		0.513776		-0.0706231
Gba2|Q69ZF3	5.30264	0.0147156	0.884681	0.350785	-0.0296109	-0.0705601
Aven|Q9D9K3	3.00799	0.0723094	0.997864	0.93623	0.0217143	-0.0705425
Rps27rt|Q6ZWU9	4.74715	0.0208897	0.999944	0.304592	0.00202838	-0.0704377
Rbbp6|P97868	0.945961	0.449127	0.678612	0.625647	0.0651489	-0.0703979
Celf2|V9GX43	1.72279	0.215365	0.999985	0.425175	0.00150849	-0.0703136
Samhd1|F8WJE0	3.71047	0.0425329	0.237803	0.370362	0.0835968	-0.0702737
Wdr77|Q99J09	0.5835	0.637141	1	0.788343	-0.000809179	-0.0702427
Unc119b|Q8C4B4	0.549496	0.486513		0.486513		-0.0701981
Amt|Q8CFA2	7.48064	0.00439127	0.999911	0.888688	-0.00604052	-0.0701223
Ppih|Q9D868-2	2.45616	0.113237	0.529774	0.174628	-0.0439113	-0.0700662
Gdap1l1|Q8VE33	28.2387	1.01e-05	0.14355	0.0579742	-0.0568095	-0.0700443
Extl3|Q6P1H4	1.97393	0.171758	0.905202	0.763925	-0.0481365	-0.0699725
Cpne7|Q0VE82	13.2931	0.000402098	0.150427	0.177634	-0.0732067	-0.0698453
Pak1ip1|Q9DCE5	0.710142	0.4317		0.4317		-0.0698105
Elmo1|Q8BPU7	64.1658	1.17e-07	0.638964	0.088337	0.0317483	-0.0697677
Psmb3|Q9R1P1	5.35201	0.0142777	0.895073	0.100081	0.0190442	-0.0696285
Gpc4|P51655	1.85449	0.19112	0.314707	0.729082	-0.121021	-0.0695983
Exosc9|Q9JHI7	9.56744	0.00166436	0.911714	0.954589	0.0890028	-0.0695817
Lancl3|Q8CD19	27.8946	1.08e-05	0.99992	0.790603	0.00445885	-0.0694824
Erbb3|Q61526	0.373254	0.563648		0.563648		-0.0694795
Snx9|Q91VH2	2.57574	0.102492	0.524908	0.594547	0.0759907	-0.0694086
Cnot3|Q8K0V4	0.9153	0.462678	0.810802	0.661099	-0.0531014	-0.0693688
Tmem132d|Q76HP3	5.73184	0.0113713	0.929761	0.912665	-0.0638956	-0.0693569
Uchl5|Q9WUP7	1.52363	0.258823	0.593266	0.377906	-0.0528933	-0.0693056
Ppp3ca|P63328	3.13955	0.0652521	0.0637797	0.964527	-0.417886	-0.0692813
Wdr59|Q8C0M0-3	3.05877	0.0694861	0.210443	0.818062	0.16553	-0.0691674
Uqcr10|Q8R1I1	3.81435	0.0394624	0.946662	0.63899	-0.031287	-0.0690717
As3mt|Q91WU5	1.30155	0.319039	0.926275	0.618564	0.0342486	-0.069042
Nid1|P10493	0.401038	0.754838	1	0.852581	-0.000284312	-0.069008
Elovl5|Q8BHI7	2.12033	0.150976	0.993912	0.94549	0.0320708	-0.0690047
Fhl1|A2AEY2	2.31783	0.127305	0.743585	0.93389	0.119238	-0.06898
C1qbp|Q8R5L1	3.37942	0.0543271	0.439764	0.0732118	0.0389658	-0.0689788
Khk|D3YVB6	9.16982	0.00197933	0.905373	0.757356	0.0467892	-0.0689048
Tdrd3|Q91W18	2.70015	0.0925313	0.259523	0.372339	0.0797024	-0.0688989
Cnpy4|Q8BQ47	1.34734	0.30547	0.438965	0.621434	-0.0867431	-0.068653
Ndufa1|O35683	1.34034	0.307501	0.991808	0.477695	0.0130215	-0.0684957
Sash1|F8VQK5	5.41062	0.0137774	0.0636514	0.324697	0.108192	-0.0684283
Dnm1l|E9PUD2	2.74641	0.0891143	0.542074	0.824808	-0.108603	-0.0684052
Dennd4a|E9Q8V6	1.95401	0.174828	0.974815	0.672694	-0.0248904	-0.0684
Tmem145|Q8C4U2	0.456994	0.524219		0.524219		-0.0683435
Cldn5|O54942	0.276347	0.841376	0.99988	0.816838	0.00530082	-0.0682699
Pold1|P52431	1.10916	0.383571	0.709858	0.995686	0.324351	-0.0682174
Glud1|P26443	2.0442	0.161404	0.96947	0.611368	0.024297	-0.0681411
Eif4a1|P60843	13.4924	0.000375905	0.912886	0.0945369	-0.0171108	-0.0680927
Hars|Q61035	2.54585	0.105064	0.778618	0.115007	-0.0261499	-0.0680561
Ephx2|P34914	1.96125	0.173705	0.979735	0.404278	-0.0161477	-0.0680013
Ntn1|O09118	0.146423	0.715166		0.715166		-0.0679934
Tmem132e|A0A0A0MQ93	0.887482	0.47533	1	0.548239	-1.57e-05	-0.0679128
Csnk1e|Q9JMK2	2.80829	0.0847663	0.708508	0.097811	-0.0284162	-0.0678093
Vps37a|Q8CHS8	3.61702	0.0455328	0.869772	0.595583	0.0405041	-0.067665
Tut1|Q8R3F9	4.87396	0.0192503	0.0900698	0.977763	0.446436	-0.0676402
Supt20|Q7TT00-2	1.15147	0.324491		0.324491		-0.0676061
2310035C23Rik|A0A087WSS1	1.97894	0.170995	0.99269	0.946424	-0.0336096	-0.0675215
Krt5|Q922U2	1.85601	0.190859	0.595409	0.996265	-0.398757	-0.0674919
Rplp2|P99027	6.06013	0.00940178	0.955942	0.143169	-0.0146041	-0.0674483
Pogz|Q8BZH4	6.27831	0.00831167	0.324618	0.77439	0.125708	-0.0673911
Ergic1|Q9DC16	12.1394	0.000603046	0.998482	0.299719	-0.00579764	-0.0672948
Cacna2d4|F8VPL1	0.363139	0.568828		0.568828		-0.0672569
Efcab3|B1ASN7	2.67234	0.153223		0.153223		-0.0672174
Angel2|Q8K1C0	4.50761	0.0244494	0.853871	0.583171	0.0414334	-0.0671901
Mrpl2|Q9D773	2.32218	0.126833	0.545856	0.557126	-0.0681661	-0.0671826
Ift140|E9PY46	1.45993	0.274707	0.793797	0.902624	0.0909801	-0.0671146
Rps25|P62852	18.403	8.74e-05	0.905262	0.469365	0.0301697	-0.0670543
Rftn1|Q6A0D4	16.6093	0.000143114	0.973763	0.686799	0.0252897	-0.0670344
Macf1|A0A0A0MQH5	1.0139	0.352837		0.352837		-0.0670068
Syt5|Q9R0N5	1.96075	0.173781	0.574867	0.284742	-0.0464778	-0.0669025
Snrpb2|Q9CQI7	12.3347	0.000561963	0.00400358	0.248566	0.149382	-0.0668771
Gpx4|Q76LV0	64.5296	1.13e-07	0.181394	0.0962234	-0.056627	-0.0668227
Abhd4|Q3U7M5	2.54061	0.105523	0.999986	0.905041	-0.00332148	-0.0667932
Qars|Q8BML9	2.78839	0.0861374	0.341541	0.24334	0.0586175	-0.0667413
Clec16a|Q80U30	0.612767	0.619635	0.996735	0.556938	-0.0102469	-0.0666571
Thoc7|Q7TMY4	10.4382	0.00115759	0.474905	0.719361	0.0934883	-0.0666539
Appl2|Q8K3G9	5.21761	0.0155068	0.538445	0.50604	-0.0639178	-0.066586
Gnl3|Q8CI11	0.283796	0.613367		0.613367		-0.0665708
Bcan|Q61361	1.85368	0.19126	0.717241	0.254345	-0.0359554	-0.0664057
Nup160|Q9Z0W3	11.0551	0.000906371	0.207308	0.579527	-0.107226	-0.0663679
Cyp7b1|Q60991	1.19471	0.316312		0.316312		-0.0663671
Erlec1|Q8VEH8	8.7788	0.00235881	0.789205	0.321971	-0.0344067	-0.066345
Unc5d|Q8K1S2	0.266896	0.623904		0.623904		-0.0663388
Traf3|Q60803	3.07988	0.0683503	0.752465	0.683473	0.0590968	-0.066338
Pot1a|Q91WC1	0.311654	0.596867		0.596867		-0.0662979
Chl1|P70232-2	3.6446	0.0446229	0.997152	0.980135	-0.0341051	-0.0662437
Sec23ip|G3X928	13.1897	0.000416508	0.97534	0.0378144	-0.00871969	-0.0662269
Sars2|Q9JJL8	5.99277	0.0097713	0.501635	0.283136	0.050406	-0.0662153
Gm10250|G3X9L6	1.99991	0.167845	0.672222	0.210245	0.0361106	-0.0661799
Etnk1|Q9D4V0	3.69358	0.0430579	0.543266	0.415591	-0.0564582	-0.0661502
Lamc1|F8VQJ3	3.80653	0.0396843	0.998692	0.943088	-0.0180012	-0.0661256
Mrpl37|Q921S7	9.91568	0.00143564	0.998476	0.309487	0.00577702	-0.066122
Nxf1|Q99JX7	1.24775	0.335819	0.939009	0.361448	0.0220787	-0.0661099
Pdia4|P08003	2.17716	0.143688	0.999272	0.484996	0.00559857	-0.0660565
Ntan1|Q64311	1.17519	0.319965		0.319965		-0.0659818
Lmna|P48678	34.7341	3.4e-06	0.901398	0.00514174	0.0105401	-0.0659186
Nfyc|P70353	0.899955	0.469615	0.468857	0.946574	0.181544	-0.0659018
Aatk|B1AZF3	20.3849	5.3e-05	0.999999	0.659001	-0.000823404	-0.0659018
Tpst1|O70281	0.157915	0.704835		0.704835		-0.0658777
Itgb8|Q0VBD0	4.6733	0.0219189	0.997652	0.441805	0.00784379	-0.0658602
Tmem68|Q9D850	4.62992	0.0749276		0.0749276		-0.0658326
Arhgap12|S4R221	1.13305	0.37485	0.898989	0.362192	0.0266077	-0.0658164
Gabrg2|P22723	6.16796	0.00884352	0.449457	0.175206	-0.0455232	-0.0656777
Fcho2|Q3UQN2	10.4922	0.00113263	0.833844	0.39714	-0.0338018	-0.0656507
Gsk3b|E9QAQ5	22.3317	3.36e-05	0.65964	0.0195101	-0.021762	-0.0656229
Ldlr|P35951	1.71513	0.21688	0.432677	0.929001	-0.169994	-0.0655634
Brox|Q8K2Q7	2.08481	0.155744	0.405289	0.609688	0.0849216	-0.0655527
Rcbtb1|Q6NXM2	0.203598	0.667682		0.667682		-0.0654952
Ube4a|G3X9Y5	8.37113	0.00284789	0.296185	0.0369023	0.0386358	-0.0654502
Lyrm4|Q8K215	0.529686	0.670376	1	0.732643	0.000115778	-0.0653647
Zrsr1|Q64707	0.688337	0.576338	0.701475	0.933658	0.121155	-0.0653592
Wwc1|Q5SXA9	22.9251	2.94e-05	0.216201	0.679279	-0.119943	-0.0653275
Tbc1d10b|Q8BHL3	5.18087	0.0158638	0.746432	0.387747	-0.0399219	-0.0653065
Pdzd11|Q9CZG9	5.70715	0.0115379	0.693242	0.474785	0.0485571	-0.0652857
Cbfa2t2|O70374	0.168034	0.696099		0.696099		-0.0652802
Emc10|Q3TAS6	3.24481	0.0601731	0.999038	0.690564	0.00802985	-0.0652749
Mrpl10|Q3TBW2	9.63166	0.00161916	0.491736	0.539413	0.0692946	-0.0652629
Map4k4|A0A0A6YW53	2.14425	0.147859	0.565477	0.221863	-0.042018	-0.0652071
Zfyve28|Q6ZPK7	1.93998	0.177027	0.753779	0.849827	0.0804645	-0.0651295
Lamtor5|G3UW70	1.85844	0.190442	0.49608	0.470022	0.0630372	-0.0651021
Mef2a|Q60929-3	1.67199	0.243545		0.243545		-0.0650801
Naca|P70670	1.9164	0.180793	0.981413	0.514606	-0.017173	-0.065057
Fxr2|Q6P5B5	1.44854	0.27766	0.384374	0.603545	0.0856931	-0.0650135
Nt5dc2|Q91X76	2.31003	0.179352		0.179352		-0.0649967
Trappc1|Q5NCF2	0.490919	0.695125	0.758281	0.939984	-0.113283	-0.0649495
Trmt1l|A2RSY6	1.31521	0.29512		0.29512		-0.0647094
Uevld|Q3U1V6	0.340207	0.796725	0.999263	0.750973	-0.00806048	-0.0647049
Nupl1|Q8R332	9.95425	0.00141264	0.353727	0.141578	0.0474255	-0.0645382
Tspan14|Q8QZY6	10.6873	0.00104744	0.99947	0.8161	0.00821854	-0.064534
Nucb1|Q02819	4.45285	0.025359	0.328358	0.0483336	-0.0384244	-0.0644926
Tmx3|Q8BXZ1	25.7618	1.63e-05	0.772168	0.0626575	-0.0218846	-0.0644676
Xpnpep1|Q3UE92	2.80975	0.0846666	0.999901	0.094429	-0.00158687	-0.0643831
Tmtc3|G5E8C4	2.31547	0.127562	0.651116	0.876752	0.10154	-0.0642717
Higd1a|Q9JLR9	0.325253	0.807145	0.999998	0.946356	0.00209046	-0.0642564
Dut|Q8VCG1	23.2604	2.74e-05	0.567516	0.680317	-0.0752963	-0.0642481
Mprip|P97434-2	1.41505	0.279154		0.279154		-0.0642036
Map4k4|B2RUE8	0.696956	0.435782		0.435782		-0.0642011
Tns1|E9Q0S6	1.32231	0.312806	0.804357	0.340979	0.0330134	-0.0641757
Oplah|Q8K010	14.0224	0.000315399	0.999978	0.0706782	0.000895437	-0.0640256
Cc2d1b|Q8BRN9	12.7046	0.000492765	0.269297	0.246461	0.0620162	-0.0639995
Prpf19|Q99KP6	12.8313	0.000471392	0.98298	0.290779	0.0123965	-0.0639991
Esyt2|Q3TZZ7	4.30041	0.0281049	0.0541504	0.217995	-0.0904191	-0.0639872
Tubg1|P83887	1.82258	0.196702	0.950941	0.306493	-0.0184007	-0.0639668
Sqstm1|Q64337	18.1417	9.37e-05	0.261281	0.391918	0.0755758	-0.0639271
Sult4a1|P63046	1.94071	0.176911	0.998599	0.463899	-0.00657495	-0.0639261
Kti12|Q9D1R2	0.887275	0.475426	0.623309	0.739136	-0.0765159	-0.0639178
H2|P50171-2	2.0586	0.159371	0.814146	0.664241	0.0487852	-0.0639149
Arhgef28|G5E8P2	2.46279	0.112609	0.301624	0.825463	0.13702	-0.0638665
Dus3l|Q91XI1	0.738379	0.549187	0.640906	0.893188	0.108282	-0.0638479
Tbc1d8|Q9Z1A9	0.899828	0.469673	0.981181	0.968253	-0.0531273	-0.0638457
Txndc5|Q91W90	6.56449	0.007097	0.935827	0.297156	0.0200139	-0.0638219
Rpn2|A2ACG7	5.1705	0.06333		0.0633299		-0.0637979
Gemin4|Q6P6L6	1.19547	0.353042	0.878026	0.417808	0.0297305	-0.0637963
Peli1|Q8C669	0.307778	0.599102		0.599102		-0.0637843
Tmed9|Q99KF1	6.45418	0.00753898	0.960448	0.53652	-0.0225953	-0.0637773
Slc35b2|Q91ZN5	0.236868	0.643744		0.643744		-0.0636291
Nrd1|A2A9Q2	36.3545	2.66e-06	0.993165	0.00290372	0.00365123	-0.0636175
Hmgn5|Q9JL35	1.04663	0.407428	0.997178	0.667504	-0.0108448	-0.0635933
Wwox|Q91WL8	3.10646	0.0669498	0.0945651	0.597614	0.129844	-0.0635636
Pdlim4|P70271	42.7199	1.11e-06	0.831714	0.743845	0.052945	-0.0635493
Gatb|Q99JT1	2.83248	0.0831334	0.826067	0.546387	0.0401211	-0.0635382
Tmem57|Q7TQE6	3.76353	0.0409313	0.894542	0.817398	-0.0508741	-0.0634872
Fxyd7|P59648	0.379959	0.560269		0.560269		-0.0634623
Exog|Q8C163	4.0704	0.0329275	0.213682	0.171998	-0.0594053	-0.0634555
Des|P31001	15.6627	0.000188843	0.77248	0.84907	0.0754901	-0.0634321
Atp1b2|P14231	4.74287	0.0209478	0.175639	0.304467	0.0763247	-0.063406
Ndufa4|Q62425	1.92627	0.179206	0.622034	0.226713	0.0381172	-0.0633846
Ing2|Q9ESK4	0.37771	0.561398		0.561398		-0.0633737
Hspa2|P17156	38.7377	1.89e-06	0.875016	0.197806	-0.0222747	-0.0633557
Oxsm|Q9D404	1.42334	0.284317	0.998634	0.47103	-0.00651715	-0.063347
Cdk9|Q99J95	1.04043	0.409874	0.686321	0.760221	-0.0717093	-0.06325
Cebpzos|Q8BTE5	0.107048	0.754643		0.754643		-0.0632108
Romo1|P60603	1.51333	0.261321	0.730442	0.783676	-0.0696996	-0.0631263
Nans|Q99J77	3.69413	0.0430404	0.994635	0.246297	-0.00774667	-0.063115
Lmbrd1|Q8K0B2	5.34995	0.0142956	0.868956	0.875099	-0.064328	-0.0631106
Copg1|Q9QZE5	27.2873	1.21e-05	0.999904	0.022795	-0.00116414	-0.0630256
Las1l|A2BE28	0.498649	0.690138	0.985317	0.901809	-0.0317109	-0.0629067
Pard3|A5D6P2	7.47595	0.00440168	0.0541787	0.731083	0.176971	-0.0628843
Gemin5|E9PUU4	14.5477	0.000266342	0.000393988	0.0731298	-0.1339	-0.0628689
AI314180|Q6PDI5	7.66469	0.00400509	0.982461	0.0415395	-0.0074628	-0.0627452
Nbas|E9Q411	1.08872	0.391202	0.990933	0.420684	0.0114857	-0.0625842
Man2b1|O09159	9.08061	0.00205923	0.974661	0.834739	-0.0310086	-0.0625771
Casc4|Q6P2L7	4.7338	0.0210716	0.999843	0.286851	0.00247977	-0.0625518
Ppm1b|Q99NF7	9.98212	0.00139628	0.992013	0.387057	0.0105353	-0.0624746
Pigk|Q9CXY9	10.6666	0.00105612	0.838891	0.608325	-0.0414403	-0.0624172
Gdap2|Q9DBL2-2	1.56855	0.248231	0.999999	0.862967	0.00109356	-0.0624169
Nae1|Q8VBW6	95.8826	1.19e-08	0.36396	0.00807151	0.0264769	-0.0624067
Tm9sf2|P58021	11.0508	0.00090786	0.48006	0.10676	0.036545	-0.0623953
Uso1|Q9Z1Z0	5.10786	0.016602	0.847545	0.0352847	0.0159842	-0.062378
Tub|P50586	3.43299	0.0521849	0.777916	0.63595	-0.0493389	-0.0623748
Abhd17c|Q8VCV1	3.37081	0.0546808	0.997362	0.810096	0.0134256	-0.0623465
Sbf2|E9PXF8	3.81657	0.0393996	0.470076	0.42781	0.0591941	-0.0623431
Arhgef40|S4R189	3.89069	0.0373686	0.406074	0.939785	0.177466	-0.0623265
Atic|Q9CWJ9	15.9326	0.000174259	0.921432	0.119228	0.0159252	-0.0623232
Exosc7|Q9D0M0	5.58603	0.0123973	0.0304777	0.726587	-0.193739	-0.0623118
Ppil1|Q9D0W5	1.54887	0.252812	0.962803	0.371776	0.0176131	-0.0623013
Prpf31|Q8CCF0	19.9147	5.94e-05	0.999766	0.303087	-0.00288156	-0.0622872
Hmgn3|A0A087WSB8	4.85169	0.0195271	0.357836	0.911096	0.162636	-0.0622684
Tpm1|B7ZNL3	0.283091	0.613798		0.613798		-0.0622418
Ate1|Q9Z2A5-2	11.0436	0.000910427	0.352663	0.675335	0.0943423	-0.0620799
E130311K13Rik|Q8BN57	4.1801	0.0305171	0.999975	0.997511	-0.0133345	-0.0620519
Mdc1|E9QK89	2.08708	0.155434	0.910545	0.978826	0.104538	-0.0620236
Abcb9|Q9JJ59	22.7475	3.06e-05	0.776553	0.338199	0.0336738	-0.0620049
Clcn2|Q9R0A1	4.09394	0.0323923	0.316828	0.85315	-0.13981	-0.061894
Uqcc1|Q9CWU6	2.21312	0.139283	0.3813	0.658906	-0.0885215	-0.0618622
Supt16|G3X956	2.8081	0.0847794	0.480953	0.843827	0.111163	-0.0618325
Vps26a|P40336-2	7.02614	0.00554598	0.0481604	0.323639	-0.103175	-0.0617987
Eif5a2|Q8BGY2	0.83232	0.50145	0.458132	0.971182	0.214857	-0.0616733
Tor1b|Q9ER41	1.78201	0.204062	0.999833	0.941479	0.00833439	-0.0616103
Col12a1|Q60847	5.97451	0.00987435	0.99476	0.850674	0.0184898	-0.0615965
C2cd2|E9Q3C1	0.962265	0.442086	0.880146	0.997092	0.229324	-0.0615919
Sema4d|O09126	0.700432	0.569665	0.949651	0.604961	0.0260392	-0.0615633
Commd4|Q9CQ02	9.7714	0.00152566	0.00113704	0.435467	-0.204295	-0.0615282
Mthfd2l|D3YZG8	2.69763	0.0927218	0.128031	0.795134	0.161219	-0.0615259
Tnpo1|Q8BFY9	5.94955	0.0100173	0.182512	0.343557	0.0769466	-0.0615038
Ptma|P26350	8.0175	0.00336992	0.134081	0.300847	0.0792515	-0.0614051
Tmem104|Q3TB48	0.191447	0.677026		0.677026		-0.0613924
Wdr13|Q91V09	23.8669	2.4e-05	0.905438	0.260971	-0.0212188	-0.0613768
Slc9a3r1|P70441	10.0654	0.00134872	0.538239	0.412473	-0.0524997	-0.061352
Tsn|Q62348	5.63492	0.0120417	0.871313	0.758769	0.0470731	-0.0613193
Rpl5|P47962	4.63761	0.0224373	0.965722	0.139771	0.0120539	-0.0613042
Rps4x|P62702	72.5586	5.83e-08	0.455687	0.0295253	-0.0284758	-0.061241
Sec62|Q8BU14	0.651109	0.597322	0.999976	0.698331	-0.00222543	-0.0612178
Dcaf8|Q8N7N5	2.32163	0.126893	0.18834	0.470884	-0.0886778	-0.061164
Kcnip3|A2AHT3	13.5574	0.000367798	0.998726	0.838581	-0.0110346	-0.0611468
Eif6|O55135	0.953301	0.445943	0.644511	0.639319	0.0606171	-0.061071
Ccdc12|Q8R344	2.40103	0.11862	0.175473	0.909945	0.204511	-0.0610701
Kpna4|A0A0B4J1E7	1.65588	0.228988	0.887333	0.434852	0.028144	-0.0610204
Whsc1l1|D3Z357	2.32345	0.126697	0.996402	0.938465	-0.0226896	-0.0610098
Galk1|Q9R0N0	3.68862	0.0432133	0.325339	0.562094	0.0817777	-0.0608967
Poldip3|Q8BG81	11.7152	0.000704954	0.294796	0.781241	0.119647	-0.0608851
Lmf2|Q8C3X8	11.4815	0.000769632	0.806159	0.7424	0.0536961	-0.0608811
Fsd1l|E0CXZ1	30.9024	6.31e-06	0.531502	0.0163959	0.0233479	-0.0608412
Cald1|E9QA15	0.696955	0.571576	0.993708	0.518128	-0.0111029	-0.0607641
Snx3|O70492	1.1588	0.365686	0.986549	0.50155	-0.0141051	-0.0607562
Stx12|Q9ER00	7.19957	0.00506796	0.939509	0.271909	0.0180254	-0.0607524
Wipf3|P0C7L0-2	0.800873	0.4053		0.4053		-0.0607421
Stk4|Q9JI11	10.3383	0.00120555	0.513788	0.628366	-0.0706193	-0.0607136
Fignl2|J3QK54	1.28693	0.299894		0.299894		-0.0606572
Rexo4|Q6PAQ4	0.857976	0.390043		0.390043		-0.0606367
Plgrkt|Q9D3P8	28.7022	9.29e-06	0.0160865	0.8459	0.268886	-0.0606246
Sorbs3|Q9R1Z8	8.55024	0.00261975	0.984446	0.702326	-0.0195226	-0.0606038
Endod1|Q8C522	10.8954	0.000964711	0.135509	0.230574	0.0707447	-0.0605037
Shisa6|Q3UH99	3.08159	0.0682591	0.915341	0.720624	-0.0368282	-0.060374
Fbln1|Q08879-2	0.516697	0.499278		0.499278		-0.0602681
Ppm1f|Q8CGA0	7.09047	0.00536279	0.333098	0.272145	-0.0556501	-0.0602497
Nxt2|Q3UNA4-2	14.3907	0.000280006	0.952714	0.815999	0.0356504	-0.0602377
Gabrb1|P50571	25.0968	1.86e-05	0.790956	0.595839	-0.0438707	-0.0602008
Pgrmc1|O55022	2.20191	0.140639	0.970991	0.296225	-0.0141512	-0.0601802
Aacs|Q9D2R0	48.7982	5.36e-07	0.993566	0.271308	-0.00812981	-0.0601623
Gpn1|Q8VCE2	7.70703	0.00392192	0.115908	0.90016	0.216417	-0.0601612
Sdc3|Q64519	3.07441	0.0686425	0.0564434	0.964198	0.370669	-0.0601389
Rangap1|P46061	2.26893	0.132747	0.589665	0.164572	-0.0342765	-0.0601381
Kidins220|E9Q9B7	3.1655	0.0639558	0.164888	0.812497	0.152382	-0.05994
Ephb1|Q8CBF3	5.57531	0.0124769	0.999999	0.967971	0.00146749	-0.0599305
Clasp2|Q8BRT1-5	1.80309	0.200199	0.971227	0.961171	-0.0538497	-0.0599128
Ube2d3|P61079	3.72287	0.0421521	0.367245	0.48316	0.0690445	-0.0598792
Bphl|Q8R164	2.77271	0.0872357	0.990642	0.177547	0.00800082	-0.0598328
Rps20|P60867	2.19532	0.141445	0.945406	0.252497	0.0166085	-0.0596911
Tmem181a|Q3U3W2	14.5451	0.000266556	0.381908	0.756757	0.100165	-0.059657
Lhfpl3|Q9CTN8	0.140864	0.720334		0.720334		-0.0596281
Cuedc2|Q9CXX9	12.2955	0.000569942	0.736718	0.839587	0.0739021	-0.0596058
Add3|Q9QYB5-2	6.98282	0.00567344	0.934004	0.877298	-0.0470186	-0.0595912
Igf1r|Q60751	1.74401	0.211237	0.540355	0.723974	0.0775949	-0.0595835
Nceh1|Q8BLF1	4.17775	0.0305666	0.0946432	0.344709	-0.088589	-0.0595803
[truncated: 6,700 more rows]

## Sheet: Table S4 WGCNA Modules
	Gene and Protein IDs	WGCNA Modules	M16	M22	M25	M4	M7	M6	M2	M13	M18	M14	M24	M19	M26	M5	M8	M20	M17	M12	M21	M10	M11	M1	M9	M15	M3	M23	grey
	Pde4d|E9PVU7	M3	-0.336269	-0.525634	-0.66281	-0.733008	-0.778661	-0.719296	-0.835976	-0.659898	0.0549012	0.275242	0.449153	0.41327	0.599222	0.799024	0.790397	0.500346	0.651335	0.637928	0.814774	0.812924	0.683476	0.848166	0.633882	0.90388	0.977097	0.917434	0.346246
	Eif4enif1|Q9EST3	M3	-0.338144	-0.663761	-0.696795	-0.803974	-0.781604	-0.754214	-0.866916	-0.710595	0.0719333	0.350812	0.571204	0.466478	0.651087	0.820518	0.835644	0.581713	0.627259	0.636275	0.780019	0.806135	0.763191	0.87587	0.68446	0.926792	0.965081	0.905409	0.237669
	Garnl3|Q3V0G7	M3	-0.307606	-0.671125	-0.684589	-0.802842	-0.771787	-0.755859	-0.884733	-0.708156	0.0932394	0.407547	0.571476	0.404217	0.659149	0.810772	0.849256	0.610967	0.682966	0.675245	0.793629	0.829659	0.799594	0.895375	0.704812	0.950674	0.963522	0.903475	0.22102
	Arfgef1|G3X9K3	M3	-0.369622	-0.571124	-0.743286	-0.765169	-0.809227	-0.78184	-0.853806	-0.596763	0.111487	0.331201	0.441266	0.410885	0.623031	0.814226	0.762591	0.51247	0.706131	0.708815	0.799411	0.8005	0.717958	0.868358	0.723704	0.858631	0.962653	0.854009	0.37666
	Anapc7|Q9WVM3	M3	-0.336812	-0.658429	-0.745186	-0.80621	-0.816812	-0.832476	-0.913106	-0.637624	0.120788	0.417451	0.557047	0.479817	0.748378	0.866455	0.802209	0.621583	0.726442	0.747122	0.808437	0.819629	0.804864	0.914486	0.754011	0.881349	0.961777	0.820713	0.297265
	Ythdf3|Q8BYK6-3	M3	-0.427785	-0.644105	-0.763462	-0.787793	-0.865552	-0.840288	-0.905315	-0.579476	0.102957	0.340316	0.546893	0.514723	0.773203	0.878576	0.764285	0.562786	0.744235	0.80427	0.801521	0.791179	0.775037	0.896402	0.755988	0.850198	0.960519	0.827912	0.398761
missing	Ralgapa2|A0A0A0MQD7	M3	-0.512849	-0.013691	-0.598659	-0.347153	-0.54571	-0.0751399	0.332967	0.607696	-0.574879	-0.542952	-0.336	0.0111156	0.163568	0.290216	-0.153039	-0.614882	-0.0576615	0.133974	-0.207815	-0.230341	-0.242307	0.0691528	0.264341	0.808771	0.959063	0.614968	0.167098
	Srpk2|O54781	M3	-0.467578	-0.683086	-0.79468	-0.820522	-0.869777	-0.862553	-0.888272	-0.644479	0.0361962	0.256374	0.517217	0.552086	0.780875	0.890928	0.808353	0.542384	0.722921	0.800175	0.720317	0.755096	0.764702	0.880434	0.816486	0.846197	0.958349	0.822409	0.368308
	Nomo1|Q6GQT9	M3	-0.285857	-0.756728	-0.789984	-0.882679	-0.810107	-0.846666	-0.96076	-0.712318	0.158666	0.478601	0.659617	0.472489	0.756386	0.883286	0.8693	0.715747	0.742045	0.780331	0.824305	0.85305	0.88207	0.966146	0.815062	0.90881	0.95796	0.87511	0.188878
missing	Gapvd1|Q6PAR5-4	M3	-0.466284	-0.0459959	-0.510011	-0.297213	-0.45843	-0.00659244	0.377375	0.355462	-0.506401	-0.347231	-0.189163	-0.115607	0.138838	0.195803	-0.180343	-0.580095	0.0678177	0.0968519	-0.217816	-0.142281	-0.0748377	0.0830902	0.185998	0.783176	0.955376	0.531596	0.0735302
	Tnik|B2RQ80	M3	-0.507327	-0.61815	-0.734256	-0.758818	-0.883263	-0.81844	-0.879498	-0.586791	0.107112	0.307258	0.506241	0.529405	0.775364	0.8617	0.810431	0.53214	0.689687	0.753232	0.717795	0.78081	0.721934	0.865911	0.737096	0.836718	0.955364	0.828194	0.419155
	Prmt1|Q9JIF0	M3	-0.359097	-0.613392	-0.776122	-0.80004	-0.811801	-0.804357	-0.85266	-0.59872	0.042104	0.259959	0.508557	0.469034	0.653864	0.846903	0.73507	0.494117	0.713674	0.74463	0.802827	0.770342	0.726675	0.860055	0.751326	0.831695	0.954767	0.853038	0.38021
	Sybu|Q8BHS8-4	M3	-0.390052	-0.661823	-0.750572	-0.837017	-0.824378	-0.791227	-0.884173	-0.664422	0.0942502	0.383444	0.584032	0.45243	0.68546	0.840994	0.813658	0.58295	0.722924	0.718732	0.769108	0.804451	0.782384	0.893203	0.727618	0.900635	0.95455	0.870026	0.289528
	Slco1c1|Q9ERB5	M3	-0.459617	-0.66117	-0.797979	-0.820626	-0.914004	-0.900255	-0.951261	-0.688317	0.2027	0.410377	0.505152	0.548727	0.813592	0.909516	0.862999	0.639342	0.790609	0.859526	0.822781	0.833766	0.814242	0.946477	0.805737	0.84337	0.949322	0.845777	0.369222
missing	Gzmm|O08643	M3	-0.508713	-0.281061	-0.362942	-0.081698	-0.469993	0.203851	0.472498	0.296417	-0.276365	-0.200701	-0.184087	-0.294957	0.0652695	-0.0323524	-0.317708	-0.622935	0.230377	0.151623	-0.22446	0.073504	-0.0292169	0.165756	0.199711	0.821858	0.94895	0.404014	0.172043
	Phospho1|Q8R2H9	M3	-0.4271	-0.629375	-0.753429	-0.817461	-0.885462	-0.853513	-0.931367	-0.765627	0.241985	0.436879	0.514263	0.50181	0.724975	0.871061	0.931531	0.655186	0.73196	0.751577	0.81631	0.872484	0.786384	0.931883	0.753829	0.866971	0.942626	0.903507	0.31294
	Rgs7bp|Q8BQP9	M3	-0.486562	-0.55147	-0.726234	-0.759058	-0.880222	-0.827133	-0.874351	-0.703526	0.117962	0.309669	0.414583	0.546032	0.713737	0.858311	0.836686	0.586962	0.65581	0.727151	0.770195	0.769373	0.709337	0.867885	0.693353	0.852938	0.942428	0.863022	0.36318
	Hsbp1|Q9CQZ1	M3	-0.499751	-0.673937	-0.80542	-0.823383	-0.923277	-0.908199	-0.934068	-0.700499	0.204138	0.381564	0.490348	0.5504	0.779571	0.898696	0.877368	0.611765	0.760231	0.825591	0.789115	0.827633	0.798723	0.928678	0.822343	0.84011	0.939598	0.838868	0.385196
	Nrxn1|Q9CS84	M3	-0.460453	-0.621079	-0.721431	-0.80141	-0.850186	-0.794941	-0.863704	-0.725666	0.044463	0.294518	0.476408	0.574689	0.717971	0.861087	0.84898	0.567552	0.60989	0.68406	0.730949	0.753283	0.721088	0.866166	0.693541	0.860157	0.93866	0.877278	0.289919
	Abce1|P61222	M15	-0.244454	-0.63997	-0.643	-0.771238	-0.717273	-0.706944	-0.866404	-0.734198	0.122017	0.411103	0.534335	0.355453	0.602483	0.766313	0.826444	0.620996	0.663537	0.635187	0.810738	0.837059	0.788873	0.891196	0.652169	0.970161	0.936768	0.880437	0.169355
	Ntm|Q8BG33	M3	-0.289923	-0.709249	-0.699506	-0.805894	-0.788602	-0.798936	-0.938648	-0.729434	0.182045	0.498163	0.595777	0.505088	0.763314	0.851678	0.860341	0.717517	0.673737	0.723201	0.836435	0.832373	0.852745	0.941599	0.710494	0.910147	0.936656	0.867531	0.162454
	Pcyt2|A2ABY3	M3	-0.443551	-0.689046	-0.809784	-0.871203	-0.847418	-0.844113	-0.893962	-0.713048	0.0901987	0.351792	0.542373	0.480701	0.681045	0.85741	0.846985	0.61736	0.709532	0.727248	0.712608	0.773338	0.799865	0.895543	0.810465	0.888302	0.936402	0.848684	0.263609
	Adgrb1|Q3UHD1	M3	-0.374646	-0.717211	-0.830302	-0.862179	-0.826651	-0.861592	-0.898764	-0.545721	0.0156397	0.366111	0.608788	0.595749	0.797937	0.911141	0.725601	0.590048	0.675468	0.755955	0.735143	0.711815	0.801441	0.887193	0.814991	0.77596	0.93631	0.775836	0.286387
	Lphn3|D3Z5M6	M3	-0.228638	-0.656452	-0.754382	-0.845721	-0.776098	-0.810322	-0.907912	-0.752608	0.188847	0.438809	0.608487	0.482022	0.677544	0.857124	0.852752	0.661162	0.707436	0.700869	0.865643	0.862359	0.796228	0.925511	0.724235	0.852754	0.935464	0.879535	0.205412
	Itga6|Q61739-2	M15	-0.334712	-0.72157	-0.722394	-0.827176	-0.78571	-0.744922	-0.899127	-0.654832	0.219719	0.506809	0.622698	0.328832	0.626506	0.777169	0.850238	0.627268	0.732813	0.710936	0.783642	0.86251	0.832493	0.920363	0.737718	0.93628	0.932864	0.8964	0.224509
	Rgs7|Q80XD3	M1	-0.383554	-0.676699	-0.737309	-0.79933	-0.846388	-0.869707	-0.931227	-0.757922	0.14878	0.37084	0.501248	0.548591	0.775284	0.884537	0.868032	0.649868	0.713103	0.769004	0.81759	0.824437	0.819735	0.926523	0.772765	0.885009	0.932818	0.830497	0.281233
	Cdkl5|Q3UTQ8	M3	-0.340085	-0.648129	-0.768965	-0.839363	-0.819224	-0.821348	-0.895072	-0.658667	0.100794	0.412867	0.518373	0.497805	0.704012	0.863742	0.762086	0.598769	0.725973	0.763654	0.837484	0.792651	0.7932	0.919775	0.724322	0.861717	0.931167	0.815336	0.282601
	Mprip|Q5SWZ5	M3	-0.441108	-0.657019	-0.732126	-0.779616	-0.827259	-0.782453	-0.821147	-0.55909	0.0554684	0.300309	0.515821	0.456158	0.693611	0.81234	0.736434	0.464182	0.701736	0.763684	0.721808	0.748344	0.712331	0.839489	0.720158	0.844289	0.931111	0.792116	0.392846
	Diras1|Q91Z61	M3	-0.466099	-0.500125	-0.750072	-0.737249	-0.8912	-0.85365	-0.881714	-0.661693	0.171315	0.33026	0.349427	0.56402	0.745064	0.875077	0.798435	0.576687	0.709992	0.787806	0.815961	0.774511	0.693437	0.880813	0.700545	0.783982	0.930509	0.820821	0.415577
	Homer1|Q9Z2Y3	M5	-0.491471	-0.6147	-0.786077	-0.828054	-0.91259	-0.912576	-0.911088	-0.746198	-0.0266865	0.220212	0.441146	0.716199	0.843968	0.96392	0.851068	0.608736	0.631601	0.791319	0.749394	0.719941	0.740857	0.889586	0.784567	0.791819	0.929796	0.831713	0.34016
	Slc16a7|O70451	M3	-0.39898	-0.711205	-0.863269	-0.87829	-0.872916	-0.922417	-0.949449	-0.632818	0.160751	0.462385	0.563831	0.568008	0.791081	0.918961	0.788694	0.683671	0.750568	0.816742	0.799154	0.77232	0.854598	0.942646	0.848955	0.808912	0.929178	0.78338	0.282312
	Gripap1|A2AEW8	M1	-0.348561	-0.680297	-0.841249	-0.895308	-0.844636	-0.889252	-0.946793	-0.751122	0.15235	0.445736	0.560917	0.53261	0.736638	0.903842	0.856395	0.726791	0.744314	0.785673	0.808327	0.791064	0.849891	0.944552	0.823896	0.842683	0.926473	0.859868	0.199434
	Gm996|A2AJA9	M5	-0.431662	-0.650612	-0.803056	-0.840261	-0.894882	-0.896441	-0.934993	-0.693371	0.112304	0.363993	0.549728	0.653485	0.809302	0.936902	0.825772	0.658139	0.6761	0.786375	0.816901	0.766798	0.791307	0.915384	0.769127	0.791076	0.926166	0.850518	0.31352
	Arpc4|P59999	M3	-0.217444	-0.74426	-0.716628	-0.839356	-0.744655	-0.799222	-0.919469	-0.728589	0.10171	0.463811	0.623109	0.510532	0.773379	0.86129	0.858171	0.700093	0.660266	0.719526	0.791378	0.807255	0.847916	0.928637	0.756152	0.872233	0.926046	0.841247	0.109942
	Atg5|Q99J83	M3	-0.436179	-0.604397	-0.686166	-0.744106	-0.8543	-0.820636	-0.905838	-0.717313	0.159276	0.399751	0.445015	0.567318	0.802261	0.862194	0.870397	0.657362	0.654449	0.747414	0.766942	0.781296	0.761086	0.896115	0.694344	0.851501	0.926023	0.83995	0.277182
	Gfod1|Q3UHD2	M3	-0.435292	-0.565502	-0.727086	-0.766033	-0.858853	-0.815213	-0.894788	-0.655064	0.187714	0.447167	0.39652	0.458591	0.700546	0.834986	0.83261	0.608277	0.718068	0.751299	0.791795	0.803864	0.756141	0.902871	0.71896	0.844664	0.925594	0.842703	0.333488
	Cacng2|O88602	M15	-0.207376	-0.702866	-0.683233	-0.801395	-0.728182	-0.752547	-0.899242	-0.7326	0.217439	0.499317	0.591272	0.355852	0.613918	0.779554	0.834532	0.663944	0.702784	0.679948	0.869398	0.875928	0.84267	0.927322	0.698425	0.950451	0.924629	0.870952	0.161434
	Fbxo41|Q6NS60	M3	-0.278341	-0.559793	-0.745698	-0.807298	-0.816163	-0.866769	-0.916065	-0.780105	0.0844064	0.320828	0.471017	0.584259	0.738514	0.912737	0.830607	0.67368	0.669247	0.744996	0.875633	0.807491	0.759446	0.915703	0.722383	0.8259	0.923824	0.836744	0.263317
	Supt5|O55201	M15	-0.284789	-0.709286	-0.65826	-0.767191	-0.721301	-0.692934	-0.836349	-0.623479	0.140293	0.40486	0.592094	0.3272	0.595273	0.736581	0.768724	0.541875	0.670542	0.66263	0.773646	0.821648	0.778886	0.86837	0.670375	0.94523	0.923072	0.83884	0.232787
	Usp12|Q9D9M2	M1	-0.22801	-0.721457	-0.765554	-0.841925	-0.782632	-0.849609	-0.956146	-0.713685	0.188636	0.482156	0.644665	0.517849	0.789423	0.884382	0.814441	0.744809	0.743379	0.801045	0.873896	0.829476	0.876912	0.957943	0.766127	0.86636	0.922934	0.822505	0.169447
	Gramd4|Q8CB44	M15	-0.216096	-0.634422	-0.616888	-0.730205	-0.738512	-0.71688	-0.899487	-0.724005	0.337046	0.531064	0.58618	0.295131	0.614509	0.745681	0.885278	0.667435	0.721658	0.679176	0.882559	0.946405	0.800295	0.92301	0.642689	0.947571	0.922573	0.895423	0.220989
	E330009J07Rik|Q3UHG7	M3	-0.287727	-0.590319	-0.772688	-0.819593	-0.795395	-0.815672	-0.885534	-0.701968	0.144813	0.366404	0.546565	0.546976	0.696608	0.873953	0.810419	0.613555	0.688273	0.690638	0.825741	0.798607	0.743371	0.885793	0.720834	0.771841	0.922459	0.863549	0.259529
	Vps9d1|Q8C190	M3	-0.30345	-0.57159	-0.704751	-0.779808	-0.776421	-0.769909	-0.864272	-0.664736	0.062161	0.341173	0.554876	0.544353	0.698238	0.851592	0.753243	0.609385	0.630646	0.65973	0.813734	0.753772	0.733087	0.858309	0.639417	0.825827	0.922263	0.846732	0.250234
	Madd|A2AGQ4	M1	-0.298113	-0.748603	-0.833555	-0.909765	-0.836564	-0.897684	-0.969695	-0.730366	0.146777	0.474115	0.663913	0.612964	0.810737	0.938004	0.850594	0.751199	0.700005	0.788328	0.837493	0.800991	0.876017	0.962881	0.817676	0.815088	0.922046	0.849364	0.170053
	Ipo9|Q91YE6	M1	-0.261277	-0.706108	-0.727616	-0.822461	-0.792956	-0.838274	-0.953474	-0.763685	0.248756	0.51257	0.581643	0.455117	0.729686	0.852294	0.883754	0.72223	0.739483	0.746725	0.868074	0.889982	0.869701	0.964476	0.7615	0.907399	0.921601	0.840074	0.19099
	Usp15|Q8R5H1	M3	-0.391785	-0.62309	-0.798156	-0.837063	-0.752572	-0.749918	-0.757947	-0.521411	-0.0826445	0.241303	0.47468	0.420585	0.562636	0.785968	0.62768	0.410502	0.661306	0.647016	0.647048	0.651764	0.681639	0.791705	0.731696	0.82469	0.920756	0.736041	0.317909
	Atp2b1|G5E829	M5	-0.261979	-0.670895	-0.810073	-0.879811	-0.820704	-0.886272	-0.944972	-0.729603	0.0457512	0.357499	0.590381	0.638386	0.795273	0.951242	0.817627	0.705464	0.655517	0.786402	0.857656	0.777144	0.815019	0.939425	0.790357	0.788183	0.920319	0.849101	0.208674
	Pcdh9|F8VPK8	M3	-0.317489	-0.573745	-0.69124	-0.760245	-0.803775	-0.80465	-0.872642	-0.704764	0.0157299	0.289144	0.447032	0.605543	0.721374	0.879576	0.78365	0.596217	0.574124	0.705112	0.851513	0.744604	0.722848	0.870082	0.664093	0.812377	0.919439	0.867448	0.277271
	Lin7a|Q8JZS0	M5	-0.336796	-0.636315	-0.771166	-0.848041	-0.852221	-0.872669	-0.931338	-0.78112	0.0979056	0.351578	0.55427	0.616663	0.774602	0.927461	0.889792	0.684223	0.661964	0.765894	0.833693	0.800785	0.784005	0.918981	0.764482	0.798913	0.918657	0.899821	0.245383
	Fnbp1l|E9PUI5	M15	-0.394768	-0.46967	-0.533411	-0.62317	-0.765232	-0.684337	-0.768784	-0.745193	0.112705	0.208249	0.306199	0.372889	0.581918	0.726466	0.845819	0.415893	0.639111	0.6048	0.750299	0.83904	0.603154	0.79627	0.560932	0.916425	0.91724	0.832371	0.398299
	Hecw2|Q6I6G8	M5	-0.386609	-0.620009	-0.801952	-0.844128	-0.873846	-0.887874	-0.937338	-0.695048	0.0652403	0.329147	0.538652	0.651417	0.793016	0.945232	0.805039	0.666729	0.658735	0.777273	0.831062	0.761934	0.784359	0.918279	0.765157	0.784631	0.916779	0.844813	0.298732
	Zc3h4|Q6ZPZ3	M15	-0.265775	-0.578329	-0.625061	-0.718891	-0.702063	-0.669511	-0.797006	-0.684781	0.219256	0.379957	0.476707	0.230388	0.521779	0.690317	0.79474	0.498926	0.750979	0.640372	0.774254	0.874219	0.706771	0.847829	0.624561	0.946288	0.916376	0.812665	0.281442
	Ubr1|O70481	M3	-0.494119	-0.479462	-0.621756	-0.642173	-0.785408	-0.699885	-0.739153	-0.58116	0.0400561	0.150768	0.367503	0.439541	0.607643	0.742861	0.740883	0.378964	0.59813	0.580146	0.627677	0.713904	0.573068	0.734218	0.608209	0.825202	0.915961	0.782568	0.438939
	Mark1|Q8VHJ5	M23	-0.488217	-0.419509	-0.627087	-0.705527	-0.81986	-0.684707	-0.771766	-0.690039	0.0570212	0.245729	0.303656	0.397939	0.530178	0.753609	0.825011	0.440318	0.604329	0.583152	0.703715	0.769076	0.585264	0.793352	0.574017	0.862332	0.91514	0.894111	0.388966
	Lppr4|Q7TME0	M1	-0.250772	-0.646882	-0.739157	-0.854883	-0.791831	-0.789912	-0.933685	-0.762148	0.200524	0.49882	0.605511	0.465756	0.669163	0.8539	0.879577	0.716697	0.688108	0.706059	0.87405	0.864224	0.821663	0.947283	0.708143	0.865092	0.915034	0.924423	0.167093
	Ccnh|Q3UUW5	M3	-0.256765	-0.626228	-0.691569	-0.769938	-0.752805	-0.800125	-0.893609	-0.826353	0.17305	0.36507	0.524519	0.526535	0.694996	0.834794	0.859691	0.697673	0.646358	0.663728	0.832551	0.805056	0.788474	0.888748	0.686371	0.87967	0.913503	0.861455	0.153775
	Atp2b2|F8WHB1	M5	-0.398243	-0.611272	-0.771851	-0.829892	-0.861035	-0.907621	-0.900373	-0.733622	-0.0837821	0.222852	0.456393	0.722145	0.822347	0.964509	0.806136	0.622121	0.585813	0.748664	0.77152	0.697356	0.747172	0.878245	0.772531	0.776089	0.912429	0.800118	0.288921
	5330417C22Rik|A0A0A0MQC6	M1	-0.2309	-0.760663	-0.806202	-0.882887	-0.760225	-0.805659	-0.93008	-0.655512	0.327716	0.623788	0.660371	0.320464	0.632233	0.796207	0.839366	0.702527	0.7978	0.740682	0.821132	0.890722	0.887669	0.962526	0.814886	0.877586	0.910656	0.828607	0.161706
	Lin7b|O88951	M1	-0.247949	-0.675642	-0.760088	-0.841994	-0.79459	-0.847835	-0.948829	-0.774997	0.202529	0.474734	0.593263	0.536907	0.722704	0.883998	0.89537	0.74418	0.663033	0.705456	0.858109	0.8389	0.840926	0.938498	0.772168	0.823108	0.910097	0.897705	0.156513
	Slc24a2|Q14BI1	M3	-0.183622	-0.641394	-0.686227	-0.789347	-0.730801	-0.789003	-0.891523	-0.685155	0.0373583	0.406037	0.560512	0.57045	0.750762	0.869237	0.756906	0.685223	0.584038	0.694984	0.857317	0.752552	0.789702	0.896219	0.665145	0.831486	0.909857	0.813405	0.146487
	Stx5a|Q8K1E0	M23	-0.263649	-0.51392	-0.632119	-0.747635	-0.745179	-0.699514	-0.831541	-0.731459	0.0850653	0.318574	0.48827	0.411207	0.550453	0.787051	0.840558	0.539811	0.611981	0.579593	0.831763	0.82811	0.686122	0.838044	0.613613	0.846521	0.909631	0.952127	0.265247
	Unc5a|Q8K1S4	M3	-0.420223	-0.659588	-0.71974	-0.788057	-0.82489	-0.787072	-0.870594	-0.529434	0.0532672	0.426006	0.536192	0.533709	0.803832	0.854325	0.77657	0.578708	0.636296	0.738038	0.678253	0.723413	0.751065	0.867063	0.73117	0.781325	0.908671	0.78009	0.288192
	Gsk3a|Q2NL51	M3	-0.2445	-0.793342	-0.79248	-0.89703	-0.75075	-0.821322	-0.906423	-0.687239	0.108943	0.459514	0.691562	0.503266	0.726516	0.856962	0.78949	0.681795	0.684067	0.71906	0.772972	0.782211	0.864198	0.923337	0.787292	0.86573	0.908485	0.787578	0.121639
	Cacna1b|O55017-2	M23	-0.150438	-0.643684	-0.694923	-0.8066	-0.681858	-0.726752	-0.840116	-0.695133	-0.022808	0.284283	0.594864	0.479666	0.603843	0.819817	0.770006	0.596984	0.544706	0.608275	0.809257	0.75325	0.742102	0.846327	0.689775	0.831178	0.907785	0.892785	0.14341
	Sbno1|B2RRI2	M23	-0.275736	-0.670321	-0.752172	-0.863496	-0.781917	-0.786458	-0.899051	-0.715166	0.211896	0.516646	0.605777	0.39358	0.622311	0.819488	0.887241	0.649064	0.712753	0.668238	0.79744	0.866814	0.807336	0.917265	0.755496	0.845854	0.907629	0.892098	0.195254
	Sacs|E9QNY8	M1	-0.277332	-0.689297	-0.777601	-0.8709	-0.764336	-0.823188	-0.88236	-0.720461	0.12845	0.448432	0.545361	0.403028	0.620304	0.82383	0.826687	0.632762	0.71894	0.684809	0.771814	0.814433	0.820701	0.906918	0.793839	0.877765	0.906855	0.804361	0.188568
	Ireb2|Q811J3	M3	-0.290065	-0.603992	-0.719389	-0.773483	-0.79603	-0.81093	-0.893002	-0.603245	0.0679231	0.340146	0.575698	0.564505	0.776541	0.881951	0.726736	0.624713	0.657492	0.765134	0.838544	0.763055	0.755147	0.884331	0.686613	0.793771	0.906684	0.794406	0.298885
	Actn4|P57780	M9	-0.358115	-0.796451	-0.881743	-0.908346	-0.820154	-0.868169	-0.899992	-0.534981	0.0919354	0.397963	0.672225	0.485366	0.769626	0.877914	0.724174	0.58988	0.789817	0.862703	0.721554	0.744284	0.842094	0.910748	0.887624	0.78669	0.906621	0.746092	0.284408
	LOC102641497|Q91WE4	M12	-0.522136	-0.663385	-0.812028	-0.776118	-0.9211	-0.895406	-0.908885	-0.56783	0.287802	0.398733	0.468917	0.463963	0.786478	0.852195	0.779371	0.550651	0.864546	0.926552	0.779087	0.824103	0.782657	0.917821	0.824372	0.804372	0.905441	0.734774	0.482192
	Lrrtm4|Q80XG9	M3	-0.48092	-0.585542	-0.706122	-0.777819	-0.829864	-0.759183	-0.779274	-0.608663	-0.129639	0.108574	0.48753	0.611709	0.702138	0.856083	0.739123	0.404238	0.552786	0.663893	0.658023	0.668031	0.61692	0.777562	0.666998	0.769805	0.904992	0.819539	0.392001
	Strn4|P58404	M3	-0.265373	-0.646965	-0.748126	-0.797038	-0.793967	-0.822657	-0.915054	-0.64924	0.1662	0.371157	0.589052	0.506857	0.742588	0.86922	0.774902	0.629674	0.720712	0.78258	0.863172	0.834483	0.78837	0.919919	0.739108	0.811776	0.904856	0.806306	0.295315
	Dnajb5|A2AG30	M3	-0.392952	-0.729538	-0.797089	-0.837545	-0.813055	-0.847398	-0.883221	-0.577355	0.0123122	0.323717	0.583817	0.504917	0.788599	0.867476	0.748669	0.601115	0.71911	0.82497	0.681299	0.703832	0.808378	0.873666	0.839016	0.820019	0.904267	0.752888	0.274595
	Ptprm|P28828	M10	-0.244065	-0.694503	-0.707805	-0.766656	-0.782087	-0.794058	-0.916389	-0.632698	0.290888	0.481508	0.619528	0.428763	0.74165	0.820742	0.805933	0.63844	0.760443	0.812959	0.885396	0.885089	0.812523	0.933521	0.722212	0.834601	0.903693	0.821254	0.285706
	Shc3|Q61120	M1	-0.35928	-0.721395	-0.754983	-0.834953	-0.84072	-0.858003	-0.944011	-0.707616	0.188098	0.492642	0.59032	0.579285	0.818289	0.890675	0.877538	0.730217	0.655541	0.77071	0.782226	0.800473	0.836643	0.938861	0.770657	0.824139	0.903391	0.825525	0.194513
	Sez6|Q7TSK2	M15	-0.351481	-0.582422	-0.605575	-0.686603	-0.762601	-0.701065	-0.841509	-0.641035	0.285124	0.463925	0.446403	0.288182	0.628229	0.719447	0.833387	0.536449	0.74609	0.678689	0.761463	0.887184	0.729635	0.874754	0.638194	0.910596	0.902721	0.791859	0.322217
	Caprin1|Q60865	M3	-0.505157	-0.565542	-0.691721	-0.713072	-0.790535	-0.710629	-0.722686	-0.448647	-0.0762396	0.115641	0.446984	0.420038	0.582959	0.75628	0.650839	0.287747	0.610968	0.621843	0.599362	0.672007	0.590906	0.725766	0.685199	0.788237	0.902656	0.751955	0.4923
	Eif4ebp2|P70445	M1	-0.30705	-0.692975	-0.759122	-0.828733	-0.789153	-0.819644	-0.908274	-0.682552	0.258781	0.522654	0.566505	0.333947	0.643671	0.796395	0.85611	0.675142	0.776298	0.754586	0.786411	0.856478	0.843057	0.922972	0.801502	0.886944	0.902414	0.824897	0.225439
	Serbp1|Q9CY58-2	M23	-0.196322	-0.486174	-0.624659	-0.722338	-0.738014	-0.717426	-0.863832	-0.731648	0.140623	0.363938	0.485326	0.445149	0.578862	0.804592	0.809686	0.617596	0.600923	0.61529	0.926493	0.839321	0.706851	0.866563	0.581593	0.834549	0.901784	0.9424	0.24644
	Zc3hc1|Q80YV2	M3	-0.129306	-0.572472	-0.645081	-0.738226	-0.697163	-0.712252	-0.871039	-0.703766	0.209517	0.395811	0.614726	0.414024	0.618961	0.792051	0.805016	0.62919	0.66197	0.636434	0.902891	0.870577	0.743194	0.875468	0.621785	0.826952	0.90169	0.901912	0.209606
	Rras2|P62071	M1	-0.222567	-0.78072	-0.822668	-0.909599	-0.800164	-0.885612	-0.990444	-0.75097	0.251939	0.566817	0.698336	0.521994	0.790164	0.904201	0.885955	0.810603	0.747893	0.80565	0.855837	0.856394	0.921793	0.991701	0.841562	0.832888	0.901467	0.843888	0.109891
	Tcf20|Q9EPQ8	M1	-0.321994	-0.691796	-0.727676	-0.852946	-0.80183	-0.790374	-0.897794	-0.727352	0.0882683	0.433552	0.563143	0.515986	0.712696	0.856359	0.852982	0.65044	0.637794	0.723876	0.789446	0.792952	0.798662	0.917599	0.720584	0.854936	0.901357	0.868553	0.181679
	Sh3gl1|Q62419	M5	-0.359572	-0.647225	-0.7983	-0.837564	-0.864399	-0.928507	-0.928716	-0.702493	0.0432422	0.313108	0.514697	0.670583	0.843106	0.95873	0.801388	0.642965	0.69394	0.823032	0.822807	0.754831	0.791918	0.912535	0.806135	0.757074	0.900725	0.778515	0.311022
	Nab2|Q61127	M1	-0.30347	-0.763136	-0.87681	-0.910248	-0.80639	-0.910526	-0.941956	-0.682151	0.142472	0.455023	0.627264	0.533662	0.790003	0.901939	0.802699	0.744907	0.758617	0.829986	0.750851	0.748409	0.883526	0.937573	0.890581	0.806424	0.90059	0.762617	0.155895
	Lrrc7|E9Q6L9	M5	-0.400356	-0.605674	-0.741601	-0.808837	-0.846852	-0.853416	-0.882503	-0.69102	-0.107853	0.18449	0.526935	0.750113	0.849531	0.956994	0.79336	0.595257	0.554571	0.730629	0.739299	0.67271	0.714144	0.847065	0.727766	0.732278	0.900266	0.833239	0.286326
	Celf1|P28659-4	M3	-0.628074	-0.552525	-0.729579	-0.709839	-0.899309	-0.789964	-0.805583	-0.585132	0.22688	0.306455	0.337841	0.375757	0.657904	0.75662	0.783047	0.43629	0.807447	0.803857	0.65666	0.766227	0.666824	0.823391	0.71903	0.842263	0.899979	0.760627	0.503696
	Uchl3|Q9JKB1	M3	-0.312201	-0.601734	-0.681442	-0.761339	-0.756324	-0.788549	-0.843498	-0.754412	0.0882658	0.312546	0.469146	0.520114	0.657796	0.821009	0.835519	0.603675	0.575107	0.599771	0.74426	0.770643	0.723199	0.844087	0.691483	0.844298	0.899772	0.807157	0.213912
	Raf1|Q99N57-2	M10	-0.27216	-0.682369	-0.671745	-0.742378	-0.763517	-0.74885	-0.897162	-0.667372	0.398411	0.524899	0.599883	0.287336	0.650627	0.744981	0.852794	0.613642	0.820086	0.753897	0.845505	0.947663	0.812118	0.925771	0.707647	0.90192	0.898859	0.821012	0.289108
	Zer1|Q80ZJ6	M1	-0.223522	-0.725853	-0.799393	-0.89593	-0.75599	-0.831195	-0.920354	-0.707264	0.0861507	0.449859	0.610701	0.489288	0.678625	0.867568	0.781073	0.701502	0.679045	0.723963	0.82816	0.782467	0.862814	0.93663	0.78821	0.859738	0.898414	0.814724	0.129037
missing	Kdm1a|A3KG93	M3	-0.313126	0.113115	-0.544679	-0.249155	-0.354664	0.0173013	0.387752	0.272071	-0.451882	-0.200485	-0.128036	-0.201988	-0.0212906	0.156423	-0.0768929	-0.521701	0.157932	0.207439	0.0149531	-0.0607301	-0.050916	0.202984	0.0164852	0.716845	0.898398	0.647684	-0.0991906
	Coa7|Q921H9	M3	-0.358166	-0.589376	-0.75345	-0.793319	-0.77473	-0.824745	-0.86051	-0.648474	-0.0330854	0.300889	0.475509	0.591797	0.739695	0.873136	0.750793	0.644198	0.582775	0.648417	0.680249	0.649767	0.748938	0.830343	0.747361	0.782616	0.897996	0.770736	0.195348
	Cacna1a|P97445	M3	-0.170255	-0.603293	-0.610294	-0.742204	-0.703546	-0.754278	-0.860311	-0.782313	0.0650129	0.368441	0.467705	0.481373	0.673258	0.815013	0.828158	0.636921	0.592205	0.647898	0.851317	0.807259	0.757866	0.879412	0.640236	0.881306	0.89792	0.830135	0.153277
	Enpep|P16406	M23	-0.302673	-0.589129	-0.582112	-0.707169	-0.740854	-0.662208	-0.814885	-0.641178	0.106187	0.352756	0.523061	0.374048	0.591843	0.747508	0.848624	0.50247	0.577668	0.598764	0.761397	0.825247	0.684376	0.822586	0.619675	0.845822	0.897738	0.927407	0.283132
	Ppp4r4|Q8C0Y0	M1	-0.208848	-0.669058	-0.710001	-0.822482	-0.724484	-0.776971	-0.889438	-0.816652	0.149879	0.372268	0.634841	0.497612	0.681123	0.833427	0.873505	0.69302	0.654389	0.640163	0.792501	0.820333	0.7967	0.887964	0.711337	0.858846	0.897723	0.867371	0.110534
	Csnk1a1|E9PWB2	M3	-0.383743	-0.638831	-0.753144	-0.795226	-0.810298	-0.840757	-0.873804	-0.634464	0.0913808	0.39794	0.489989	0.559725	0.723313	0.856832	0.774446	0.634354	0.60238	0.677441	0.733629	0.718843	0.767204	0.863788	0.745225	0.800085	0.897419	0.767532	0.246837
	Gabbr2|Q80T41	M1	-0.179787	-0.663426	-0.753467	-0.872843	-0.757682	-0.843437	-0.947354	-0.839646	0.149913	0.4772	0.599997	0.539994	0.703699	0.890751	0.89967	0.788175	0.64304	0.671057	0.861836	0.831227	0.851475	0.944476	0.756269	0.841453	0.897098	0.883063	0.0730514
	Cdk2ap1|O35207	M1	-0.14452	-0.661821	-0.66799	-0.765439	-0.683572	-0.724681	-0.876529	-0.648871	0.284497	0.526897	0.651117	0.279055	0.595783	0.742388	0.794427	0.653405	0.744261	0.660641	0.845445	0.892138	0.816471	0.896137	0.687298	0.894562	0.896517	0.818087	0.182317
	Cltb|Q6IRU5-2	M1	-0.189021	-0.696733	-0.786031	-0.865294	-0.777141	-0.860249	-0.974913	-0.762499	0.250481	0.532848	0.658919	0.498524	0.746219	0.885601	0.85877	0.806529	0.745913	0.774682	0.894706	0.854073	0.891513	0.969376	0.78484	0.834766	0.896508	0.857835	0.122671
	Prkar2b|P31324	M1	-0.216591	-0.753353	-0.808445	-0.910965	-0.790225	-0.869319	-0.963685	-0.77529	0.160041	0.492259	0.651476	0.557651	0.758077	0.909601	0.872433	0.769866	0.68532	0.77243	0.856606	0.824083	0.883504	0.970975	0.81408	0.823577	0.896184	0.860243	0.106509
	Shroom2|A7TU71	M1	-0.261325	-0.709513	-0.800614	-0.869215	-0.788775	-0.857095	-0.916503	-0.642701	0.0534666	0.439789	0.580205	0.579232	0.805467	0.907859	0.781583	0.685221	0.676881	0.802171	0.786444	0.73189	0.827181	0.919435	0.805583	0.761225	0.896048	0.794157	0.171773
	Bckdk|O55028	M1	-0.209127	-0.543282	-0.701984	-0.787449	-0.776647	-0.822911	-0.921063	-0.794893	0.163225	0.40177	0.507224	0.509127	0.687456	0.87214	0.852017	0.711517	0.682626	0.708351	0.911204	0.845562	0.779317	0.917401	0.687632	0.825739	0.895365	0.874758	0.211045
	Ubr4|A2AN08-5	M15	-0.276416	-0.662304	-0.716246	-0.752648	-0.70917	-0.746671	-0.81519	-0.627518	0.165726	0.318894	0.540449	0.308933	0.588049	0.734051	0.726625	0.535536	0.755341	0.715696	0.740537	0.786596	0.758151	0.836682	0.737825	0.88914	0.895079	0.754691	0.269415
	Tspyl4|Q8VD63	M3	-0.322562	-0.479557	-0.592553	-0.659934	-0.760532	-0.656382	-0.825323	-0.635929	0.316429	0.428948	0.482671	0.300402	0.571071	0.713345	0.84182	0.543347	0.693921	0.63089	0.801584	0.887094	0.658713	0.839056	0.56857	0.837526	0.894839	0.898615	0.341077
	Golim4|D3YVW2	M15	-0.169079	-0.706401	-0.611496	-0.72845	-0.669226	-0.662693	-0.85965	-0.592624	0.266438	0.54325	0.661704	0.250197	0.572957	0.698893	0.787147	0.627469	0.66349	0.631686	0.824796	0.87008	0.816202	0.877955	0.651961	0.921846	0.894769	0.861972	0.167098
	Opcml|Q6DFY2	M5	-0.343146	-0.646555	-0.810896	-0.863329	-0.855451	-0.908635	-0.955969	-0.807296	0.166202	0.403822	0.547148	0.655283	0.816027	0.941582	0.886669	0.757688	0.690106	0.782142	0.819268	0.785843	0.819357	0.939737	0.790011	0.77668	0.894331	0.840882	0.192179
missing	Pcdhga7|Q6DD96	M3	-0.414351	0.43351	-0.306339	-0.223713	-0.456602	-0.443474	0.407986	0.261669	-0.725162	-0.658048	-0.510167	0.420412	0.285137	0.729181	0.354012	-0.789124	-0.599085	0.185024	-0.742691	-0.41431	-0.653006	-0.356112	0.419585	-0.56001	0.894209	-0.0442061	0.494228
	Srcin1|B1AQX9	M5	-0.330312	-0.689978	-0.803696	-0.880359	-0.836497	-0.901297	-0.950778	-0.76929	0.0315284	0.354744	0.602984	0.723488	0.844509	0.966801	0.846999	0.748072	0.604812	0.742013	0.79103	0.725852	0.829541	0.919664	0.791692	0.768643	0.893602	0.838647	0.155587
	Arhgef2|Q60875	M5	-0.408888	-0.713225	-0.831244	-0.872109	-0.853559	-0.905927	-0.904715	-0.607012	-0.0810262	0.273441	0.583791	0.739304	0.89646	0.971628	0.756112	0.622934	0.609249	0.79414	0.689096	0.650169	0.78182	0.875868	0.835841	0.708765	0.893451	0.748449	0.26118
	Alcam|E9Q3Q6	M1	-0.399238	-0.784892	-0.797338	-0.867429	-0.82584	-0.861663	-0.904096	-0.706633	0.118183	0.361403	0.638844	0.548229	0.763236	0.872348	0.864122	0.630543	0.684906	0.741328	0.694201	0.772441	0.830233	0.891709	0.848442	0.822882	0.893433	0.810847	0.224635
	Slc24a2|F6RT95	M1	-0.330612	-0.769103	-0.756335	-0.853222	-0.821456	-0.857124	-0.951274	-0.670745	0.193282	0.53971	0.664445	0.529456	0.829362	0.881858	0.881793	0.737669	0.691325	0.774227	0.752124	0.814773	0.872189	0.941063	0.810107	0.823079	0.892426	0.804424	0.174556
	Sugp2|Q8CH09	M1	-0.20758	-0.765919	-0.747295	-0.860817	-0.743513	-0.80961	-0.933923	-0.767414	0.291866	0.57038	0.64719	0.347783	0.655113	0.798727	0.882512	0.738887	0.775373	0.740329	0.833639	0.893253	0.9016	0.959744	0.791374	0.923067	0.892286	0.830711	0.112375
	Acat1|Q8QZT1	M3	-0.408659	-0.547263	-0.737534	-0.707467	-0.844301	-0.820932	-0.866317	-0.611062	0.272751	0.339414	0.464603	0.531492	0.714939	0.830632	0.745739	0.559646	0.722221	0.763758	0.837004	0.792619	0.703327	0.858669	0.680274	0.752612	0.89222	0.792234	0.414184
	Rap2a|Q80ZJ1	M1	-0.228751	-0.678962	-0.740132	-0.865582	-0.789224	-0.826375	-0.952022	-0.740285	0.135774	0.500935	0.640556	0.540766	0.758496	0.897333	0.880595	0.756547	0.649514	0.723887	0.841957	0.828559	0.843629	0.947077	0.748823	0.814206	0.891691	0.880386	0.133196
	Rabl6|Q5U3K5	M1	-0.228451	-0.802554	-0.828231	-0.915318	-0.793958	-0.879846	-0.983047	-0.720476	0.27662	0.606194	0.714689	0.471758	0.765429	0.880358	0.865153	0.799586	0.781976	0.812747	0.847542	0.856344	0.939803	0.988819	0.850455	0.842734	0.891393	0.825392	0.112389
missing	Pstk|Q8BP74	M15	-0.6889	-0.141736	-0.363361	-0.163243	-0.719734	0.183974	0.529082	0.443751	-0.316605	-0.380056	-0.398592	-0.166982	0.0468814	0.01814	-0.438574	-0.617035	0.0392373	0.0689666	-0.186237	-0.0125807	-0.41557	-0.037151	0.348387	0.927129	0.890822	0.34492	0.368636
	Ttl|P38585	M15	-0.21962	-0.51783	-0.560127	-0.696001	-0.654267	-0.627036	-0.76062	-0.675371	0.0172689	0.293754	0.431594	0.291752	0.497594	0.697204	0.755564	0.507279	0.566737	0.545404	0.738488	0.77947	0.655965	0.797837	0.562242	0.925779	0.890132	0.81643	0.211192
	Cops7b|Q8BV13	M10	-0.291614	-0.68151	-0.697816	-0.774601	-0.750025	-0.714006	-0.842975	-0.529717	0.317081	0.541213	0.611233	0.221473	0.589715	0.715273	0.773793	0.529382	0.799423	0.729225	0.768939	0.898837	0.769799	0.890704	0.710005	0.869078	0.889963	0.771731	0.322179
	Rpl14|Q9CR57	M1	-0.48097	-0.640733	-0.747498	-0.746083	-0.898909	-0.871995	-0.91343	-0.650913	0.325925	0.428657	0.445584	0.475343	0.766531	0.837717	0.82635	0.589766	0.809978	0.865013	0.818458	0.855486	0.782167	0.923633	0.763921	0.827227	0.889843	0.759566	0.427113
	Prpf18|Q8BM39	M3	-0.247896	-0.48519	-0.589182	-0.721121	-0.709191	-0.676604	-0.788006	-0.613765	-0.124495	0.260365	0.427956	0.47593	0.631751	0.801752	0.706468	0.510572	0.521194	0.604465	0.766633	0.706941	0.642823	0.805444	0.558001	0.825012	0.88947	0.813819	0.250547
	Sdf2|Q9DCT5	M3	-0.233536	-0.539492	-0.598146	-0.655519	-0.719955	-0.744127	-0.843877	-0.749937	0.208669	0.297896	0.455408	0.449324	0.652822	0.774802	0.797675	0.590661	0.652231	0.650118	0.856336	0.838619	0.709925	0.846753	0.607924	0.865598	0.889437	0.801686	0.273471
	Bdh1|Q80XN0	M23	-0.272808	-0.516391	-0.663779	-0.767363	-0.754122	-0.710569	-0.842072	-0.768839	0.11388	0.322806	0.457995	0.436167	0.547159	0.791612	0.838221	0.593085	0.593453	0.61278	0.837522	0.811994	0.691842	0.859961	0.615755	0.845058	0.88928	0.936554	0.224519
	Inpp4a|D3Z230	M3	-0.443567	-0.499966	-0.823614	-0.781418	-0.835092	-0.815771	-0.773007	-0.492405	-0.0295251	0.14443	0.387536	0.524696	0.627726	0.84615	0.616278	0.388463	0.683402	0.76503	0.723459	0.65572	0.603969	0.78612	0.735185	0.68313	0.889169	0.73991	0.48788
	Tsc22d3|Q9Z2S7-4	M3	-0.464046	-0.589934	-0.73034	-0.802426	-0.870418	-0.829773	-0.896238	-0.695879	0.164361	0.422824	0.485823	0.505633	0.720517	0.855093	0.865347	0.625807	0.696354	0.713361	0.739707	0.800202	0.759706	0.889227	0.72671	0.822961	0.889108	0.825359	0.311493
	Nyap2|Q8BM65-4	M5	-0.278409	-0.665431	-0.807103	-0.862685	-0.823011	-0.9131	-0.962351	-0.805717	0.132289	0.393987	0.560203	0.640382	0.80733	0.941598	0.856326	0.772414	0.694905	0.79363	0.853452	0.776726	0.849825	0.942769	0.80569	0.788657	0.889054	0.834426	0.162861
	Ttc33|Q9D6K7	M1	-0.285202	-0.774502	-0.806469	-0.916813	-0.813563	-0.869067	-0.95376	-0.737899	0.124403	0.499211	0.656282	0.569062	0.791744	0.911011	0.872046	0.74328	0.689173	0.786339	0.797901	0.791745	0.882402	0.955956	0.824661	0.811909	0.888954	0.847079	0.124064
	Dpp9|Q8BVG4	M1	-0.269981	-0.716499	-0.82343	-0.866987	-0.801425	-0.911804	-0.936267	-0.711595	0.133833	0.407829	0.570595	0.553251	0.781725	0.907638	0.81347	0.711913	0.72123	0.807713	0.801619	0.785862	0.848754	0.935516	0.855842	0.7974	0.888726	0.750935	0.202776
	Tango2|P54797	M1	-0.375895	-0.764206	-0.795706	-0.866739	-0.85771	-0.87557	-0.949305	-0.696735	0.222493	0.458405	0.650258	0.516001	0.774004	0.884077	0.886185	0.67496	0.739979	0.806044	0.788724	0.846935	0.85649	0.943373	0.839663	0.817373	0.888581	0.838841	0.263054
	Iqsec2|E9QAD8	M5	-0.357901	-0.569634	-0.708095	-0.814424	-0.831054	-0.82697	-0.881022	-0.80429	-0.0472059	0.212792	0.516245	0.696335	0.754093	0.927996	0.867487	0.629821	0.531177	0.66637	0.783202	0.732667	0.705651	0.856153	0.685551	0.769837	0.888485	0.90014	0.23886
	Camk4|Q8BGR3	M5	-0.290415	-0.588326	-0.764803	-0.817156	-0.827776	-0.887088	-0.924004	-0.761103	0.0430074	0.308548	0.468413	0.680218	0.80732	0.947342	0.823386	0.691142	0.623132	0.78297	0.853047	0.748762	0.7641	0.911862	0.751578	0.744719	0.888433	0.827889	0.234814
	Chmp2b|Q8BJF9	M23	-0.285003	-0.617511	-0.670531	-0.770546	-0.710245	-0.644215	-0.771146	-0.53875	0.0428505	0.336423	0.580914	0.36057	0.521754	0.730791	0.691729	0.455913	0.594566	0.606382	0.75202	0.739453	0.680405	0.799564	0.612766	0.82324	0.88839	0.871574	0.268352
	Amot|Q8VHG2	M15	-0.340417	-0.506661	-0.578554	-0.686861	-0.739209	-0.68583	-0.782537	-0.673429	0.137006	0.373181	0.36031	0.303686	0.535593	0.712471	0.785577	0.462709	0.679999	0.596657	0.765967	0.828043	0.671954	0.822048	0.583564	0.906116	0.887915	0.790599	0.328689
	Vps4a|Q8VEJ9	M15	-0.273058	-0.598837	-0.615317	-0.705751	-0.75436	-0.736186	-0.878233	-0.729082	0.340381	0.478049	0.501757	0.272883	0.593244	0.729269	0.858061	0.625369	0.76214	0.707921	0.86183	0.931315	0.780818	0.905185	0.651756	0.942709	0.887817	0.82977	0.28155
	Shank2|Q80Z38	M5	-0.339604	-0.647006	-0.76839	-0.866419	-0.829904	-0.880938	-0.904392	-0.781082	-0.0930809	0.232551	0.541114	0.723704	0.818473	0.964245	0.841655	0.65411	0.575384	0.732774	0.761854	0.703661	0.764243	0.881664	0.773271	0.759687	0.887782	0.83856	0.205438
	Dlgap3|Q6PFD5	M5	-0.342742	-0.690868	-0.77357	-0.855461	-0.84727	-0.900098	-0.939332	-0.712872	0.0132039	0.356484	0.568213	0.695374	0.860486	0.957785	0.812936	0.698682	0.62119	0.795098	0.805763	0.735846	0.817621	0.922931	0.778928	0.77725	0.886909	0.791918	0.222934
	Ap1g1|Q8CBB7	M1	-0.189693	-0.729166	-0.794564	-0.845548	-0.745281	-0.862648	-0.937568	-0.755473	0.283163	0.51161	0.615548	0.455086	0.708185	0.843003	0.834223	0.75469	0.767263	0.756498	0.849445	0.839878	0.884951	0.943006	0.816162	0.838259	0.886747	0.790792	0.125224
	Hist2h3c1|P84228	M1	-0.154995	-0.736036	-0.704889	-0.805391	-0.737087	-0.816398	-0.948389	-0.747613	0.283841	0.546587	0.647694	0.423097	0.726114	0.827447	0.865651	0.755912	0.739429	0.766642	0.896711	0.886489	0.889906	0.954941	0.759174	0.87179	0.886663	0.841233	0.130725
	Eif1|P48024	M1	-0.217114	-0.780683	-0.76477	-0.853425	-0.735771	-0.801514	-0.940845	-0.61757	0.165209	0.544496	0.70667	0.436135	0.75395	0.835601	0.783589	0.761124	0.709041	0.765459	0.780374	0.778227	0.909545	0.933867	0.801508	0.854243	0.886633	0.805136	0.0920505
	Gnb4|P29387	M1	-0.305964	-0.773168	-0.772148	-0.888273	-0.807463	-0.842628	-0.949714	-0.750197	0.221283	0.557841	0.642616	0.477699	0.747604	0.85818	0.887942	0.749212	0.728129	0.771822	0.79668	0.836115	0.89436	0.962637	0.796136	0.873717	0.885814	0.83248	0.128472
	Xrn2|Q9DBR1	M23	-0.511239	-0.400438	-0.596674	-0.651759	-0.797317	-0.646228	-0.727765	-0.601298	0.026318	0.217826	0.279277	0.431399	0.551797	0.729152	0.782984	0.401501	0.524881	0.549872	0.625101	0.692769	0.531072	0.736174	0.548202	0.783206	0.885737	0.862661	0.388694
	Hnrnph2|P70333	M23	-0.369483	-0.548798	-0.673343	-0.75654	-0.795982	-0.751626	-0.851118	-0.770174	0.0907566	0.278784	0.47778	0.547485	0.695324	0.831539	0.857095	0.618531	0.601377	0.674347	0.747635	0.754202	0.692696	0.84511	0.642913	0.813427	0.885711	0.887228	0.229705
	Eftud2|A2AH85	M1	-0.227767	-0.622922	-0.757411	-0.789243	-0.743603	-0.761006	-0.878345	-0.619717	0.24542	0.452398	0.578116	0.372657	0.643513	0.788797	0.755712	0.650317	0.762449	0.778537	0.833464	0.804603	0.783359	0.892774	0.725924	0.800754	0.885416	0.839529	0.224319
	Med21|Q9CQ39	M3	-0.200254	-0.536325	-0.628549	-0.730935	-0.672175	-0.633756	-0.767094	-0.606152	0.127807	0.348559	0.5805	0.32344	0.50735	0.713608	0.725767	0.497577	0.625524	0.567039	0.781687	0.797718	0.651697	0.794901	0.563552	0.824527	0.885159	0.854212	0.249524
	Arhgap32|Q811P8	M5	-0.407899	-0.660681	-0.767234	-0.846805	-0.861652	-0.89709	-0.922717	-0.753368	-0.0054718	0.315815	0.522293	0.702832	0.860813	0.953285	0.888007	0.693928	0.589011	0.751961	0.708858	0.714284	0.780476	0.891348	0.803883	0.755586	0.885051	0.819919	0.212826
	Grik2|P39087	M1	-0.356062	-0.678572	-0.800182	-0.810708	-0.821516	-0.850147	-0.884112	-0.663644	0.312728	0.45525	0.481407	0.370043	0.654205	0.799929	0.794469	0.575101	0.858388	0.840419	0.822261	0.854458	0.804597	0.92095	0.807431	0.832034	0.884953	0.758675	0.339927
	Dbn1|Q9QXS6	M5	-0.368113	-0.660687	-0.857579	-0.887561	-0.874241	-0.942682	-0.942004	-0.732237	0.0645701	0.334783	0.550865	0.708163	0.846392	0.976	0.816794	0.707151	0.685924	0.833449	0.80023	0.724818	0.805407	0.921624	0.831425	0.721786	0.884776	0.799203	0.246342
missing	Arhgef7|Q9ES28-2	M15	-0.659612	-0.190495	-0.263803	0.106402	-0.657108	0.444058	0.650204	0.333513	-0.0822042	-0.0741084	-0.396948	-0.448839	-0.0422052	-0.217028	-0.486329	-0.747276	0.41828	0.385029	-0.164919	0.27142	-0.257707	0.312607	0.0534355	0.929562	0.884384	0.472992	0.348632
	Ptcd1|Q8C2E4	M23	-0.254514	-0.40822	-0.493345	-0.628357	-0.682321	-0.598297	-0.758944	-0.763945	0.0408236	0.212986	0.415332	0.418609	0.503156	0.721805	0.858093	0.508815	0.448619	0.433234	0.760758	0.784326	0.574674	0.750346	0.481455	0.838822	0.884238	0.968675	0.229838
	Hecw1|Q8K4P8	M3	-0.47473	-0.535761	-0.801699	-0.779367	-0.856445	-0.88517	-0.8352	-0.584671	-0.00456064	0.208266	0.382879	0.566652	0.721697	0.881029	0.686003	0.506351	0.707782	0.765925	0.708672	0.672152	0.694442	0.821606	0.778603	0.746272	0.883819	0.692808	0.425263
	Pgrmc2|Q80UU9	M15	-0.293482	-0.655753	-0.610051	-0.725387	-0.749611	-0.729531	-0.887163	-0.797022	0.283258	0.445084	0.585969	0.410907	0.680009	0.764416	0.937375	0.698652	0.643575	0.650443	0.771464	0.866019	0.784769	0.881072	0.659814	0.902462	0.883635	0.892279	0.156327
	Glyr1|D3YYT1	M15	-0.396511	-0.667954	-0.733763	-0.782851	-0.807473	-0.773431	-0.866064	-0.621577	0.313111	0.543952	0.48213	0.331973	0.617925	0.749842	0.793346	0.592441	0.773076	0.75272	0.778824	0.828939	0.797693	0.90292	0.72176	0.873396	0.88292	0.788058	0.285283
	Syncrip|Q7TMK9	M5	-0.290504	-0.65619	-0.791189	-0.859666	-0.818147	-0.891389	-0.931978	-0.817239	0.0810895	0.319315	0.565046	0.660736	0.806225	0.940409	0.87585	0.716396	0.666915	0.770684	0.808418	0.765317	0.802079	0.9124	0.796601	0.759018	0.882779	0.848475	0.178733
	Gpr17|Q6NS65	M23	-0.127953	-0.646196	-0.730381	-0.795523	-0.673931	-0.69594	-0.835959	-0.563536	0.234254	0.466819	0.652708	0.309034	0.523594	0.741689	0.700971	0.57081	0.699243	0.65264	0.864097	0.836699	0.760787	0.869781	0.67641	0.804666	0.882548	0.840541	0.214887
missing	Mapk9|Q9WTU6	M3	-0.824714	0.619139	-0.420831	-0.027263	-0.832154	-0.869691	0.169667	-0.0992788	-0.408677	-0.764606	-0.765079	0.628021	0.587501	0.822419	0.095822	-0.832859	0.0601472	0.731038	-0.461509	-0.338698	-0.690642	-0.369302	0.455251	-0.589102	0.882353	-0.614755	0.872314
	Lmnb1|P14733	M1	-0.351893	-0.702829	-0.773494	-0.812614	-0.837703	-0.837063	-0.943236	-0.68297	0.449456	0.59927	0.582294	0.323866	0.69224	0.792731	0.876852	0.692357	0.887059	0.850385	0.838866	0.92927	0.863439	0.967363	0.796718	0.866868	0.881973	0.806553	0.289226
missing	Ptprd|B9EJA3	M3	-0.701483	0.066031	-0.560387	-0.21465	-0.751897	0.372039	0.413622	0.2782	-0.247689	-0.22533	-0.0783308	-0.171363	0.0115757	0.0538243	-0.550631	-0.706648	0.215806	0.151203	-0.183188	0.0766679	-0.5437	-0.016014	-0.00354739	0.804458	0.881751	0.432022	0.345137
missing	Cd109|Q8R422	grey	-0.849402	0.62558	-0.384929	0.000668401	-0.859153	-0.892564	0.0872429	-0.00700554	-0.372199	-0.839397	-0.766972	0.557869	0.593585	0.816136	0.0437803	-0.879175	0.0278697	0.814455	-0.484368	-0.182355	-0.690373	-0.380063	0.441232	-0.534583	0.881638	-0.614144	0.931206
	Gpm6b|A2AEG6	M8	-0.197651	-0.698251	-0.705854	-0.841318	-0.750924	-0.829065	-0.924591	-0.835107	0.049971	0.363628	0.627424	0.643427	0.797268	0.912204	0.902855	0.738875	0.573519	0.677844	0.804701	0.783941	0.815772	0.907824	0.742197	0.799204	0.88142	0.867667	0.078687
	Akap7|Q7TN79	M3	-0.569545	-0.56288	-0.793011	-0.764664	-0.929038	-0.873348	-0.881909	-0.679543	0.298147	0.335561	0.449495	0.52259	0.723049	0.848058	0.855281	0.56996	0.779946	0.79156	0.732418	0.801798	0.713055	0.863813	0.767436	0.756773	0.880578	0.81316	0.446847
	Clint1|Q5SUH7	M1	-0.255976	-0.825261	-0.838508	-0.913823	-0.760417	-0.843434	-0.913284	-0.61774	0.156234	0.511163	0.699532	0.468929	0.697284	0.848861	0.769301	0.672205	0.705045	0.736618	0.766858	0.777698	0.889022	0.92562	0.85295	0.813754	0.880415	0.773684	0.144648
	Vcp|Q01853	M1	-0.380086	-0.626987	-0.767479	-0.750643	-0.8302	-0.841771	-0.874471	-0.60942	0.297451	0.374009	0.465257	0.386996	0.660515	0.80043	0.76936	0.530758	0.823214	0.823024	0.82263	0.852856	0.759809	0.891288	0.787964	0.801682	0.8801	0.753491	0.425479
	Nck2|O55033	M3	-0.251545	-0.628424	-0.602342	-0.730394	-0.706181	-0.732577	-0.823738	-0.701971	-0.0259824	0.277909	0.501932	0.530321	0.708261	0.810858	0.746025	0.556485	0.566099	0.628837	0.76792	0.738956	0.731175	0.835359	0.617433	0.869581	0.880098	0.75536	0.198006
	Nasp|B1AU75	M15	-0.172186	-0.576842	-0.655515	-0.730051	-0.67902	-0.713876	-0.841056	-0.664166	0.223026	0.462311	0.4734	0.304697	0.599496	0.734068	0.731999	0.62312	0.744462	0.704269	0.835965	0.825403	0.765142	0.883709	0.638125	0.888226	0.879528	0.750429	0.190258
	Dpysl3|E9PWE8	M1	-0.270067	-0.769391	-0.81267	-0.869874	-0.823143	-0.896341	-0.995431	-0.729126	0.350642	0.603332	0.667324	0.493835	0.802039	0.882384	0.883898	0.814902	0.794743	0.84743	0.859823	0.871267	0.926515	0.992963	0.841389	0.823247	0.879322	0.813074	0.156823
	Grin1|A2AI21	M5	-0.352681	-0.55988	-0.671566	-0.775541	-0.787644	-0.783623	-0.826857	-0.710469	-0.193846	0.108824	0.49184	0.687913	0.745133	0.905898	0.786684	0.531067	0.485859	0.637386	0.719095	0.654927	0.663792	0.793998	0.676037	0.74419	0.879175	0.86573	0.264498
	Dhps|Q3TXU5	M3	-0.588877	-0.572834	-0.680228	-0.706188	-0.881937	-0.782714	-0.800157	-0.614685	0.161566	0.262828	0.327401	0.370009	0.649163	0.759503	0.812362	0.398039	0.763876	0.784924	0.662911	0.798044	0.660733	0.826462	0.724472	0.852508	0.879123	0.750329	0.509688
	Ggps1|Q9WTN0	M1	-0.227738	-0.593398	-0.637428	-0.7471	-0.701425	-0.659571	-0.837815	-0.575398	0.2141	0.509066	0.632685	0.27624	0.556908	0.718252	0.762228	0.615112	0.67113	0.61807	0.788745	0.825278	0.754462	0.848684	0.613972	0.863955	0.878959	0.863738	0.205477
	Lmtk2|Q3TYD6	M5	-0.335184	-0.695162	-0.882217	-0.912751	-0.846719	-0.924969	-0.935365	-0.672575	0.0933887	0.373441	0.613426	0.602898	0.789084	0.940938	0.784955	0.695725	0.731279	0.832611	0.78228	0.747906	0.827167	0.925566	0.863232	0.741814	0.878918	0.771264	0.245263
	Cdc42|P60766-1	M15	-0.242448	-0.674274	-0.632135	-0.769821	-0.704163	-0.717302	-0.881043	-0.707638	0.0497995	0.433289	0.586918	0.490838	0.698538	0.802523	0.844957	0.732866	0.500108	0.59686	0.720938	0.728289	0.803658	0.862055	0.674791	0.86775	0.878282	0.87479	0.0419858
	Arfgef3|Q3UGY8	M1	-0.322081	-0.732824	-0.838652	-0.841631	-0.84216	-0.928437	-0.968452	-0.683345	0.337054	0.530159	0.585305	0.500596	0.816739	0.883937	0.838038	0.750945	0.834326	0.891736	0.825948	0.839113	0.885523	0.96656	0.871146	0.787356	0.877949	0.743597	0.245607
	Lingo1|A9DA50	M8	-0.219822	-0.564244	-0.66177	-0.800079	-0.741322	-0.79355	-0.872071	-0.872594	-0.058416	0.241577	0.488643	0.66833	0.735838	0.902257	0.866248	0.680573	0.506436	0.614498	0.797782	0.735796	0.722364	0.862733	0.652379	0.801229	0.877805	0.863099	0.108988
	Syne1|Q6ZWR6	M1	-0.403496	-0.526453	-0.666579	-0.678666	-0.825448	-0.769001	-0.869699	-0.624258	0.428456	0.540594	0.387252	0.276255	0.623385	0.727434	0.82158	0.607052	0.817002	0.779792	0.820498	0.890145	0.740802	0.896136	0.666476	0.862789	0.877773	0.77902	0.382787
	Dhx36|Q8VHK9	M1	-0.296014	-0.75056	-0.814939	-0.859496	-0.826389	-0.899128	-0.981304	-0.753278	0.34445	0.554216	0.63533	0.510499	0.807044	0.882275	0.899376	0.792329	0.798322	0.837999	0.82534	0.859863	0.901226	0.975457	0.848445	0.807479	0.877623	0.806931	0.168418
	Rnf130|Q8VEM1	M15	-0.353322	-0.488117	-0.478374	-0.558035	-0.674893	-0.585329	-0.714402	-0.577126	0.0601055	0.227886	0.338171	0.312624	0.515476	0.642999	0.716273	0.400768	0.510658	0.513316	0.684754	0.732286	0.59289	0.7277	0.506085	0.896357	0.877333	0.796518	0.328046
	Atp2c1|Q3UZR5	M1	-0.24848	-0.759096	-0.674271	-0.782279	-0.721644	-0.77312	-0.877171	-0.641123	0.116705	0.420705	0.639131	0.440159	0.775003	0.807721	0.798886	0.618394	0.70895	0.740875	0.725086	0.792645	0.829687	0.881782	0.757086	0.853682	0.87722	0.745011	0.178591
	Ttc9|Q3V038	M1	-0.393579	-0.747786	-0.832865	-0.851072	-0.881371	-0.940478	-0.975799	-0.71053	0.3024	0.487846	0.611963	0.56	0.841676	0.907622	0.876913	0.746065	0.793045	0.874689	0.800226	0.831232	0.879886	0.958207	0.872314	0.788233	0.877118	0.777248	0.265719
	Mto1|G5E889	M1	-0.417949	-0.660082	-0.765861	-0.767728	-0.858013	-0.841648	-0.934489	-0.577547	0.363717	0.565778	0.563476	0.453359	0.788394	0.828538	0.812293	0.694158	0.800547	0.835189	0.784069	0.817471	0.829288	0.921092	0.769843	0.780015	0.876578	0.784756	0.30782
	Rph3a|P47708	M5	-0.448982	-0.617858	-0.82355	-0.829572	-0.918053	-0.948108	-0.940959	-0.709806	0.15596	0.345014	0.500422	0.676857	0.844671	0.955824	0.857062	0.677377	0.699355	0.836308	0.789174	0.766713	0.773702	0.911103	0.824639	0.709391	0.876425	0.799165	0.345223
	Htra2|Q9JIY5	M3	-0.256231	-0.560727	-0.618923	-0.709338	-0.717416	-0.699082	-0.854142	-0.649182	0.204947	0.437993	0.511555	0.323123	0.605754	0.741614	0.774223	0.606047	0.707627	0.650217	0.80804	0.834377	0.759226	0.864205	0.62585	0.886322	0.876398	0.813328	0.238693
missing	Slc7a2|E9QJY0	M3	-0.42609	-0.171961	-0.696632	-0.369828	-0.452023	0.0235624	0.0486212	0.647161	-0.451971	-0.572832	-0.00728185	0.14426	0.265647	0.327653	-0.180283	-0.507919	-0.0977348	0.0128494	-0.199403	-0.204606	-0.293291	-0.031935	0.158593	0.593978	0.876377	0.459716	0.159984
	Fez1|Q8K0X8	M3	-0.312493	-0.429971	-0.634722	-0.693474	-0.77873	-0.752156	-0.841165	-0.735361	0.118897	0.3009	0.417276	0.583017	0.700993	0.838843	0.799815	0.621052	0.586102	0.63452	0.815453	0.75261	0.647594	0.827516	0.563684	0.75563	0.876356	0.845661	0.26664
	Igsf21|Q7TNR6	M5	-0.35785	-0.788691	-0.843273	-0.879768	-0.857242	-0.944421	-0.972865	-0.682572	0.166202	0.4472	0.657904	0.643354	0.891683	0.943339	0.826212	0.757797	0.725032	0.867481	0.779494	0.759008	0.893098	0.947408	0.877601	0.769822	0.876257	0.756865	0.206688
	Elmod1|E9Q0K9	M3	-0.353664	-0.593692	-0.756687	-0.758958	-0.783921	-0.815807	-0.825741	-0.59858	0.123977	0.318571	0.400245	0.485287	0.689133	0.816705	0.722614	0.532973	0.679173	0.749887	0.729243	0.736387	0.699919	0.850755	0.745218	0.763211	0.876112	0.693335	0.327064
	Epha7|Q61772	M3	-0.342691	-0.648302	-0.765409	-0.809468	-0.767712	-0.802904	-0.823842	-0.562414	-0.038549	0.303094	0.498872	0.577075	0.739989	0.859038	0.744783	0.549907	0.560248	0.681257	0.639546	0.654711	0.706476	0.819244	0.779456	0.702586	0.876108	0.74956	0.235332
	Dnajb11|Q99KV1	M1	-0.112987	-0.695612	-0.689364	-0.81268	-0.667475	-0.738306	-0.892387	-0.678953	0.0873943	0.439406	0.729915	0.513279	0.712694	0.83435	0.789803	0.725697	0.580575	0.612382	0.795343	0.762418	0.821647	0.871968	0.694222	0.796751	0.875893	0.85683	0.0439805
	Ube3c|Q80U95	M23	-0.256738	-0.616865	-0.70246	-0.834193	-0.753539	-0.733464	-0.879861	-0.673577	0.109646	0.50016	0.59369	0.476873	0.660951	0.826218	0.829307	0.685195	0.590138	0.634368	0.774049	0.774723	0.769491	0.8879	0.664429	0.798572	0.875362	0.884441	0.125297
	Plgrkt|Q9D3P8	M23	-0.301578	-0.543111	-0.592556	-0.706695	-0.748049	-0.648216	-0.844231	-0.67529	0.26914	0.455336	0.537139	0.287334	0.551322	0.714091	0.866617	0.59429	0.661737	0.626991	0.799024	0.877583	0.712488	0.856917	0.590464	0.873648	0.875183	0.935614	0.25639
	Tbr1|Q64336	M3	-0.434933	-0.412885	-0.516491	-0.650438	-0.762013	-0.636981	-0.716371	-0.669579	-0.13223	0.129415	0.275452	0.472357	0.586451	0.753486	0.763734	0.36019	0.49853	0.555019	0.671671	0.701813	0.532004	0.741769	0.495543	0.837575	0.874436	0.819409	0.374392
	Nav1|Q8CH77	M9	-0.336071	-0.819748	-0.912324	-0.938352	-0.803468	-0.89313	-0.929229	-0.572409	0.184276	0.535197	0.675282	0.443517	0.757342	0.862354	0.754859	0.711594	0.812712	0.851432	0.696416	0.740146	0.909652	0.936134	0.930215	0.792773	0.874322	0.713294	0.170306
	Tcf4|E9Q8G4	M3	-0.479072	-0.547264	-0.701918	-0.753224	-0.817651	-0.776542	-0.818753	-0.663307	0.143969	0.398313	0.366938	0.470897	0.681321	0.79215	0.817459	0.546076	0.678754	0.652887	0.64009	0.731128	0.694559	0.829213	0.689268	0.79676	0.873705	0.749944	0.288661
	Ddx47|Q9CWX9	M15	-0.382914	-0.775784	-0.747704	-0.834517	-0.777021	-0.755712	-0.873357	-0.608887	0.272929	0.538809	0.655503	0.281386	0.647326	0.740169	0.824175	0.618265	0.804815	0.754322	0.677199	0.823926	0.850484	0.894018	0.78971	0.897941	0.873407	0.78982	0.213476
	Rbm15b|Q6PHZ5	M1	-0.180417	-0.725127	-0.800312	-0.863494	-0.761829	-0.82298	-0.923318	-0.622188	0.253464	0.508521	0.693121	0.41076	0.679739	0.839676	0.77306	0.677831	0.770026	0.808261	0.883655	0.860055	0.847445	0.943483	0.792381	0.790258	0.873055	0.812553	0.221922
	Camkk2|Q8C078	M5	-0.42472	-0.683891	-0.833051	-0.876733	-0.886499	-0.94495	-0.935405	-0.776015	0.0635933	0.312022	0.511593	0.692873	0.834893	0.958572	0.852825	0.687766	0.680817	0.822654	0.765095	0.730731	0.811838	0.916527	0.842771	0.760171	0.872658	0.788697	0.253171
	Atxn2|F6U2C2	M1	-0.114705	-0.638784	-0.726116	-0.809007	-0.726605	-0.838573	-0.929638	-0.795317	0.207584	0.453221	0.569036	0.523824	0.708838	0.867069	0.81507	0.755313	0.682531	0.729714	0.934945	0.840726	0.833197	0.938527	0.717237	0.817068	0.872556	0.809664	0.126162
	Dock3|F8VPQ1	M1	-0.181022	-0.706507	-0.799961	-0.86834	-0.771388	-0.855563	-0.945231	-0.701366	0.211147	0.503943	0.619397	0.503778	0.757164	0.883437	0.810665	0.739987	0.747394	0.8295	0.877114	0.826618	0.857929	0.961162	0.798375	0.778232	0.872552	0.80462	0.157807
	Ppp1r3g|Q9CW07	M5	-0.27166	-0.501482	-0.724132	-0.802554	-0.764684	-0.787146	-0.810694	-0.683437	-0.053564	0.213848	0.495933	0.602272	0.65337	0.878115	0.747504	0.530295	0.56096	0.617038	0.774038	0.715847	0.63906	0.809903	0.657294	0.705973	0.872057	0.813515	0.282762
	Mcu|Q3UMR5	M1	-0.250317	-0.695151	-0.746154	-0.828217	-0.781114	-0.861948	-0.930094	-0.833194	0.174204	0.395102	0.554047	0.541894	0.760163	0.875798	0.884854	0.731076	0.715411	0.786515	0.832951	0.810763	0.843225	0.927668	0.787378	0.829869	0.872028	0.832457	0.146662
	Actr3b|Q641P0	M5	-0.360029	-0.688489	-0.832002	-0.906074	-0.822277	-0.866795	-0.883594	-0.709411	-0.0354803	0.29269	0.560178	0.680452	0.771265	0.933569	0.798367	0.62616	0.595661	0.725376	0.71289	0.687198	0.764556	0.881455	0.802348	0.726644	0.871876	0.795115	0.194924
	Rhot2|Q8JZN7	M21	-0.134016	-0.551579	-0.713024	-0.766695	-0.734223	-0.792162	-0.903487	-0.728532	0.283022	0.459467	0.56057	0.444871	0.657336	0.826563	0.799369	0.714512	0.722059	0.736136	0.937983	0.861441	0.771519	0.912323	0.67062	0.781146	0.87143	0.843752	0.204031
	Ssbp3|Q9D032	M1	-0.423673	-0.529614	-0.615346	-0.693145	-0.814821	-0.738692	-0.835772	-0.642145	0.214587	0.411411	0.384497	0.345156	0.617788	0.748728	0.804382	0.531708	0.702329	0.705223	0.776765	0.842422	0.702414	0.862967	0.624194	0.885711	0.871377	0.777832	0.38043
	Naa30|E9QMB7	M10	-0.298961	-0.598081	-0.754088	-0.790507	-0.819148	-0.821942	-0.88049	-0.657336	0.276571	0.400785	0.539935	0.437655	0.665632	0.83113	0.798442	0.572136	0.772861	0.796124	0.870663	0.879518	0.735305	0.906729	0.726052	0.767928	0.871223	0.797872	0.372842
	Pdgfrb|E9QN12	M10	-0.292083	-0.719948	-0.700431	-0.756607	-0.799637	-0.80996	-0.935549	-0.679406	0.433298	0.55786	0.635784	0.356865	0.720715	0.78477	0.877142	0.688862	0.815405	0.813733	0.857744	0.933476	0.85299	0.942863	0.75652	0.858038	0.871126	0.81519	0.275934
	Kctd3|Q8BFX3	M15	-0.226935	-0.681458	-0.68053	-0.801559	-0.662809	-0.669469	-0.804048	-0.646874	0.200886	0.537878	0.566803	0.275318	0.517882	0.690215	0.748342	0.597589	0.676537	0.586776	0.729123	0.781298	0.785948	0.853217	0.647616	0.905371	0.870935	0.782487	0.0980452
	Cdh11|P55288	M3	-0.530289	-0.66586	-0.737447	-0.781173	-0.871242	-0.837769	-0.84663	-0.492247	-0.0569728	0.279365	0.52182	0.599107	0.826772	0.881181	0.746572	0.509108	0.604858	0.762719	0.608688	0.654025	0.721604	0.814908	0.787184	0.730089	0.870772	0.736002	0.386339
	Tenm1|Q9WTS4	M10	-0.235376	-0.599686	-0.680831	-0.728301	-0.780542	-0.793518	-0.923534	-0.733775	0.40829	0.50337	0.560139	0.405927	0.700127	0.80066	0.890684	0.712937	0.752342	0.766434	0.888348	0.921652	0.785579	0.926811	0.699663	0.808827	0.870224	0.851823	0.253787
	Erc1|F8VPM7	M5	-0.420213	-0.622255	-0.860853	-0.859237	-0.891232	-0.959239	-0.92267	-0.675658	0.0782143	0.312035	0.489065	0.667623	0.835764	0.961402	0.783118	0.646367	0.735519	0.849743	0.768891	0.724897	0.779796	0.902885	0.851044	0.701845	0.869678	0.729578	0.337194
	Abcf1|Q6P542	M3	-0.388711	-0.56547	-0.730995	-0.741166	-0.737921	-0.733135	-0.708695	-0.383185	-0.125345	0.163664	0.437477	0.404122	0.584344	0.764519	0.56846	0.298406	0.640918	0.664013	0.614057	0.622951	0.607323	0.722444	0.725609	0.713468	0.869627	0.674548	0.444204
	Rrs1|Q9CYH6	M1	-0.237065	-0.645395	-0.583642	-0.702394	-0.716315	-0.702017	-0.878769	-0.621948	0.281006	0.582412	0.601948	0.346029	0.708272	0.742708	0.835649	0.685626	0.672367	0.670607	0.775919	0.849397	0.798919	0.881913	0.632021	0.867342	0.8696	0.804576	0.169289
	Tubb2b|Q9CWF2	M1	-0.127937	-0.756654	-0.759035	-0.852617	-0.73278	-0.830217	-0.970442	-0.767042	0.359825	0.613329	0.708388	0.417675	0.728874	0.833895	0.8763	0.821902	0.783626	0.782321	0.894844	0.898428	0.921916	0.979645	0.786212	0.847368	0.869542	0.832406	0.0725563
	Dcp1a|Q91YD3	M1	-0.222239	-0.767509	-0.676937	-0.773818	-0.72606	-0.742779	-0.890891	-0.608403	0.353023	0.596235	0.639972	0.250657	0.653595	0.728038	0.802647	0.626368	0.815566	0.786079	0.828077	0.908826	0.864032	0.932076	0.738416	0.903752	0.869339	0.77002	0.221326
	Ppp2r5b|Q6PD28	M1	-0.384188	-0.531354	-0.820495	-0.78114	-0.852714	-0.898506	-0.882291	-0.637523	0.182073	0.333841	0.367363	0.567313	0.724575	0.886696	0.738083	0.589373	0.735448	0.802169	0.81553	0.756646	0.72065	0.887194	0.778751	0.70437	0.869201	0.718307	0.381522
	Ube2v2|Q9D2M8	M1	-0.506115	-0.691673	-0.841626	-0.845523	-0.890319	-0.865983	-0.898179	-0.557365	0.298775	0.537353	0.520552	0.418216	0.710697	0.82167	0.785082	0.615627	0.811406	0.834774	0.712808	0.789285	0.811364	0.914875	0.825115	0.791786	0.868965	0.731895	0.350113
	Hist1h1b|P43276	M1	-0.403536	-0.776695	-0.844937	-0.856847	-0.859927	-0.895755	-0.941011	-0.615965	0.317878	0.522606	0.596279	0.421075	0.76584	0.843741	0.812731	0.664061	0.868299	0.91054	0.77514	0.831465	0.883618	0.95215	0.886826	0.81187	0.868337	0.743877	0.302132
	Sac3d1|A6H687	M23	-0.31642	-0.580677	-0.719337	-0.790134	-0.787109	-0.761601	-0.882036	-0.693853	0.202347	0.443832	0.520838	0.444589	0.669677	0.812744	0.822778	0.653191	0.714661	0.731377	0.798539	0.793602	0.763049	0.887302	0.688367	0.796183	0.868244	0.867399	0.219273
missing	Tmem62|Q8BXJ9	M3	-0.438802	0.280836	-0.426531	-0.226521	-0.454473	-0.530261	0.263828	0.413756	-0.517099	-0.583938	-0.401457	0.317359	0.254381	0.587025	0.171755	-0.736822	-0.405802	0.371056	-0.767719	-0.13789	-0.426894	-0.266244	0.616729	-0.346651	0.867602	-0.303257	0.585293
	Dennd6a|Q8BH65	M1	-0.271196	-0.79055	-0.802153	-0.850057	-0.764345	-0.850459	-0.93653	-0.677003	0.191047	0.462783	0.670618	0.531748	0.765995	0.857556	0.793775	0.75628	0.680056	0.767167	0.773335	0.750845	0.892871	0.919418	0.82887	0.813984	0.867534	0.788314	0.111915
	Rap1a|P62835	M5	-0.544865	-0.668249	-0.890801	-0.885388	-0.930254	-0.948563	-0.912518	-0.655076	0.139943	0.372282	0.478449	0.600253	0.806069	0.923145	0.828908	0.626307	0.766538	0.850625	0.669244	0.723564	0.788301	0.901099	0.892816	0.724288	0.867466	0.735488	0.346679
	Cask|O70589	M1	-0.409479	-0.750722	-0.825365	-0.828242	-0.872251	-0.906218	-0.946746	-0.616839	0.29473	0.487715	0.593941	0.530151	0.857405	0.880872	0.799066	0.680057	0.834938	0.929993	0.784906	0.802498	0.860106	0.945995	0.846523	0.770457	0.867045	0.726139	0.308637
	Kcnma1|A0A087WSJ2	M5	-0.321586	-0.740206	-0.823325	-0.877459	-0.821602	-0.914532	-0.942144	-0.684581	0.00645124	0.332966	0.652227	0.729416	0.881553	0.967404	0.797059	0.729796	0.6063	0.777722	0.74742	0.687012	0.839988	0.900086	0.842702	0.718528	0.866852	0.779718	0.167851
	Cnpy3|Q9DAU1	M15	-0.236146	-0.649577	-0.528136	-0.685635	-0.644438	-0.606625	-0.769728	-0.654747	0.149271	0.388357	0.548413	0.22508	0.533288	0.650429	0.819977	0.505081	0.609608	0.556836	0.682395	0.837904	0.708757	0.805628	0.602292	0.940246	0.866781	0.802381	0.190838
	Chn1|Q91V57	M21	-0.0974274	-0.52801	-0.618658	-0.68282	-0.672505	-0.69998	-0.827725	-0.659999	0.259067	0.392144	0.498964	0.335083	0.579462	0.742367	0.733248	0.55419	0.727872	0.70415	0.938691	0.878111	0.705255	0.864687	0.595692	0.806815	0.866644	0.81041	0.278715
	Dpysl5|Q9EQF6	M1	-0.296562	-0.717215	-0.797157	-0.836023	-0.837128	-0.893979	-0.979958	-0.746103	0.409269	0.57971	0.614284	0.470135	0.772153	0.86317	0.890587	0.782045	0.822525	0.852321	0.874994	0.896556	0.890109	0.98208	0.817287	0.812747	0.866564	0.80537	0.216467
	U2surp|Q6NV83	M8	-0.0994876	-0.691541	-0.698566	-0.845224	-0.69719	-0.777286	-0.930352	-0.855386	0.200185	0.504846	0.655445	0.498335	0.68531	0.843731	0.91965	0.797428	0.622725	0.646954	0.860814	0.846009	0.850913	0.931416	0.718044	0.827606	0.866364	0.911484	-0.00203643
	Ctnnb1|Q02248	M1	-0.188896	-0.630668	-0.682634	-0.733763	-0.745577	-0.824124	-0.913438	-0.670386	0.170138	0.403643	0.549672	0.5677	0.77099	0.863468	0.76288	0.699639	0.620231	0.734599	0.8893	0.792758	0.796786	0.899925	0.698382	0.777539	0.866251	0.773495	0.211407
	Src|P05480	M1	-0.31223	-0.639322	-0.672913	-0.700875	-0.790581	-0.808645	-0.909295	-0.561222	0.243692	0.480349	0.519498	0.452831	0.769629	0.812486	0.749795	0.673552	0.690918	0.801649	0.830975	0.797156	0.806516	0.898824	0.712519	0.814525	0.866121	0.745844	0.294673
	Ano8|Q6PB70	M1	-0.251214	-0.632436	-0.663456	-0.778383	-0.742935	-0.7252	-0.898601	-0.733535	0.336632	0.591646	0.549135	0.302113	0.629391	0.747879	0.888709	0.710926	0.752495	0.706526	0.805507	0.888417	0.818091	0.926613	0.679993	0.887961	0.865995	0.852507	0.144639
	Zcchc18|Q8VD24	M1	-0.335228	-0.658861	-0.712672	-0.814539	-0.796638	-0.787148	-0.895923	-0.738523	0.221511	0.52464	0.537595	0.496722	0.679665	0.820313	0.886655	0.707594	0.612555	0.666357	0.77285	0.793849	0.796796	0.900356	0.706028	0.814642	0.865976	0.86928	0.14522
	Uckl1|Q91YL3	M3	-0.400518	-0.658998	-0.63839	-0.742486	-0.783193	-0.710828	-0.822354	-0.608178	0.156434	0.386139	0.56384	0.363374	0.630823	0.749329	0.855864	0.496826	0.6568	0.654997	0.681234	0.811223	0.722672	0.822078	0.704653	0.82036	0.865976	0.86408	0.313704
	Robo2|Q19AB2	M3	-0.403594	-0.621531	-0.643704	-0.735355	-0.771396	-0.756434	-0.793851	-0.616714	-0.139028	0.137468	0.490748	0.580012	0.776319	0.838819	0.720788	0.467088	0.586584	0.712718	0.644921	0.656114	0.67576	0.785853	0.676083	0.798883	0.865958	0.72961	0.31356
	Gng13|Q9JMF3	M12	-0.544899	-0.639745	-0.787538	-0.754216	-0.904418	-0.844082	-0.866344	-0.507281	0.273035	0.379105	0.478933	0.431854	0.752139	0.811834	0.728702	0.5067	0.847064	0.914522	0.73538	0.783737	0.742805	0.877252	0.778532	0.772168	0.865872	0.713482	0.495335
	Mical3|Q8CJ19	M1	-0.299825	-0.623418	-0.736036	-0.756408	-0.830624	-0.860093	-0.940395	-0.635801	0.295048	0.503503	0.515083	0.502409	0.796081	0.864337	0.821188	0.705352	0.744583	0.853593	0.869405	0.835752	0.807352	0.934781	0.760228	0.75168	0.865806	0.791725	0.295736
	Pex5|O09012	M1	-0.102916	-0.76947	-0.726119	-0.841821	-0.618844	-0.673147	-0.843963	-0.568037	0.262541	0.62873	0.740492	0.232476	0.571853	0.701764	0.755616	0.663853	0.726655	0.63335	0.724754	0.81569	0.847852	0.881677	0.733915	0.847308	0.865645	0.785154	0.0338681
	Fam110b|Q8C739	M3	-0.335554	-0.75075	-0.796249	-0.830031	-0.759649	-0.7812	-0.856089	-0.53984	0.178872	0.399972	0.664827	0.399604	0.707369	0.793206	0.748225	0.57472	0.755272	0.769263	0.660272	0.76135	0.793574	0.863196	0.82104	0.778535	0.865395	0.738098	0.250538
	Marcks|P26645	M1	-0.345573	-0.755341	-0.833184	-0.866072	-0.84958	-0.903631	-0.971981	-0.718308	0.393378	0.58501	0.617988	0.44744	0.77348	0.857812	0.88222	0.756987	0.859286	0.874614	0.818491	0.875254	0.903171	0.979038	0.862381	0.815141	0.865247	0.779797	0.223478
	Ehbp1|Q69ZW3	M23	-0.269827	-0.618394	-0.702023	-0.745243	-0.778276	-0.788492	-0.907818	-0.667546	0.219201	0.399462	0.586623	0.519986	0.704949	0.834921	0.803591	0.694263	0.620948	0.718915	0.856709	0.794188	0.779222	0.882666	0.696577	0.774947	0.864902	0.874819	0.230153
	Rps3a1|P97351	M1	-0.201951	-0.691779	-0.721036	-0.766225	-0.721399	-0.787023	-0.908301	-0.672895	0.326977	0.527613	0.557684	0.330174	0.642757	0.762713	0.790933	0.716611	0.756037	0.763763	0.847293	0.848598	0.857085	0.925172	0.757229	0.873236	0.864718	0.778954	0.167922
	Scn3b|Q8BHK2	M10	-0.257162	-0.577718	-0.625418	-0.736711	-0.74455	-0.692423	-0.873717	-0.707791	0.365762	0.546672	0.536517	0.279118	0.580067	0.726329	0.876624	0.633794	0.737607	0.660188	0.831893	0.932093	0.75916	0.907021	0.625499	0.876099	0.864597	0.858331	0.232625
	Rps15|P62843	M15	-0.320316	-0.834147	-0.759492	-0.870655	-0.730526	-0.74411	-0.85327	-0.537824	0.0565688	0.480212	0.711893	0.406595	0.688129	0.782602	0.73218	0.604583	0.668634	0.713605	0.652438	0.698882	0.856649	0.861356	0.790524	0.84013	0.864468	0.782431	0.127299
	Lsm14a|Q8K2F8	M10	-0.219349	-0.600047	-0.648528	-0.733472	-0.728444	-0.701756	-0.874317	-0.660709	0.454714	0.595935	0.587054	0.18791	0.529252	0.694025	0.853711	0.636437	0.796165	0.674217	0.857591	0.966718	0.783158	0.907326	0.659172	0.882048	0.864417	0.845277	0.257736
	Sh2d5|A2AM67	M1	-0.303035	-0.507389	-0.595938	-0.677182	-0.769112	-0.689972	-0.856315	-0.624163	0.254598	0.436721	0.471817	0.354588	0.633883	0.754479	0.809407	0.569469	0.695217	0.69478	0.837396	0.867105	0.702668	0.869224	0.592899	0.819976	0.864347	0.85585	0.329225
	Ncam2|O35136	M1	-0.397073	-0.775089	-0.798516	-0.836813	-0.865643	-0.910915	-0.961955	-0.691255	0.308088	0.53444	0.605991	0.541608	0.850195	0.880253	0.860772	0.737533	0.786982	0.877429	0.785811	0.818023	0.889002	0.955836	0.840387	0.805355	0.864317	0.752925	0.238229
	Nkrf|Q8BY02	M3	-0.23235	-0.613296	-0.728821	-0.777345	-0.744988	-0.81244	-0.881052	-0.789251	0.306505	0.446081	0.53852	0.463195	0.676989	0.808684	0.86465	0.69638	0.728462	0.694129	0.806862	0.832463	0.776987	0.884413	0.725439	0.789243	0.864071	0.805634	0.168442
	Rars|Q9D0I9	M1	-0.188641	-0.744714	-0.763199	-0.874368	-0.71179	-0.789075	-0.916781	-0.685941	0.193244	0.560158	0.659203	0.39114	0.682944	0.813633	0.835713	0.740782	0.712575	0.693796	0.747584	0.813016	0.87959	0.928284	0.804145	0.837597	0.863936	0.791195	0.0606142
	Nutf2|P61971	M1	-0.294019	-0.531027	-0.72519	-0.745811	-0.786808	-0.818064	-0.8933	-0.657581	0.295459	0.514822	0.403487	0.393867	0.643009	0.800436	0.777313	0.668165	0.754894	0.736644	0.853305	0.827842	0.777332	0.907187	0.709116	0.804615	0.863457	0.758356	0.277229
missing	Gbp11|A0A0A6YX51	M3	-0.321235	-0.499468	-0.317586	0.0315392	-0.303459	0.243986	0.362205	0.360876	-0.111614	-0.177002	-0.0669707	-0.310842	-0.00828127	-0.127191	-0.231854	-0.446263	0.189731	0.089407	-0.00900434	0.17001	0.0278284	0.174424	0.242844	0.703407	0.863429	0.272579	0.0717041
	Timm44|O35857	M1	-0.16484	-0.771982	-0.819871	-0.919666	-0.74692	-0.851425	-0.958953	-0.703904	0.237746	0.624867	0.701184	0.48523	0.748584	0.87231	0.823633	0.806168	0.73918	0.765688	0.831909	0.817293	0.919143	0.972561	0.815967	0.798285	0.863295	0.787969	0.0481885
	Pusl1|A2ADA5	M23	-0.187704	-0.470483	-0.627043	-0.738446	-0.700849	-0.729126	-0.848434	-0.811786	0.0755669	0.362044	0.441637	0.485172	0.584513	0.803891	0.838166	0.708961	0.531167	0.554921	0.825431	0.750181	0.713444	0.835396	0.599678	0.817187	0.863179	0.904781	0.0998877
	Anapc2|Q8BZQ7	M15	-0.0714351	-0.653167	-0.600317	-0.770302	-0.590665	-0.657708	-0.814231	-0.678038	0.0536271	0.467313	0.593393	0.291661	0.535536	0.714513	0.754725	0.645117	0.583186	0.542023	0.767312	0.775672	0.792221	0.839927	0.635737	0.912007	0.862849	0.80021	0.0286758
	Sdk2|Q6V4S5	M1	-0.243927	-0.662567	-0.735716	-0.759977	-0.78044	-0.828544	-0.928762	-0.61783	0.341382	0.519087	0.639577	0.441502	0.73792	0.823808	0.797657	0.724841	0.74159	0.790381	0.860343	0.846769	0.827519	0.91371	0.751146	0.776502	0.862707	0.795773	0.249949
	Tusc3|Q8BTV1	M3	-0.441287	-0.580513	-0.759353	-0.78169	-0.776621	-0.729875	-0.748407	-0.511421	0.00336321	0.244331	0.385502	0.414418	0.55644	0.760081	0.659116	0.384001	0.635584	0.669915	0.638479	0.671271	0.636015	0.787201	0.712912	0.759523	0.862621	0.727026	0.370595
	Dlgap1|Q9D415	M5	-0.388768	-0.526263	-0.72095	-0.801877	-0.847052	-0.841796	-0.874736	-0.762479	0.00491558	0.270609	0.447279	0.64598	0.733816	0.910801	0.84293	0.614987	0.597261	0.697815	0.782194	0.728644	0.704744	0.853522	0.698482	0.736696	0.862164	0.859632	0.281837
	Syt9|Q9R0N9	M1	-0.349269	-0.661098	-0.769089	-0.805586	-0.845165	-0.884082	-0.944287	-0.679993	0.303788	0.561885	0.534661	0.528199	0.806631	0.872617	0.858889	0.740345	0.74981	0.816211	0.807351	0.813904	0.836647	0.936	0.787005	0.757555	0.861691	0.778254	0.234191
	Kalrn|A2CG49	M26	-0.463742	-0.685657	-0.774408	-0.769118	-0.845096	-0.899891	-0.853144	-0.553376	-0.0700773	0.194203	0.475537	0.728333	0.903892	0.924581	0.684389	0.535464	0.616419	0.821835	0.663162	0.605702	0.737395	0.822049	0.806443	0.694945	0.860992	0.652645	0.350472
	Capzb|P47757-4	M23	-0.210458	-0.52504	-0.54929	-0.729626	-0.658916	-0.601107	-0.782551	-0.755916	-0.0390746	0.272953	0.538103	0.452687	0.526372	0.746551	0.821687	0.582453	0.423239	0.456636	0.742729	0.730678	0.655292	0.781296	0.518512	0.848844	0.860961	0.956828	0.0952664
	Dlg2|Q91XM9-7	M5	-0.374485	-0.657154	-0.775648	-0.85467	-0.805885	-0.868764	-0.873387	-0.732025	-0.122116	0.261573	0.515153	0.773378	0.817925	0.943382	0.785288	0.683801	0.479641	0.667968	0.679405	0.596013	0.757688	0.840025	0.755643	0.72549	0.860869	0.783338	0.127185
	Camk1g|Q91VB2	M8	-0.300982	-0.66783	-0.64938	-0.78167	-0.781989	-0.786528	-0.918101	-0.835552	0.296954	0.536823	0.536259	0.433297	0.693187	0.799951	0.968058	0.736665	0.671929	0.678551	0.793982	0.881726	0.825906	0.925332	0.706026	0.882358	0.860749	0.862954	0.13466
	Begain|A0A087WQY4	M5	-0.416909	-0.673319	-0.812423	-0.842331	-0.846883	-0.899421	-0.897583	-0.666104	0.0711726	0.371171	0.501995	0.625466	0.849055	0.908208	0.772924	0.673884	0.711185	0.844776	0.703628	0.679244	0.798299	0.889142	0.809059	0.750561	0.860566	0.708185	0.235929
	Palm|Q9Z0P4-2	M23	-0.177904	-0.545464	-0.603785	-0.751622	-0.663091	-0.636064	-0.806984	-0.74765	0.0959824	0.374243	0.567032	0.43022	0.505719	0.74638	0.812613	0.603989	0.505164	0.467282	0.804742	0.774862	0.697822	0.809646	0.551277	0.822202	0.860454	0.947732	0.100924
	Scai|Q8C8N2	M1	-0.225345	-0.729654	-0.728196	-0.813555	-0.76153	-0.869593	-0.950483	-0.735929	0.115588	0.464145	0.614902	0.634262	0.865935	0.905201	0.821619	0.814863	0.617719	0.770592	0.804399	0.733731	0.878176	0.923386	0.770348	0.796312	0.859422	0.768793	0.0731525
	Nudcd3|Q8R1N4	M3	-0.415744	-0.575414	-0.652131	-0.724532	-0.743647	-0.651872	-0.757465	-0.456233	0.0440625	0.348284	0.492418	0.352231	0.590144	0.722783	0.725672	0.414825	0.605786	0.586576	0.589006	0.706104	0.646053	0.763342	0.663595	0.755528	0.859113	0.791605	0.327682
	Wwp1|Q8BZZ3	M1	-0.217328	-0.559376	-0.614365	-0.726707	-0.758853	-0.753673	-0.886513	-0.696855	0.223873	0.464475	0.533919	0.436005	0.666482	0.806746	0.813239	0.639315	0.667795	0.693565	0.91017	0.876054	0.755356	0.898534	0.60964	0.826014	0.858895	0.832564	0.264735
	Dcakd|Q8BHC4	M1	-0.292571	-0.683094	-0.719522	-0.812241	-0.807706	-0.811916	-0.957401	-0.706521	0.345495	0.617574	0.633002	0.450701	0.750522	0.833928	0.895652	0.778596	0.728718	0.756991	0.829825	0.872556	0.861942	0.953548	0.735404	0.818386	0.858728	0.845091	0.166297
	Rint1|Q8BZ36	M1	-0.0701352	-0.622967	-0.682482	-0.778372	-0.650675	-0.730524	-0.84174	-0.690915	0.207581	0.460508	0.547496	0.315623	0.540189	0.747178	0.730725	0.62978	0.700534	0.681661	0.900795	0.843911	0.780589	0.889782	0.664415	0.855374	0.858716	0.780988	0.153776
missing	Rif1|Q6PR54-3	M3	-0.556439	0.140654	-0.678828	-0.437265	-0.644021	-0.0376185	0.216855	0.710048	-0.564825	-0.629745	-0.313339	0.160913	0.231984	0.375543	-0.194118	-0.548148	-0.154888	0.0943922	-0.131961	-0.283287	-0.52801	-0.0474588	0.148426	0.752049	0.858308	0.604295	0.216667
	Tpgs1|Q99MS8	M1	-0.326442	-0.663656	-0.677957	-0.758254	-0.75593	-0.737853	-0.876055	-0.619579	0.121386	0.42126	0.56593	0.497129	0.695328	0.800749	0.769865	0.665286	0.565337	0.666924	0.749853	0.726563	0.786684	0.862959	0.678575	0.820544	0.858304	0.831039	0.168795
	Pak2|Q8CIN4	M1	-0.321586	-0.754854	-0.700942	-0.823485	-0.763149	-0.775065	-0.906557	-0.745967	0.271803	0.565032	0.615277	0.371919	0.661646	0.770983	0.90081	0.722343	0.701651	0.687334	0.735901	0.832832	0.873281	0.913419	0.758017	0.902973	0.858254	0.83609	0.107024
	Mmgt1|Q8K273	M15	-0.0968384	-0.741924	-0.593033	-0.741767	-0.61178	-0.646924	-0.85848	-0.626206	0.167624	0.531295	0.703934	0.306102	0.624206	0.710297	0.797355	0.710237	0.582846	0.614975	0.763674	0.7888	0.840719	0.858062	0.665521	0.888088	0.858221	0.861525	0.0127475
	Ubtd2|Q6PGH0	M1	-0.338309	-0.721997	-0.705097	-0.856247	-0.771383	-0.740848	-0.86361	-0.680187	0.0966158	0.469181	0.657877	0.469976	0.683552	0.811552	0.866981	0.634637	0.609241	0.647841	0.68285	0.765489	0.789473	0.867458	0.719349	0.812258	0.857712	0.86816	0.136667
	Arpin|Q9D0A3	M3	-0.511882	-0.531323	-0.767623	-0.773304	-0.829873	-0.788888	-0.745776	-0.441341	-0.0765039	0.188399	0.37233	0.459649	0.610646	0.805438	0.598397	0.328	0.681261	0.712751	0.639029	0.647573	0.617123	0.766921	0.722309	0.727999	0.857554	0.656453	0.502855
	Srgap2|Q91Z67	M1	-0.380187	-0.704557	-0.751365	-0.758801	-0.828155	-0.886665	-0.920696	-0.591151	0.183174	0.434494	0.505981	0.551247	0.86871	0.870752	0.765296	0.66462	0.74551	0.870926	0.755615	0.741505	0.835879	0.903023	0.817895	0.765771	0.857544	0.691235	0.287242
	Armc1|Q9D7A8	M1	-0.271144	-0.795073	-0.803489	-0.849563	-0.803993	-0.90073	-0.975056	-0.680009	0.289062	0.542008	0.684099	0.512061	0.840709	0.879449	0.824584	0.789899	0.789548	0.876222	0.820048	0.819485	0.924434	0.964169	0.853395	0.807059	0.856975	0.744741	0.167028
	Rpl10a|Q5XJF6	M5	-0.280314	-0.719328	-0.799594	-0.900341	-0.781568	-0.865599	-0.924055	-0.835442	0.0778265	0.388111	0.618028	0.649119	0.750354	0.909984	0.875145	0.775435	0.586859	0.682934	0.75658	0.726155	0.840174	0.906179	0.792656	0.785952	0.856926	0.842803	0.0508207
	Nsmf|Q99NF2-3	M3	-0.237239	-0.61739	-0.716725	-0.811565	-0.731346	-0.742253	-0.808936	-0.656953	0.028731	0.261252	0.614275	0.538383	0.655606	0.832995	0.759961	0.524288	0.590352	0.648658	0.75393	0.74895	0.675669	0.820712	0.674808	0.72008	0.856545	0.821141	0.239818
	Lrpprc|Q6PB66	M1	-0.272999	-0.770493	-0.833849	-0.851346	-0.796021	-0.913368	-0.954361	-0.612443	0.223606	0.522582	0.625913	0.546273	0.847387	0.894662	0.782637	0.750249	0.756248	0.851435	0.775153	0.765228	0.894875	0.940788	0.88449	0.740427	0.856475	0.70472	0.17959
	Lrrc59|Q922Q8	M3	-0.486566	-0.617011	-0.730399	-0.69966	-0.800991	-0.816382	-0.763333	-0.466683	-0.029296	0.136373	0.380316	0.502794	0.730388	0.801426	0.615904	0.369584	0.68679	0.78196	0.617594	0.636688	0.657677	0.764533	0.769416	0.744762	0.85644	0.600905	0.471077
	Cuedc2|Q9CXX9	M1	-0.238275	-0.742393	-0.73216	-0.856061	-0.695635	-0.753741	-0.856321	-0.696147	0.0411595	0.468097	0.580452	0.486219	0.664763	0.804974	0.795053	0.676235	0.583626	0.62551	0.694168	0.689862	0.831223	0.864524	0.750672	0.818228	0.85609	0.812751	0.0178127
	Ik|Q9Z1M8	M1	-0.29227	-0.593438	-0.590308	-0.677012	-0.750045	-0.754222	-0.867041	-0.766733	0.285717	0.417731	0.438343	0.343119	0.674364	0.745075	0.875902	0.639323	0.734662	0.741351	0.799132	0.875058	0.764551	0.884038	0.66609	0.904246	0.855968	0.779097	0.250305
	Neurl1a|Q923S6	M1	-0.444439	-0.604329	-0.765714	-0.768925	-0.872255	-0.874539	-0.903051	-0.67371	0.272416	0.464349	0.450848	0.55307	0.780806	0.857129	0.84618	0.6889	0.706157	0.807486	0.755224	0.758158	0.76755	0.888377	0.764092	0.735376	0.855619	0.784412	0.291125
	Rps8|P62242	M15	-0.393391	-0.642319	-0.588827	-0.685383	-0.692167	-0.617086	-0.745016	-0.564734	0.127764	0.366903	0.470089	0.208331	0.53367	0.634042	0.772212	0.443925	0.673396	0.608587	0.58074	0.742866	0.701743	0.767336	0.660858	0.897652	0.855584	0.787379	0.251581
	Nrxn2|E9Q7X7	M10	-0.242014	-0.757757	-0.764976	-0.802805	-0.752517	-0.795746	-0.912383	-0.584773	0.404904	0.573364	0.700475	0.309069	0.663724	0.765567	0.803138	0.666605	0.816595	0.779105	0.807593	0.891792	0.862368	0.922998	0.80787	0.812517	0.855354	0.774895	0.238998
	Nup50|Q9JIH2	M23	-0.259553	-0.557136	-0.479582	-0.653552	-0.664822	-0.585743	-0.762915	-0.622511	-0.0143253	0.358431	0.505395	0.481831	0.622878	0.726024	0.77369	0.53471	0.384611	0.466873	0.703717	0.704763	0.642993	0.764734	0.474582	0.822914	0.854717	0.86162	0.143914
	Ppp1ca|P62137	M1	-0.184549	-0.786967	-0.822453	-0.887206	-0.755606	-0.879324	-0.945079	-0.649346	0.139264	0.479043	0.71026	0.598945	0.833729	0.914654	0.788883	0.7472	0.683212	0.793402	0.795545	0.759423	0.88041	0.93285	0.852013	0.717893	0.854542	0.758553	0.111667
missing	Vrk3|Q8K3G5	M3	-0.599824	0.383546	-0.344231	-0.274012	-0.602891	-0.589239	0.298929	0.199163	-0.683346	-0.882568	-0.515018	0.388169	0.34085	0.771664	-0.167352	-0.941594	-0.382721	0.39403	-0.791908	-0.267336	-0.593615	-0.512243	0.581214	-0.335198	0.854462	-0.13245	0.655916
	Coa3|Q9D2R6	M15	-0.199561	-0.621231	-0.562338	-0.702082	-0.676517	-0.658174	-0.854413	-0.630333	0.289904	0.606843	0.550942	0.216316	0.574057	0.682112	0.816529	0.657764	0.681371	0.620642	0.794049	0.87527	0.800225	0.880311	0.612618	0.92243	0.854246	0.805419	0.153804
	Bmpr2|O35607	M1	-0.244309	-0.707543	-0.721103	-0.847122	-0.771164	-0.789844	-0.916513	-0.720198	0.136652	0.444275	0.69363	0.552514	0.736634	0.869112	0.871996	0.701391	0.611353	0.688791	0.798671	0.802822	0.814679	0.90136	0.736723	0.765196	0.853862	0.892035	0.138094
	Sptbn2|Q68FG2	M5	-0.228889	-0.663514	-0.733311	-0.868572	-0.730093	-0.817551	-0.85931	-0.759817	-0.210275	0.211982	0.597657	0.754959	0.781679	0.940306	0.786242	0.671138	0.43301	0.610552	0.707768	0.616349	0.748042	0.829811	0.728178	0.723186	0.853816	0.820998	0.0602501
	Irgq|Q8VIM9	M1	-0.332324	-0.755828	-0.779871	-0.823941	-0.818513	-0.887547	-0.948031	-0.659119	0.152618	0.453716	0.60546	0.63309	0.898256	0.907748	0.790609	0.757461	0.686525	0.863071	0.77136	0.721883	0.869815	0.928381	0.809039	0.76481	0.85346	0.738315	0.168259
	Rpl17|Q6ZWZ7	M3	-0.393905	-0.669531	-0.655339	-0.757382	-0.76265	-0.757327	-0.820401	-0.753126	0.113748	0.318678	0.51168	0.428399	0.674782	0.76458	0.846461	0.579081	0.679111	0.693762	0.660424	0.749011	0.752929	0.823789	0.706864	0.878135	0.85328	0.786331	0.210365
	Arc|Q9WV31	M8	-0.196239	-0.614933	-0.695043	-0.793211	-0.767592	-0.848955	-0.944847	-0.865641	0.169989	0.423635	0.535274	0.633894	0.799417	0.903242	0.902681	0.812302	0.611422	0.728635	0.869343	0.796646	0.815845	0.926018	0.709289	0.779677	0.853256	0.852195	0.0859131
	Arpc5l|A3KGQ6	M1	-0.138459	-0.804347	-0.760839	-0.892997	-0.694143	-0.765989	-0.933696	-0.68162	0.224341	0.643009	0.747993	0.445888	0.697633	0.81564	0.815942	0.814411	0.642581	0.688257	0.800036	0.790759	0.916319	0.946017	0.757275	0.830146	0.853241	0.831729	-0.0339828
	Ccdc50|Q810U5	M10	-0.199208	-0.558691	-0.607437	-0.645842	-0.710553	-0.711163	-0.840615	-0.634766	0.433734	0.506665	0.484615	0.281213	0.610551	0.702504	0.772776	0.566252	0.801681	0.725933	0.892201	0.918144	0.733448	0.875653	0.610979	0.821764	0.852994	0.761694	0.317038
	Ugp2|Q91ZJ5	M15	-0.320669	-0.675339	-0.641107	-0.775129	-0.667118	-0.59496	-0.720123	-0.506652	0.12442	0.460715	0.555655	0.1562	0.436622	0.623084	0.737717	0.405262	0.654995	0.549722	0.595718	0.77011	0.691458	0.778737	0.656391	0.868809	0.852989	0.782147	0.22863
	Adrbk1|Q99MK8	M1	-0.213276	-0.685279	-0.677953	-0.78114	-0.752879	-0.846296	-0.941981	-0.79617	0.133159	0.427097	0.60335	0.639532	0.847595	0.895296	0.857144	0.805582	0.597104	0.724997	0.822573	0.76522	0.847795	0.911705	0.719437	0.804917	0.852983	0.79409	0.0793921
	Strip1|Q8C079	M1	-0.155204	-0.755696	-0.726605	-0.8335	-0.714973	-0.816012	-0.932849	-0.763651	0.20716	0.538866	0.632098	0.494136	0.730751	0.834247	0.832923	0.809268	0.647385	0.740908	0.843872	0.788423	0.894554	0.93719	0.755656	0.84541	0.852911	0.811614	0.0224858
	Cyfip2|Q5SQX6	M8	-0.195426	-0.658079	-0.621125	-0.751882	-0.701296	-0.77609	-0.884154	-0.831476	0.0560853	0.306782	0.581674	0.593158	0.749165	0.845799	0.852826	0.718413	0.535142	0.620908	0.785826	0.759615	0.789559	0.860883	0.668212	0.843835	0.852739	0.817459	0.0761699
	Nup188|Q6ZQH8	M15	-0.303214	-0.646431	-0.56005	-0.71236	-0.71313	-0.6524	-0.841016	-0.681271	0.24537	0.506906	0.564506	0.292404	0.618729	0.699762	0.866549	0.603574	0.665533	0.607985	0.716821	0.857929	0.769986	0.859205	0.614886	0.914097	0.852723	0.826619	0.177757
	Pja1|O55176	M10	-0.298207	-0.565481	-0.685391	-0.690871	-0.763572	-0.717431	-0.862977	-0.58102	0.507996	0.569342	0.525609	0.215989	0.585085	0.690783	0.77622	0.614256	0.86463	0.783836	0.847436	0.908085	0.758377	0.891928	0.657965	0.825485	0.852671	0.794891	0.333817
	Ttyh3|Q6P5F7	M1	-0.103128	-0.699974	-0.732155	-0.852847	-0.693756	-0.75336	-0.900493	-0.714248	0.274464	0.578211	0.634697	0.335795	0.578006	0.780889	0.829859	0.699185	0.715323	0.691015	0.882231	0.883451	0.845858	0.939094	0.735983	0.82854	0.852562	0.852809	0.0991855
	Golph3|Q9CRA5	M3	-0.333388	-0.63045	-0.776681	-0.742573	-0.756949	-0.783469	-0.829963	-0.55724	0.316154	0.420193	0.542937	0.398199	0.608828	0.750864	0.680683	0.568511	0.760477	0.722639	0.779004	0.751955	0.756056	0.831271	0.726639	0.755607	0.852177	0.745012	0.303209
	Ube2o|Q6ZPJ3	M8	-0.155747	-0.515282	-0.557794	-0.679851	-0.678384	-0.732947	-0.85386	-0.864395	0.170709	0.372918	0.421567	0.437585	0.621668	0.770796	0.878214	0.706512	0.575879	0.589616	0.842198	0.824687	0.734836	0.855002	0.597092	0.875142	0.851969	0.835481	0.111401
	Dagla|Q6WQJ1	M12	-0.522543	-0.584905	-0.862215	-0.816361	-0.9335	-0.940282	-0.895083	-0.594081	0.165884	0.32871	0.405774	0.58993	0.792358	0.911718	0.745081	0.573514	0.794321	0.913423	0.761227	0.727096	0.741529	0.890322	0.834423	0.688034	0.851865	0.710025	0.452607
	Gspt1|Q8R050	M15	-0.135584	-0.667649	-0.639739	-0.774293	-0.596112	-0.651654	-0.801221	-0.740782	0.172453	0.476281	0.564386	0.235312	0.479096	0.666762	0.79296	0.652718	0.650959	0.54352	0.718906	0.773605	0.801016	0.829622	0.665397	0.926598	0.85175	0.81936	0.00184833
	Shank1|D3YZU1	M5	-0.342101	-0.65786	-0.766005	-0.81575	-0.803948	-0.903663	-0.899264	-0.686944	-0.0753034	0.265703	0.527561	0.752004	0.887471	0.95426	0.754278	0.688834	0.573327	0.748824	0.714438	0.628203	0.788114	0.85527	0.788568	0.713931	0.851571	0.715121	0.186038
	Zfyve19|Q9DAZ9	M23	-0.329313	-0.43385	-0.54117	-0.662775	-0.760763	-0.664244	-0.819035	-0.765859	0.219614	0.386346	0.360074	0.362291	0.54486	0.728816	0.85857	0.557305	0.626162	0.591899	0.831779	0.861613	0.655001	0.843783	0.515508	0.868722	0.851544	0.881672	0.290215
	Mybbp1a|Q7TPV4	M1	-0.0997637	-0.724423	-0.710758	-0.846661	-0.668003	-0.72712	-0.885121	-0.614519	0.202708	0.596434	0.745542	0.353945	0.617958	0.778406	0.77157	0.698678	0.678967	0.644586	0.825234	0.824064	0.853894	0.898262	0.712132	0.810413	0.851541	0.830873	0.0744332
	Ncln|Q8VCM8	M23	-0.0729797	-0.642741	-0.66098	-0.789308	-0.645676	-0.721746	-0.85873	-0.725894	0.0145909	0.356907	0.612317	0.512057	0.634586	0.819038	0.750161	0.679165	0.541401	0.621431	0.863724	0.731954	0.786245	0.855119	0.653113	0.79542	0.850947	0.876768	0.0510341
	Csmd1|Q923L3	M3	-0.197418	-0.423373	-0.555084	-0.612981	-0.662979	-0.632968	-0.767675	-0.696911	0.288925	0.324282	0.42758	0.306798	0.525386	0.67985	0.767142	0.514204	0.682794	0.578054	0.814306	0.854003	0.612973	0.793422	0.513127	0.813437	0.850492	0.79849	0.288025
	Arhgap35|Q91YM2	M3	-0.517387	-0.548888	-0.604981	-0.644387	-0.831479	-0.793472	-0.817822	-0.706482	0.115975	0.241629	0.368915	0.554135	0.770087	0.797934	0.826256	0.560688	0.608992	0.704034	0.653701	0.708263	0.674245	0.791152	0.650842	0.81934	0.850371	0.736717	0.343767
	Wdr13|Q91V09	M1	-0.0702041	-0.692045	-0.740567	-0.818407	-0.656525	-0.746311	-0.91121	-0.572689	0.236315	0.627784	0.705172	0.414541	0.673596	0.797741	0.721517	0.794507	0.642242	0.671592	0.839064	0.76961	0.86577	0.909968	0.71445	0.768011	0.850153	0.796642	0.023084
	Chd2|E9PZM4	M1	-0.347073	-0.627737	-0.716739	-0.820366	-0.814675	-0.799782	-0.891502	-0.785676	0.222042	0.434668	0.517353	0.451301	0.653809	0.821102	0.879424	0.645372	0.721463	0.732615	0.811438	0.843702	0.783764	0.91008	0.7117	0.837064	0.85005	0.847777	0.233398
	Eef1b2|O70251	M1	-0.308038	-0.648884	-0.74991	-0.791824	-0.817738	-0.898189	-0.939773	-0.829943	0.225053	0.3767	0.497347	0.603105	0.794353	0.892456	0.86833	0.750473	0.701364	0.801425	0.841825	0.800651	0.823905	0.926467	0.774215	0.797151	0.850034	0.781156	0.198381
	D6Wsu163e|Q91YN0	M1	-0.149717	-0.719949	-0.729701	-0.844933	-0.697371	-0.739001	-0.883648	-0.635036	0.0976412	0.467476	0.676718	0.490573	0.684901	0.824705	0.745079	0.694228	0.599004	0.706116	0.818367	0.748701	0.818394	0.898235	0.703106	0.782012	0.8495	0.833946	0.0775161
	Lrrc4|Q99PH1	M3	-0.328733	-0.473509	-0.562922	-0.613211	-0.741202	-0.710636	-0.833861	-0.677202	0.210725	0.361069	0.341036	0.398009	0.644427	0.738489	0.768107	0.59306	0.650594	0.660905	0.799552	0.789931	0.699524	0.834673	0.576397	0.856602	0.849375	0.767176	0.289458
	Ccdc136|E9QP94	M1	-0.327328	-0.6104	-0.687673	-0.694374	-0.800985	-0.84385	-0.886901	-0.62391	0.238098	0.394412	0.465473	0.525655	0.773399	0.830906	0.726077	0.626078	0.715206	0.809424	0.856238	0.781443	0.775172	0.881079	0.698531	0.78264	0.849189	0.703429	0.334844
	Stxbp5l|Q5DQR4	M1	-0.111973	-0.737914	-0.80821	-0.870561	-0.689912	-0.837811	-0.933132	-0.702539	0.224614	0.554169	0.680509	0.492379	0.732033	0.851247	0.791811	0.81292	0.705643	0.715643	0.80102	0.767272	0.896848	0.924854	0.818444	0.761398	0.84901	0.768443	0.00828118
	Pcdh10|E9PXQ7	M10	-0.21364	-0.655166	-0.700438	-0.754748	-0.725068	-0.707582	-0.866878	-0.530294	0.444591	0.634729	0.607436	0.172912	0.576302	0.694943	0.773658	0.598387	0.855177	0.773723	0.832535	0.924268	0.79942	0.91253	0.71206	0.81911	0.848849	0.783306	0.280163
	Osbpl10|S4R1M9	M21	-0.229958	-0.521218	-0.721756	-0.727511	-0.749603	-0.789142	-0.866728	-0.581639	0.209215	0.421578	0.477917	0.49077	0.658141	0.820753	0.672911	0.617545	0.686011	0.706982	0.889723	0.764583	0.739853	0.864266	0.658589	0.720785	0.848826	0.762973	0.287614
	Dnaja2|Q9QYJ0	M1	-0.0889845	-0.726332	-0.721414	-0.814609	-0.653031	-0.758036	-0.880986	-0.719224	0.316252	0.5409	0.645295	0.310571	0.577134	0.746947	0.796947	0.69308	0.73897	0.664325	0.845289	0.877244	0.854733	0.914763	0.744637	0.860701	0.848796	0.768542	0.0889563
	Ppp2r1a|Q76MZ3	M5	-0.281537	-0.694401	-0.831081	-0.871228	-0.820001	-0.925727	-0.957731	-0.706361	0.096925	0.394149	0.601589	0.672465	0.841483	0.954823	0.804743	0.762753	0.660325	0.805658	0.807191	0.731129	0.849762	0.926673	0.844482	0.710424	0.848695	0.774317	0.1733
	Prkacb|P68181	M1	-0.363409	-0.725158	-0.818664	-0.83904	-0.830947	-0.861491	-0.943402	-0.669232	0.378095	0.543128	0.602895	0.409505	0.719102	0.822991	0.845339	0.71646	0.828306	0.831231	0.783138	0.851477	0.870279	0.946509	0.841653	0.804034	0.848586	0.775873	0.242301
	Ap3m2|Q8R2R9	M21	-0.0793056	-0.57774	-0.707918	-0.776878	-0.698857	-0.82157	-0.916375	-0.80549	0.237495	0.44909	0.545775	0.508714	0.68195	0.848176	0.807398	0.774514	0.677569	0.698636	0.935998	0.829682	0.81047	0.915471	0.691032	0.782753	0.848423	0.806935	0.105401
	Ddx6|P54823	M10	-0.408187	-0.545952	-0.66147	-0.675133	-0.841171	-0.796657	-0.888331	-0.710628	0.484746	0.493142	0.4107	0.325431	0.638198	0.745799	0.87777	0.604628	0.832552	0.777627	0.849441	0.93453	0.750666	0.903227	0.686339	0.838327	0.848363	0.794601	0.399659
	Cdc37l1|Q9CZP7	M1	-0.296556	-0.668468	-0.70682	-0.788716	-0.758548	-0.783004	-0.897318	-0.608447	0.194413	0.516727	0.605851	0.397528	0.694629	0.799512	0.820196	0.694321	0.677761	0.692308	0.72474	0.787429	0.824662	0.879507	0.764013	0.804678	0.848196	0.795144	0.182202
	Nlgn4l|B0F2B4	M1	-0.147065	-0.623956	-0.642094	-0.797718	-0.689827	-0.690665	-0.879157	-0.723306	0.19373	0.516351	0.628483	0.378219	0.623009	0.776102	0.839205	0.691068	0.657349	0.640521	0.830384	0.846041	0.792997	0.898355	0.634787	0.835343	0.848131	0.877173	0.0924084
	Ppp2r5c|Q60996	M8	-0.0597094	-0.67809	-0.619146	-0.779286	-0.659302	-0.746193	-0.926632	-0.880412	0.259648	0.530901	0.632133	0.429599	0.667339	0.79464	0.92701	0.824369	0.624031	0.633668	0.881602	0.876917	0.862542	0.928027	0.673098	0.880197	0.847767	0.887206	-0.0243935
	Nlgn3|A2AGI2	M1	-0.372962	-0.715401	-0.744579	-0.832486	-0.802863	-0.821383	-0.8934	-0.769415	0.16675	0.393588	0.632816	0.560865	0.733767	0.845039	0.868251	0.70363	0.642089	0.703961	0.723018	0.748445	0.813477	0.871613	0.751319	0.807832	0.847424	0.840626	0.150021
	Fat3|Q8BNA6	M10	-0.230287	-0.667729	-0.647078	-0.722887	-0.717339	-0.701866	-0.854995	-0.52295	0.299436	0.517547	0.659409	0.350256	0.6767	0.744221	0.738703	0.568516	0.732217	0.70194	0.803878	0.853681	0.772955	0.868846	0.655849	0.785791	0.847252	0.765915	0.272591
	Mkl1|Q8K4J6	M1	-0.357431	-0.619804	-0.772764	-0.803803	-0.826044	-0.85368	-0.928782	-0.722504	0.333738	0.514147	0.546268	0.487555	0.743072	0.842562	0.879074	0.761969	0.732251	0.757046	0.758052	0.818362	0.807023	0.916233	0.772368	0.770516	0.847168	0.785253	0.205487
	Ctcf|Q61164	M3	-0.547089	-0.462314	-0.516661	-0.545699	-0.754822	-0.597101	-0.673355	-0.488475	0.216782	0.311489	0.266102	0.178292	0.516003	0.582353	0.7444	0.313932	0.690561	0.621696	0.550724	0.742951	0.550735	0.702194	0.557843	0.847496	0.846982	0.726404	0.469598
	Tenm2|A0A0A0MQ92	M3	-0.204934	-0.601885	-0.545689	-0.685655	-0.643964	-0.614802	-0.757185	-0.607773	0.120416	0.419563	0.555061	0.318205	0.537723	0.675516	0.751752	0.537212	0.537744	0.544633	0.731348	0.761121	0.684516	0.780019	0.55059	0.849407	0.846887	0.819285	0.166648
	Dclk2|Q6PGN3-3	M12	-0.364645	-0.71903	-0.861089	-0.826148	-0.797289	-0.849514	-0.85726	-0.479392	0.314256	0.528618	0.551589	0.341414	0.694401	0.77828	0.663877	0.573244	0.90963	0.895599	0.733105	0.757201	0.821819	0.888786	0.845858	0.750197	0.846853	0.640709	0.327125
	Cpeb3|Q7TN99	M26	-0.354629	-0.696858	-0.809506	-0.794311	-0.81549	-0.887695	-0.9106	-0.525328	0.122818	0.3884	0.58408	0.649715	0.888139	0.908855	0.699579	0.666138	0.677598	0.829483	0.728519	0.679627	0.80462	0.879666	0.81729	0.672114	0.846779	0.673864	0.267002
	LOC102642884|P17665	M1	-0.196892	-0.67657	-0.648952	-0.740908	-0.716771	-0.753088	-0.888396	-0.6852	0.390745	0.60558	0.543339	0.242726	0.631736	0.72269	0.851894	0.666344	0.813406	0.757463	0.836634	0.918916	0.839005	0.923207	0.723482	0.877516	0.846447	0.772923	0.197891
	Grm3|Q9QYS2	M5	-0.523399	-0.641435	-0.831462	-0.823574	-0.886849	-0.936252	-0.862864	-0.625769	-0.0849223	0.211193	0.415026	0.792559	0.882048	0.957355	0.721102	0.595881	0.578563	0.8002	0.641786	0.564526	0.729598	0.82952	0.81828	0.6655	0.846418	0.678713	0.304082
	Ylpm1|D3YWX2	M23	-0.156523	-0.517823	-0.66023	-0.73841	-0.683643	-0.684866	-0.819572	-0.741106	0.218399	0.343131	0.56107	0.403431	0.550324	0.755345	0.804386	0.623018	0.630523	0.618245	0.835309	0.813069	0.680392	0.829756	0.602757	0.768125	0.846378	0.895289	0.175243
	Nudt5|Q9JKX6	M1	-0.255777	-0.581894	-0.580217	-0.699867	-0.740741	-0.705021	-0.878643	-0.641683	0.286577	0.576013	0.542527	0.35243	0.648655	0.745007	0.829406	0.691462	0.63114	0.655564	0.825038	0.855619	0.773026	0.886564	0.596339	0.857028	0.846331	0.823213	0.19975
	Ipo7|Q9EPL8	M1	-0.296567	-0.622245	-0.618426	-0.724232	-0.694221	-0.722983	-0.800345	-0.712538	0.0658795	0.279193	0.521815	0.426936	0.623973	0.754329	0.808576	0.554032	0.587814	0.556887	0.656831	0.752662	0.718302	0.792672	0.679449	0.846842	0.846003	0.757522	0.192157
	Lpcat4|Q6NVG1	M3	-0.532222	-0.380931	-0.735859	-0.686926	-0.858421	-0.827951	-0.742005	-0.518579	-0.150093	0.0310768	0.223724	0.654146	0.692925	0.870834	0.64515	0.377259	0.541814	0.705286	0.642284	0.561049	0.520245	0.715692	0.692171	0.606004	0.845882	0.714797	0.513732
	Sema7a|Q9QUR8	M5	-0.397128	-0.726507	-0.891699	-0.931138	-0.843454	-0.900698	-0.89848	-0.60824	0.092729	0.432271	0.60705	0.563543	0.76162	0.905639	0.785019	0.635295	0.732169	0.785988	0.674025	0.711372	0.818095	0.892789	0.89088	0.693107	0.845315	0.739113	0.236046
	Brcc3|P46737	M3	-0.340519	-0.573256	-0.650515	-0.750365	-0.740196	-0.781362	-0.796062	-0.731131	-0.0456885	0.268353	0.417136	0.578042	0.705635	0.827134	0.828173	0.575585	0.510415	0.57876	0.62377	0.666261	0.67729	0.782716	0.694139	0.75539	0.844843	0.752841	0.176309
missing	Chm|Q9QXG2	M3	-0.28479	0.193595	-0.646628	-0.636068	-0.315831	-0.351298	0.638705	0.152014	-0.614189	-0.578572	-0.328734	0.0735978	-0.10037	0.545188	-0.0952821	-0.818074	-0.444155	0.105506	-0.826717	-0.0967209	-0.434094	-0.049322	0.588437	-0.252075	0.844714	-0.0865916	0.339471
	Magi1|Q6RHR9	M17	-0.496245	-0.6276	-0.752119	-0.697136	-0.843414	-0.790854	-0.825752	-0.449263	0.434606	0.494639	0.468165	0.242234	0.656659	0.70406	0.717467	0.48636	0.926829	0.886978	0.709889	0.820189	0.741116	0.848099	0.769207	0.778115	0.844551	0.679964	0.487264
	Gm15800|E9Q2E4	M3	-0.264077	-0.558134	-0.702799	-0.802874	-0.657885	-0.620091	-0.738261	-0.533102	0.0922581	0.441823	0.507723	0.208568	0.42139	0.666718	0.671127	0.476878	0.680808	0.552708	0.655765	0.725505	0.684629	0.789524	0.63503	0.821653	0.84454	0.773468	0.190095
	Casp3|P70677	M10	-0.231793	-0.707922	-0.674472	-0.730226	-0.685158	-0.704781	-0.840276	-0.618087	0.450816	0.592275	0.594331	0.147421	0.552644	0.647662	0.774523	0.606701	0.873867	0.738829	0.78419	0.888194	0.833526	0.880505	0.712826	0.902261	0.844411	0.746421	0.210619
	Ttc37|F8VPK0	M1	-0.218106	-0.618677	-0.750615	-0.851057	-0.751815	-0.803379	-0.881807	-0.714185	0.0478298	0.38279	0.553985	0.52576	0.690278	0.868872	0.784678	0.65464	0.666804	0.727117	0.813692	0.750243	0.781542	0.887718	0.734947	0.751336	0.844316	0.824915	0.162752
	Fgf13|P70377-3	M1	-0.333981	-0.538847	-0.670642	-0.684719	-0.796815	-0.770734	-0.872564	-0.569298	0.32928	0.511972	0.408081	0.421279	0.699124	0.779192	0.743232	0.612144	0.720064	0.770606	0.841981	0.821999	0.733695	0.893339	0.645468	0.766019	0.844249	0.731764	0.336932
	Tsfm|Q9CZR8	M1	-0.444572	-0.644088	-0.780354	-0.782118	-0.879256	-0.913644	-0.942959	-0.690672	0.218602	0.416314	0.487846	0.671476	0.86818	0.914652	0.828945	0.732404	0.667685	0.807876	0.759567	0.735701	0.807161	0.908763	0.788838	0.724897	0.844152	0.74306	0.263281
	Csmd3|Q80T79	M15	-0.334159	-0.596054	-0.595656	-0.705023	-0.729062	-0.673126	-0.837142	-0.659717	0.271	0.536106	0.503926	0.30105	0.606564	0.695278	0.811797	0.659121	0.666488	0.646066	0.727094	0.798552	0.765167	0.853669	0.598154	0.902285	0.843986	0.800995	0.168307
	Ppp1r14a|Q91VC7	M3	-0.390873	-0.609636	-0.624769	-0.704789	-0.698199	-0.646999	-0.703516	-0.531794	0.102057	0.333405	0.453242	0.227095	0.458059	0.637862	0.721523	0.384062	0.623944	0.556016	0.590799	0.727223	0.647087	0.735566	0.656562	0.848607	0.843937	0.742939	0.312859
	Gsg1l|D3Z7H4	M1	-0.317991	-0.567599	-0.613443	-0.686055	-0.776375	-0.805099	-0.864804	-0.729538	0.184836	0.409747	0.429745	0.559744	0.768092	0.823644	0.824781	0.661843	0.607007	0.6905	0.790769	0.769131	0.737371	0.855083	0.638422	0.790443	0.843406	0.745201	0.231184
	Sec16a|A2AIX1	M3	-0.445973	-0.500733	-0.75858	-0.764545	-0.763683	-0.741192	-0.735811	-0.458296	-0.0531233	0.282668	0.34747	0.470812	0.58173	0.777048	0.647872	0.445538	0.538546	0.583338	0.55342	0.584916	0.603898	0.742319	0.709603	0.675319	0.843352	0.692976	0.314903
	Actl6b|Q99MR0	M3	-0.590945	-0.548498	-0.664908	-0.661821	-0.824882	-0.76128	-0.729215	-0.464679	-0.0376444	0.206271	0.275618	0.498364	0.702364	0.759701	0.627073	0.379268	0.606323	0.730475	0.566817	0.581487	0.613871	0.737131	0.664411	0.767072	0.843259	0.621695	0.445325
	Dcun1d4|Q8C5X2	M1	-0.312931	-0.665182	-0.819809	-0.833567	-0.781839	-0.837125	-0.867455	-0.503679	0.0953989	0.447594	0.543592	0.513162	0.724263	0.849862	0.686801	0.653368	0.633507	0.777012	0.719398	0.674031	0.776166	0.869167	0.799771	0.700794	0.843112	0.709378	0.22507
	Rin1|Q921Q7	M5	-0.450687	-0.56254	-0.821816	-0.832437	-0.841623	-0.816082	-0.800043	-0.522504	0.0416083	0.276212	0.452258	0.535532	0.659756	0.852021	0.686273	0.433536	0.683015	0.728116	0.680612	0.6992	0.647814	0.821253	0.751777	0.657729	0.842975	0.710238	0.416012
	Adcy8|P97490	M1	-0.235559	-0.66128	-0.791187	-0.820597	-0.764472	-0.85413	-0.928333	-0.742334	0.36021	0.53669	0.573685	0.445482	0.716819	0.826381	0.807571	0.761767	0.821474	0.794554	0.841596	0.832838	0.858045	0.937918	0.772909	0.797996	0.842967	0.74094	0.157076
	Cpeb4|Q7TN98	M1	-0.191351	-0.714681	-0.755294	-0.81491	-0.722108	-0.812987	-0.898109	-0.615077	0.0674422	0.386926	0.688781	0.582847	0.808943	0.871781	0.706908	0.728067	0.642393	0.785634	0.786093	0.685436	0.830263	0.874376	0.750794	0.740166	0.842876	0.761203	0.116221
	Nae1|Q8VBW6	M1	-0.166104	-0.818176	-0.759323	-0.873802	-0.709902	-0.779967	-0.950746	-0.687265	0.331209	0.677067	0.762992	0.372628	0.720138	0.793362	0.85483	0.834081	0.742483	0.754191	0.783311	0.837218	0.941434	0.958894	0.795606	0.846143	0.842785	0.813445	-0.00245451
	Chrm3|Q9ERZ3	M1	-0.134946	-0.795992	-0.756528	-0.861441	-0.715218	-0.82746	-0.962315	-0.708983	0.247491	0.590099	0.763284	0.505748	0.767931	0.853107	0.806651	0.841734	0.684617	0.744166	0.852188	0.804035	0.936853	0.95078	0.774601	0.818719	0.842718	0.794352	0.017845
	Cacng3|Q9JJV5	M23	-0.314032	-0.535491	-0.518305	-0.679882	-0.660129	-0.569857	-0.722111	-0.630647	-0.111308	0.207507	0.535665	0.445024	0.560425	0.711905	0.785028	0.486992	0.384907	0.438485	0.587482	0.648846	0.598466	0.702406	0.528329	0.800773	0.8425	0.898928	0.155578
	Eef1d|P57776-3	M10	-0.11294	-0.593065	-0.612235	-0.712863	-0.663808	-0.65026	-0.83641	-0.680069	0.377961	0.521862	0.581806	0.233884	0.485897	0.682083	0.809517	0.598996	0.708557	0.636127	0.910493	0.921529	0.748531	0.87447	0.602367	0.836376	0.842425	0.891748	0.200382
missing	Phactr3|Q8BYK5-2	M3	-0.588171	0.548424	-0.445573	-0.136507	-0.619365	-0.683555	0.329767	-0.0399926	-0.50804	-0.603412	-0.615637	0.612171	0.43505	0.746734	0.348861	-0.662814	-0.33371	0.365651	-0.54134	-0.458463	-0.661677	-0.338906	0.496019	-0.661697	0.842421	-0.401796	0.653844
	Mia3|Q8BI84	M15	-0.367398	-0.791794	-0.782616	-0.84859	-0.723706	-0.711924	-0.78663	-0.460385	0.0941173	0.425456	0.66683	0.302286	0.600083	0.720354	0.676156	0.482717	0.742108	0.72671	0.594613	0.685156	0.789036	0.810072	0.797604	0.797512	0.842317	0.74194	0.224359
	Tars|Q9D0R2	M5	-0.42274	-0.646804	-0.858458	-0.882568	-0.831536	-0.894881	-0.866607	-0.715049	0.0232834	0.292016	0.487458	0.669437	0.771478	0.911666	0.757042	0.646083	0.658658	0.754598	0.670057	0.63939	0.761074	0.86	0.807543	0.715873	0.842191	0.710499	0.203318
	Rplp0|P14869	M1	-0.131602	-0.774305	-0.692394	-0.826853	-0.675695	-0.768048	-0.906336	-0.775885	0.122821	0.446777	0.692909	0.522039	0.760661	0.830333	0.84914	0.775738	0.60899	0.70737	0.772172	0.758046	0.865564	0.899655	0.74469	0.820923	0.841838	0.830511	-0.0200799
missing	2700094K13Rik|A0A087WPM0	M5	-0.822729	0.71185	-0.559958	-0.204228	-0.847401	-0.897423	0.322946	-0.347858	-0.440654	-0.847024	-0.78821	0.639301	0.495599	0.880692	0.0243689	-0.814381	-0.174602	0.55008	-0.471431	-0.381138	-0.808998	-0.40491	0.503718	-0.686151	0.841185	-0.540083	0.831828
	Pdzd8|B9EJ80	M1	-0.2951	-0.538653	-0.72653	-0.730771	-0.761194	-0.825561	-0.833934	-0.615646	0.17683	0.389972	0.360238	0.387071	0.648594	0.787936	0.718229	0.581586	0.757526	0.782664	0.781361	0.754975	0.732669	0.852448	0.74495	0.76986	0.841029	0.682055	0.314016
	Xpo5|Q924C1	M1	-0.366355	-0.766624	-0.807032	-0.834073	-0.809637	-0.821847	-0.899038	-0.563679	0.36607	0.54836	0.664417	0.303668	0.697322	0.771972	0.808634	0.64668	0.863737	0.868416	0.717124	0.843505	0.849541	0.914401	0.85381	0.802621	0.84053	0.742684	0.28191
	Ints1|K3W4P2	M1	-0.258705	-0.534213	-0.671505	-0.692292	-0.686016	-0.682809	-0.738985	-0.600522	0.19134	0.298554	0.38633	0.30904	0.457433	0.684888	0.682416	0.415007	0.672608	0.62233	0.781538	0.767036	0.640062	0.781821	0.637623	0.772459	0.83946	0.771285	0.324971
	Arih1|Q9Z1K5	M1	-0.258194	-0.868275	-0.868038	-0.917624	-0.734026	-0.803825	-0.880232	-0.477183	0.252529	0.593033	0.779316	0.336279	0.69069	0.784069	0.707362	0.626166	0.831178	0.810344	0.688846	0.770812	0.893666	0.905978	0.885872	0.760385	0.839408	0.699032	0.167513
	Ppp1r9b|Q6R891	M21	-0.165847	-0.507713	-0.695651	-0.736972	-0.720033	-0.76725	-0.835276	-0.605394	0.0879901	0.308144	0.50481	0.531406	0.677177	0.840719	0.65545	0.560307	0.665064	0.720187	0.892517	0.751066	0.691829	0.843115	0.628284	0.693553	0.839232	0.758204	0.290783
	Cul2|Q9D4H8	M1	-0.251652	-0.501877	-0.583576	-0.651259	-0.754765	-0.761849	-0.847611	-0.745375	0.19904	0.322542	0.381327	0.50485	0.654482	0.798206	0.818576	0.590671	0.578813	0.661912	0.883909	0.831699	0.681529	0.852936	0.599739	0.785704	0.839201	0.808324	0.2994
	Lamb1|E9QN70	M1	-0.303591	-0.75261	-0.822058	-0.855236	-0.830826	-0.92673	-0.964269	-0.703812	0.268951	0.506756	0.64447	0.620186	0.851655	0.916523	0.848437	0.770273	0.723389	0.825983	0.806002	0.790472	0.877014	0.941095	0.851734	0.715146	0.839148	0.759785	0.183067
	Dbnl|Q62418	M1	-0.343472	-0.746464	-0.818261	-0.863577	-0.828959	-0.880283	-0.925284	-0.705408	0.186385	0.402801	0.615082	0.584764	0.811153	0.892065	0.826933	0.698181	0.724704	0.855705	0.765337	0.762877	0.833686	0.92195	0.832493	0.74383	0.839029	0.77528	0.207038
	Dut|Q8VCG1	M1	-0.0564162	-0.656403	-0.704607	-0.786116	-0.661425	-0.76184	-0.89884	-0.667727	0.237212	0.548797	0.60151	0.434965	0.643059	0.7976	0.75382	0.767065	0.60977	0.678598	0.893181	0.801609	0.828642	0.913381	0.692338	0.783654	0.838875	0.794316	0.0575525
	Pcbp4|P57724	M1	-0.387469	-0.673007	-0.740056	-0.816528	-0.735188	-0.736948	-0.755324	-0.537427	0.0209401	0.381745	0.458693	0.398711	0.616688	0.750563	0.727352	0.467709	0.618558	0.644573	0.550141	0.667307	0.691809	0.795517	0.754288	0.759049	0.838855	0.674756	0.227955
	Nbea|Q9EPN1	M1	-0.239514	-0.408254	-0.604897	-0.633924	-0.721718	-0.699957	-0.773936	-0.648402	0.220065	0.300086	0.28766	0.367283	0.537194	0.730645	0.715266	0.444069	0.687395	0.668072	0.87605	0.831906	0.601842	0.819749	0.561814	0.756202	0.838779	0.759118	0.393071
	Mrps15|Q9DC71	M21	-0.0681077	-0.472448	-0.518332	-0.618913	-0.629701	-0.639441	-0.791516	-0.724619	0.245755	0.353468	0.445987	0.303048	0.513374	0.69391	0.765894	0.530881	0.66005	0.614976	0.940399	0.883328	0.664902	0.824358	0.518171	0.824099	0.838764	0.846681	0.249574
	Fkbp8|O35465-2	M15	-0.117027	-0.695359	-0.613543	-0.778336	-0.623815	-0.654418	-0.86168	-0.746635	0.213433	0.553494	0.657118	0.292481	0.564984	0.70711	0.883834	0.756056	0.588478	0.566708	0.740494	0.808941	0.83209	0.86478	0.673209	0.885008	0.838658	0.90173	-0.0425018
	Sarm1|Q6PDS3-3	M3	-0.382149	-0.572888	-0.792579	-0.806297	-0.810394	-0.778323	-0.807546	-0.511169	0.179631	0.358062	0.564788	0.433896	0.596581	0.800301	0.695637	0.468676	0.72646	0.71021	0.746234	0.761539	0.675418	0.819066	0.71882	0.677925	0.838604	0.771698	0.403917
	Rnf123|Q5XPI3-2	M1	-0.223702	-0.776697	-0.803337	-0.876224	-0.751909	-0.843385	-0.94254	-0.671173	0.306704	0.625291	0.662569	0.453665	0.744603	0.833902	0.818302	0.789449	0.733178	0.764721	0.777277	0.815748	0.902685	0.957444	0.818766	0.796706	0.837916	0.727429	0.0798832
	Dclk1|Q9JLM8	M8	-0.282952	-0.654965	-0.708974	-0.799441	-0.774312	-0.836536	-0.909243	-0.807695	0.119098	0.350266	0.550262	0.576158	0.781295	0.872709	0.858848	0.712714	0.678013	0.750117	0.780673	0.765029	0.812547	0.890581	0.748327	0.794973	0.837899	0.802878	0.14996
	Mtus2|Q3UHD3	M3	-0.643745	-0.536043	-0.758012	-0.693671	-0.870465	-0.76758	-0.75908	-0.45214	0.208376	0.271846	0.407048	0.371556	0.62535	0.726351	0.690285	0.416213	0.762922	0.765816	0.565551	0.667628	0.630198	0.746202	0.731038	0.729032	0.837863	0.714369	0.507374
	Lancl3|Q8CD19	M1	-0.196221	-0.693549	-0.689556	-0.767941	-0.742999	-0.783035	-0.946677	-0.733244	0.385639	0.589542	0.658389	0.430083	0.739207	0.801605	0.898443	0.810526	0.712077	0.751708	0.842254	0.863754	0.864554	0.931384	0.732886	0.796811	0.837857	0.864173	0.0986404
	Znhit3|Q9CQK1	M3	-0.420979	-0.698172	-0.739569	-0.830867	-0.794555	-0.787378	-0.832252	-0.59241	0.0169312	0.399346	0.525105	0.571094	0.772378	0.840256	0.784301	0.585216	0.571646	0.692645	0.589175	0.66444	0.737981	0.84058	0.750418	0.735306	0.837684	0.715157	0.191874
	Tspan9|Q8BJU2	M1	-0.372347	-0.536129	-0.533756	-0.594905	-0.760372	-0.712249	-0.84817	-0.694227	0.340676	0.4599	0.416265	0.377589	0.698356	0.712271	0.849164	0.662979	0.654074	0.6839	0.751383	0.819251	0.72567	0.839331	0.580222	0.870614	0.837181	0.771474	0.255961
	Atp9b|P98195	M1	-0.171302	-0.601576	-0.656177	-0.783169	-0.730988	-0.751776	-0.906878	-0.777128	0.307713	0.552165	0.542639	0.372353	0.613667	0.784721	0.874992	0.713361	0.701177	0.678482	0.892331	0.907077	0.806368	0.934374	0.661844	0.841229	0.836861	0.845439	0.149133
	Trmt10c|Q3UFY8	M23	-0.058747	-0.564111	-0.514593	-0.698884	-0.580816	-0.566209	-0.78144	-0.682345	0.0579858	0.388527	0.642607	0.366683	0.504689	0.700633	0.78685	0.611185	0.44442	0.445367	0.795609	0.764965	0.69184	0.777455	0.509451	0.815537	0.836682	0.945762	0.0431019
	Ift22|Q9DAI2	M1	-0.327113	-0.65273	-0.667972	-0.737623	-0.76503	-0.758096	-0.889954	-0.771667	0.422806	0.552976	0.5215	0.361165	0.680404	0.739705	0.907675	0.72187	0.758378	0.732222	0.757237	0.862022	0.808948	0.903893	0.696603	0.857059	0.836339	0.80228	0.157719
	Zfp385a|Q8VD12	M1	-0.0056256	-0.695245	-0.627017	-0.78716	-0.606648	-0.703338	-0.869555	-0.690547	0.183652	0.539429	0.704957	0.341443	0.59953	0.753047	0.781252	0.725281	0.615177	0.604435	0.853847	0.840543	0.835911	0.886525	0.659835	0.854181	0.83633	0.801647	0.0244983
	Fscn1|Q61553	M9	-0.41846	-0.761724	-0.946517	-0.936342	-0.838966	-0.938358	-0.878597	-0.557232	0.0390185	0.354937	0.586114	0.587801	0.792157	0.910927	0.676739	0.607362	0.778969	0.871984	0.6531	0.63522	0.828645	0.877728	0.930997	0.688692	0.83633	0.639412	0.261708
	Tpp2|Q64514	M1	-0.444184	-0.594228	-0.740747	-0.724954	-0.864645	-0.874367	-0.914012	-0.586849	0.167626	0.384948	0.472512	0.633648	0.862925	0.887489	0.759493	0.703654	0.647113	0.83598	0.752239	0.684822	0.770809	0.868302	0.749538	0.703399	0.836244	0.744321	0.30636
	Hook1|Q8BIL5	M3	-0.187552	-0.502578	-0.726322	-0.739544	-0.679414	-0.712876	-0.796277	-0.603123	0.241422	0.423382	0.448274	0.379101	0.543238	0.738977	0.640882	0.561959	0.724643	0.655226	0.833023	0.753431	0.695616	0.833997	0.614931	0.739754	0.836117	0.73007	0.225794
	Birc6|O88738	M1	-0.363118	-0.655757	-0.668883	-0.673704	-0.736291	-0.702726	-0.817682	-0.389267	0.265297	0.480661	0.527424	0.250167	0.618827	0.683111	0.64545	0.528659	0.727409	0.74923	0.707667	0.75698	0.76289	0.826962	0.705058	0.818652	0.835908	0.693063	0.34308
	Cttnbp2|B9EJA2	M5	-0.388922	-0.502241	-0.727119	-0.781207	-0.811958	-0.832626	-0.819028	-0.781544	-0.0563351	0.140598	0.33914	0.664655	0.733111	0.893634	0.799604	0.542757	0.593415	0.711845	0.708851	0.67519	0.64219	0.819651	0.705233	0.705431	0.835602	0.760443	0.284443
	Rab23|Q9D4I9	M1	-0.207162	-0.803192	-0.781974	-0.845898	-0.752657	-0.828284	-0.960362	-0.647787	0.397616	0.688638	0.708148	0.424773	0.746326	0.812034	0.812233	0.812672	0.763367	0.802984	0.843334	0.838712	0.936515	0.967852	0.797617	0.804018	0.835593	0.773981	0.0851011
	Sphkap|Q6NSW3-3	M1	-0.258794	-0.661244	-0.749698	-0.819195	-0.794328	-0.841391	-0.933827	-0.672226	0.211537	0.482948	0.64014	0.58105	0.816028	0.891287	0.846946	0.741803	0.663535	0.760368	0.790058	0.795083	0.807663	0.912968	0.763585	0.69993	0.835341	0.798752	0.17867
	Srsf11|E9Q6E5	M1	-0.302137	-0.695014	-0.692243	-0.791879	-0.770912	-0.791439	-0.879207	-0.689722	0.187044	0.471163	0.511321	0.43484	0.752377	0.808113	0.852797	0.638401	0.721841	0.796584	0.732092	0.804121	0.798092	0.903933	0.759786	0.801548	0.835098	0.753148	0.195962
	Ss18l1|Q8BW22	M1	-0.423414	-0.666583	-0.79193	-0.835914	-0.879597	-0.888672	-0.925244	-0.690595	0.250426	0.482595	0.515319	0.56958	0.784446	0.885882	0.847673	0.66523	0.739541	0.816667	0.784835	0.798247	0.807782	0.925848	0.791732	0.732785	0.835027	0.769605	0.288349
	Osbpl8|B9EJ86	M3	-0.511419	-0.628617	-0.709999	-0.684524	-0.830963	-0.773978	-0.772043	-0.394851	0.154161	0.292157	0.479116	0.487502	0.752107	0.777392	0.677917	0.380557	0.678724	0.771963	0.614162	0.699157	0.635459	0.771669	0.728891	0.659942	0.83501	0.657059	0.49447
	Rassf8|Q8CJ96	M1	-0.105036	-0.785692	-0.688196	-0.822614	-0.605103	-0.666075	-0.852977	-0.594418	0.173074	0.597166	0.738773	0.379839	0.634705	0.732246	0.754835	0.738298	0.554425	0.573936	0.69666	0.729248	0.8514	0.864654	0.697469	0.816166	0.834889	0.790987	-0.0699072
	Mib2|Q8R516-2	M1	-0.26881	-0.689872	-0.683809	-0.753537	-0.73559	-0.778545	-0.895691	-0.731978	0.335507	0.570909	0.575524	0.464947	0.740562	0.778942	0.870826	0.775615	0.665761	0.699575	0.743614	0.781181	0.831117	0.886343	0.712297	0.799434	0.834832	0.79474	0.0713428
	Gpc1|Q9QZF2	M3	-0.250908	-0.553933	-0.719886	-0.696476	-0.705898	-0.725767	-0.757582	-0.418708	0.12036	0.263297	0.506826	0.398738	0.617038	0.754743	0.601018	0.40742	0.690473	0.719213	0.737855	0.716366	0.631395	0.76951	0.698504	0.64797	0.834831	0.696641	0.400841
	Hpcal4|Q8BGZ1	M1	-0.297542	-0.757631	-0.885906	-0.928464	-0.776842	-0.903845	-0.873185	-0.706137	0.0743178	0.355145	0.590989	0.588533	0.744316	0.894528	0.77514	0.638013	0.712302	0.767335	0.687481	0.701116	0.815321	0.883276	0.89011	0.709156	0.834568	0.693263	0.157784
	Slitrk1|Q810C1	M5	-0.377358	-0.538433	-0.670437	-0.75743	-0.813284	-0.841898	-0.837866	-0.692749	-0.167402	0.16561	0.403885	0.726867	0.79622	0.924474	0.763536	0.565962	0.485046	0.684589	0.724498	0.636151	0.673664	0.807658	0.689534	0.7044	0.834404	0.758907	0.284844
	Rpl10|Q6ZWV3	M1	-0.167677	-0.76391	-0.725734	-0.848677	-0.706322	-0.73334	-0.918818	-0.662088	0.336239	0.666513	0.711373	0.328864	0.627417	0.760423	0.850878	0.76031	0.696325	0.695213	0.808015	0.859817	0.885808	0.939312	0.746772	0.828196	0.833972	0.854821	0.0496344
	Gga3|Q8BMI3	M1	-0.224264	-0.757031	-0.789845	-0.864862	-0.762501	-0.868223	-0.943558	-0.699907	0.202573	0.493274	0.69518	0.521864	0.796049	0.878553	0.853288	0.768265	0.715917	0.774492	0.757989	0.792004	0.88002	0.921952	0.853401	0.74749	0.833965	0.774226	0.113423
	Purg|Q8R4E6	M8	-0.153327	-0.5411	-0.658589	-0.790456	-0.686641	-0.757944	-0.826312	-0.907407	-0.0176646	0.212412	0.470111	0.613162	0.630685	0.850437	0.850824	0.652799	0.497176	0.572868	0.802549	0.730265	0.687954	0.829604	0.634643	0.765189	0.83391	0.863136	0.0730088
	Seh1l|Q8R2U0	M1	-0.238931	-0.71954	-0.744432	-0.868936	-0.70113	-0.75799	-0.844094	-0.692527	-0.0147109	0.38527	0.631531	0.591635	0.719556	0.846624	0.770014	0.645547	0.564034	0.617365	0.675862	0.66167	0.788675	0.842578	0.728297	0.739542	0.833734	0.788956	0.0378398
	Rb1cc1|Q9ESK9	M1	-0.194788	-0.749948	-0.675461	-0.811513	-0.732334	-0.779104	-0.917796	-0.692952	0.162622	0.525712	0.657455	0.510646	0.800619	0.839394	0.824421	0.73202	0.663908	0.773701	0.809566	0.790814	0.860545	0.923699	0.7186	0.802151	0.83363	0.79548	0.0883943
	Gabra2|P26048	M1	-0.42761	-0.644736	-0.817803	-0.844425	-0.832112	-0.810858	-0.848537	-0.59144	0.169882	0.363225	0.546085	0.46201	0.660998	0.825954	0.796204	0.540448	0.717977	0.746773	0.671136	0.758481	0.726747	0.854238	0.810456	0.69983	0.833511	0.783716	0.325371
	Prpf4b|Q61136	M1	-0.363532	-0.762697	-0.845883	-0.864106	-0.829383	-0.909592	-0.91515	-0.602534	0.271962	0.509124	0.587426	0.435978	0.767106	0.847038	0.778807	0.652287	0.848834	0.882242	0.737457	0.803097	0.864328	0.92991	0.893497	0.767349	0.833449	0.656839	0.283612
	Plekho2|Q8K124	M3	-0.118638	-0.572262	-0.630884	-0.712783	-0.634304	-0.682561	-0.822924	-0.596762	0.172074	0.462527	0.600148	0.365433	0.563256	0.73161	0.744389	0.675181	0.54375	0.548091	0.775382	0.750704	0.738379	0.806547	0.636103	0.765875	0.833205	0.827584	0.106606
	Shank3|A0A0A0MQD5	M5	-0.435265	-0.664186	-0.844448	-0.849489	-0.861629	-0.916332	-0.864144	-0.568386	-0.0752154	0.227388	0.53611	0.78925	0.863316	0.964485	0.679533	0.576577	0.578392	0.796282	0.6993	0.593203	0.729509	0.834241	0.804502	0.616331	0.833151	0.695147	0.31287
	Sar1b|Q9CQC9	M1	-0.170791	-0.609831	-0.601669	-0.767712	-0.66381	-0.687302	-0.863807	-0.758497	0.09978	0.495764	0.557095	0.428507	0.629277	0.766014	0.82845	0.767588	0.525299	0.57366	0.761961	0.7467	0.795821	0.865277	0.607103	0.871731	0.832977	0.843791	-0.01293
	2210016L21Rik|Q3UY34	M3	-0.356439	-0.512853	-0.529325	-0.648047	-0.671296	-0.556332	-0.717854	-0.501409	0.0440538	0.386754	0.390102	0.291452	0.515211	0.646627	0.728886	0.434143	0.502911	0.489214	0.592267	0.695197	0.613185	0.740752	0.540541	0.807632	0.83267	0.795544	0.231825
	Soga3|Q6NZL0	M9	-0.352609	-0.807481	-0.848795	-0.906645	-0.786832	-0.828566	-0.894394	-0.596281	0.255542	0.535075	0.71682	0.392615	0.707939	0.808706	0.823882	0.667952	0.786058	0.775294	0.639417	0.780344	0.861754	0.898393	0.887905	0.761796	0.832047	0.747731	0.172147
	Cnst|Q8CBC4	M3	-0.387179	-0.380738	-0.603404	-0.5732	-0.734374	-0.718299	-0.672922	-0.465355	-0.0278792	0.0967581	0.194377	0.46132	0.595463	0.734342	0.54096	0.273873	0.616191	0.668044	0.716389	0.635276	0.506749	0.696622	0.563369	0.692667	0.832021	0.605524	0.525384
	Inip|Q3TXT3	M1	0.0559507	-0.70651	-0.711065	-0.839795	-0.54423	-0.665996	-0.829328	-0.629442	0.131721	0.494167	0.758711	0.325762	0.553395	0.738312	0.697195	0.688849	0.639638	0.581908	0.790794	0.7677	0.816469	0.853945	0.691218	0.787866	0.831872	0.785734	-0.0400874
	Crnkl1|P63154	M15	-0.177568	-0.625667	-0.583787	-0.708671	-0.656929	-0.674802	-0.826424	-0.662354	0.160892	0.451378	0.516883	0.342122	0.581804	0.713352	0.724285	0.630169	0.606311	0.633152	0.819694	0.786732	0.773456	0.856667	0.588971	0.897803	0.831586	0.759171	0.136229
	Zfr|O88532	M1	-0.232709	-0.605103	-0.703584	-0.753529	-0.701679	-0.730342	-0.799252	-0.706098	0.303051	0.372455	0.522094	0.334134	0.5534	0.72131	0.760372	0.536201	0.764325	0.683955	0.785661	0.841652	0.710913	0.845013	0.669391	0.806277	0.831295	0.733549	0.253872
	Hdhd3|Q9CYW4	M1	-0.293008	-0.671509	-0.742251	-0.77934	-0.797372	-0.891184	-0.919442	-0.762007	0.231549	0.398155	0.506482	0.591956	0.79227	0.876571	0.839042	0.708239	0.680951	0.773866	0.811319	0.795935	0.812694	0.909908	0.784871	0.758348	0.83123	0.725647	0.213923
	Ppp2r5d|Q91V89	M3	-0.659859	-0.51397	-0.711226	-0.65063	-0.943788	-0.832483	-0.823686	-0.492105	0.285557	0.32249	0.317585	0.485223	0.745054	0.796475	0.7773	0.436893	0.737306	0.824842	0.66698	0.75958	0.631477	0.811406	0.729863	0.682548	0.831133	0.71114	0.593244
	Nck1|Q99M51	M1	-0.218438	-0.720972	-0.794715	-0.855661	-0.73883	-0.826697	-0.921911	-0.650338	0.210722	0.519871	0.671119	0.426277	0.683012	0.826234	0.78823	0.763028	0.716971	0.745544	0.779023	0.765525	0.880871	0.904373	0.822989	0.778543	0.831031	0.799422	0.106756
	Micu3|Q9CTY5	M5	-0.0787774	-0.541215	-0.632701	-0.771356	-0.643357	-0.728897	-0.824105	-0.737052	-0.0939518	0.312396	0.533973	0.619963	0.675384	0.854639	0.770622	0.680992	0.424114	0.542959	0.787937	0.662841	0.700744	0.805723	0.61757	0.699316	0.830518	0.847924	0.0287009
	Csde1|Q91W50	M5	-0.479181	-0.496602	-0.768449	-0.764102	-0.844431	-0.856491	-0.816736	-0.673118	-0.036811	0.151211	0.349314	0.644964	0.728144	0.880816	0.698014	0.533531	0.654029	0.755337	0.702804	0.61307	0.667379	0.794961	0.717917	0.703077	0.830484	0.723988	0.354093
	Abcg2|Q7TMS5	M23	-0.0924393	-0.537643	-0.542556	-0.645665	-0.617853	-0.656481	-0.816269	-0.674671	0.0944606	0.363344	0.510308	0.420287	0.590995	0.734532	0.743389	0.660103	0.498931	0.572826	0.841939	0.7314	0.721648	0.798705	0.564864	0.800802	0.830243	0.8642	0.099132
	Pspc1|Q8R326	M3	-0.560492	-0.389176	-0.674538	-0.650023	-0.871905	-0.839408	-0.795243	-0.671212	0.00707596	0.141058	0.158957	0.618868	0.740696	0.84694	0.734541	0.494277	0.629155	0.749176	0.681117	0.629435	0.599395	0.775265	0.660441	0.714661	0.830037	0.69568	0.44195
	Dclk1|H7BX36	M15	-0.250649	-0.538257	-0.56643	-0.587282	-0.60316	-0.575041	-0.667718	-0.477461	0.214804	0.293485	0.386399	0.101965	0.413389	0.554376	0.613031	0.344342	0.711422	0.615982	0.673251	0.757941	0.610344	0.722998	0.585957	0.853635	0.829985	0.676067	0.343111
missing	Trak2|Q6P9N8	M3	-0.422743	0.250894	-0.559374	-0.261371	-0.53368	0.0299976	0.496277	0.135567	-0.416076	-0.203671	-0.148303	-0.204387	-0.336577	0.117638	-0.255246	-0.5787	0.0646812	0.113492	0.0690016	-0.0327105	-0.327876	-0.00968724	0.250257	0.735026	0.829894	0.519406	0.0835145
	Ppfia2|B8QI34	M1	-0.352012	-0.770257	-0.788514	-0.807917	-0.828289	-0.890845	-0.926423	-0.597317	0.297846	0.493076	0.655003	0.53743	0.852689	0.865752	0.804122	0.66714	0.782419	0.858023	0.755457	0.800922	0.850012	0.911277	0.844552	0.715379	0.82975	0.702037	0.27951
	Eif4a2|P10630-2	M8	-0.124238	-0.678975	-0.704544	-0.80006	-0.70014	-0.808882	-0.91838	-0.850241	0.249072	0.427188	0.602566	0.471586	0.680146	0.823999	0.883266	0.771363	0.675721	0.706065	0.856422	0.844161	0.84146	0.915692	0.751924	0.815729	0.829704	0.831327	0.0673959
	Shoc2|O88520	M1	-0.211645	-0.64405	-0.649012	-0.714206	-0.687047	-0.693083	-0.870927	-0.627631	0.442818	0.627965	0.642225	0.291661	0.621843	0.69842	0.833841	0.718442	0.715142	0.630923	0.759968	0.853831	0.805875	0.866854	0.667162	0.802329	0.829553	0.813133	0.12298
	Iqgap2|Q3UQ44	M1	0.0242608	-0.620169	-0.643322	-0.778962	-0.55719	-0.61989	-0.798129	-0.647694	0.135286	0.460747	0.682784	0.369254	0.538708	0.723207	0.687153	0.645936	0.583181	0.553133	0.832013	0.760122	0.743887	0.829997	0.571382	0.777655	0.829276	0.819395	0.00272427
	Coro1a|O89053	M5	-0.295935	-0.548981	-0.622494	-0.751004	-0.775343	-0.78341	-0.870468	-0.843472	0.00799858	0.279707	0.497092	0.719505	0.763497	0.891932	0.888345	0.696863	0.450549	0.600291	0.77965	0.707353	0.706396	0.832328	0.617193	0.729883	0.829193	0.893098	0.127658
	Btf3|Q64152	M23	-0.209489	-0.521376	-0.527386	-0.663317	-0.694391	-0.615124	-0.830679	-0.697509	0.300419	0.502389	0.512188	0.275488	0.514588	0.682769	0.870021	0.619574	0.59936	0.577101	0.840475	0.879126	0.70803	0.842983	0.542602	0.839834	0.829009	0.940595	0.191908
	Ppp6r2|G3X9K4	M1	-0.10419	-0.702914	-0.740096	-0.828853	-0.670729	-0.730144	-0.87934	-0.578877	0.274294	0.639148	0.703094	0.399987	0.637766	0.774669	0.745973	0.738884	0.642527	0.668374	0.818495	0.780141	0.830452	0.894233	0.702186	0.734933	0.828923	0.809221	0.0490266
missing	Bank1|Q80VH0	M3	-0.655806	0.653622	-0.26871	0.0458909	-0.68501	-0.703451	0.169564	0.0375815	-0.515048	-0.672413	-0.704907	0.67572	0.56619	0.808135	0.435927	-0.682074	-0.366726	0.413013	-0.481672	-0.52935	-0.754948	-0.473449	0.358264	-0.760926	0.82807	-0.375643	0.708524
	Rfk|Q8CFV9	M23	-0.345265	-0.586959	-0.612658	-0.705488	-0.755685	-0.660423	-0.822211	-0.586735	0.264447	0.470533	0.578671	0.371131	0.652468	0.725446	0.794607	0.573763	0.672338	0.685071	0.734201	0.79879	0.70565	0.830901	0.590355	0.780422	0.827763	0.835726	0.260314
	Iglon5|Q8HW98	M10	-0.315525	-0.618397	-0.741373	-0.737404	-0.813452	-0.826623	-0.915234	-0.633806	0.49753	0.591819	0.510284	0.346921	0.666679	0.768823	0.792887	0.690894	0.842741	0.842559	0.888654	0.89049	0.817204	0.934003	0.730523	0.789873	0.827708	0.750542	0.315789
	Lcor|Q6ZPI3	M1	-0.1349	-0.701698	-0.684621	-0.785919	-0.68512	-0.761951	-0.911665	-0.772796	0.424763	0.642252	0.663324	0.372337	0.652422	0.755679	0.879696	0.803875	0.711466	0.655951	0.831141	0.878851	0.865488	0.920563	0.701458	0.830875	0.827241	0.805098	0.0314624
	Endog|O08600	M1	-0.269414	-0.67269	-0.669582	-0.773728	-0.759844	-0.78519	-0.924357	-0.704273	0.271928	0.592192	0.553173	0.483284	0.779287	0.817092	0.876355	0.777226	0.646232	0.720306	0.759438	0.807572	0.83552	0.924366	0.712524	0.796124	0.82724	0.774382	0.0973454
	Negr1|Q80Z24	M8	-0.166207	-0.624095	-0.672409	-0.783324	-0.736891	-0.82281	-0.925671	-0.899172	0.185027	0.399019	0.540939	0.595968	0.736206	0.868675	0.894649	0.795564	0.601941	0.70079	0.885304	0.805149	0.814898	0.913213	0.689003	0.796973	0.827221	0.8557	0.0659973
	Gdpd1|Q9CRY7	M1	-0.12623	-0.785829	-0.761053	-0.854663	-0.695557	-0.818609	-0.940656	-0.705395	0.276589	0.634342	0.717709	0.46282	0.728112	0.819775	0.803259	0.858952	0.677852	0.737826	0.826008	0.775405	0.931241	0.935413	0.778745	0.806585	0.827149	0.783671	-0.0228162
	Cyth2|D3YU95	M1	-0.377633	-0.62696	-0.679996	-0.7015	-0.793628	-0.829693	-0.832209	-0.542414	0.093714	0.32901	0.430334	0.488227	0.783762	0.815159	0.685142	0.519437	0.730003	0.838987	0.740226	0.712927	0.742087	0.833389	0.737058	0.755459	0.826982	0.638856	0.375514
	Kctd16|Q5DTY9	M5	-0.448329	-0.542453	-0.768029	-0.772334	-0.866228	-0.886659	-0.838744	-0.568025	-0.0347845	0.234473	0.371677	0.664587	0.788845	0.914197	0.692976	0.502594	0.640316	0.801331	0.738175	0.65055	0.679626	0.825184	0.757654	0.640065	0.825732	0.693461	0.415371
	Txlng|Q8BHN1	M21	-0.124431	-0.461041	-0.581316	-0.65783	-0.668244	-0.697929	-0.811052	-0.747013	0.154049	0.253488	0.439326	0.452919	0.57333	0.767306	0.73169	0.555015	0.616381	0.620056	0.921256	0.818755	0.661969	0.825416	0.545698	0.780138	0.825665	0.808817	0.253849
	Pvrl1|Q9JKF6	M1	-0.352039	-0.628449	-0.684681	-0.759408	-0.82697	-0.852479	-0.935304	-0.800297	0.194112	0.374529	0.529939	0.631244	0.835916	0.890056	0.912698	0.748993	0.625505	0.756478	0.777186	0.788709	0.792112	0.900379	0.734967	0.759825	0.825639	0.815266	0.195567
	Kcnb1|Q03717	M3	-0.380169	-0.303068	-0.481263	-0.574393	-0.741011	-0.618129	-0.722627	-0.690344	0.0530394	0.170509	0.206543	0.383808	0.521113	0.70451	0.761328	0.395743	0.559832	0.561913	0.749852	0.770897	0.510626	0.749431	0.449397	0.808374	0.825545	0.799563	0.407701
	Xpo7|E9PUW7	M1	-0.352537	-0.696753	-0.817426	-0.811981	-0.817128	-0.907466	-0.880883	-0.597712	0.194446	0.378894	0.530772	0.553762	0.776601	0.870207	0.731164	0.593811	0.744187	0.818702	0.750953	0.755425	0.787881	0.883022	0.839779	0.701554	0.825377	0.637496	0.325441
	Atl2|Q6PA06	M1	-0.093996	-0.698582	-0.700459	-0.808105	-0.698906	-0.81207	-0.95379	-0.829824	0.303205	0.558236	0.633669	0.485728	0.709619	0.833039	0.896164	0.853175	0.649679	0.695456	0.884859	0.851967	0.886518	0.945678	0.743966	0.805635	0.825098	0.843008	0.00482748
	Patl1|Q3TC46	M1	-0.43322	-0.606062	-0.770786	-0.763143	-0.828236	-0.829107	-0.854635	-0.636301	0.229006	0.378873	0.46784	0.54773	0.779194	0.832108	0.775063	0.596008	0.759703	0.809126	0.699158	0.712507	0.735491	0.84669	0.752079	0.686429	0.82503	0.733017	0.295787
	Atrx|Q61687	M12	-0.281279	-0.658823	-0.814286	-0.792085	-0.78878	-0.87311	-0.879723	-0.614187	0.240514	0.370118	0.525263	0.491093	0.758517	0.845028	0.706363	0.616536	0.824252	0.907965	0.817372	0.763735	0.785892	0.892597	0.809868	0.706799	0.824711	0.680128	0.308865
	Pla2g6|P97819	M1	-0.288326	-0.747372	-0.765803	-0.82008	-0.765465	-0.806042	-0.931323	-0.63947	0.347809	0.618654	0.653106	0.459595	0.727358	0.805481	0.836844	0.782251	0.672597	0.718065	0.748051	0.793161	0.873463	0.920719	0.785695	0.766532	0.824248	0.786151	0.0995876
	Nosip|Q9D6T0	M1	-0.324927	-0.69543	-0.7669	-0.794853	-0.816091	-0.84658	-0.932594	-0.677289	0.445604	0.57412	0.624107	0.372255	0.724309	0.798109	0.865412	0.722387	0.861202	0.847866	0.807673	0.879482	0.856236	0.929412	0.806385	0.779058	0.82422	0.782222	0.254342
	Olfm2|Q8BM13	M5	-0.588251	-0.65019	-0.851563	-0.823831	-0.9146	-0.933724	-0.878659	-0.675994	0.121652	0.272801	0.466604	0.701469	0.841973	0.913385	0.809218	0.623964	0.679045	0.799714	0.606813	0.643985	0.745716	0.838896	0.84863	0.671763	0.824009	0.704258	0.32259
	Ephb2|P54763-2	M3	-0.128611	-0.519851	-0.64024	-0.717634	-0.659155	-0.764113	-0.832011	-0.812789	0.190983	0.411415	0.397937	0.437888	0.593002	0.767512	0.790789	0.697536	0.623514	0.612525	0.83567	0.769561	0.741761	0.846502	0.63595	0.806779	0.823762	0.754772	0.0926354
	Glrx5|Q80Y14	M1	-0.203802	-0.602372	-0.762163	-0.816978	-0.735958	-0.801079	-0.872627	-0.72144	0.155214	0.361688	0.600997	0.514732	0.635738	0.840052	0.785391	0.67305	0.657711	0.68271	0.826404	0.75326	0.769127	0.853402	0.735737	0.709117	0.823689	0.856284	0.16641
missing	Dusp7|Q91Z46	M3	-0.620706	0.286965	-0.343115	-0.158189	-0.59359	-0.628806	0.13101	0.343483	-0.541268	-0.751009	-0.4616	0.403014	0.39485	0.673183	-0.188609	-0.849922	-0.176507	0.503004	-0.749895	-0.241902	-0.429481	-0.500119	0.663163	-0.258161	0.823663	-0.343116	0.693558
	Micu1|Q8VCX5-2	M23	-0.131024	-0.53256	-0.507194	-0.681611	-0.616244	-0.574133	-0.763395	-0.524886	-0.109406	0.338187	0.571783	0.440335	0.600031	0.740474	0.680011	0.544725	0.396839	0.516989	0.74597	0.674179	0.648885	0.761468	0.497998	0.759155	0.823544	0.850871	0.131756
	Spry2|Q9QXV8	M9	-0.272131	-0.867042	-0.877516	-0.95064	-0.749885	-0.867544	-0.893579	-0.598189	0.0551513	0.465194	0.725551	0.571601	0.79335	0.881644	0.71286	0.679822	0.706555	0.794613	0.677642	0.664394	0.894592	0.898464	0.886321	0.727373	0.822818	0.682943	0.0829976
	Mark2|E9QMP6	M3	-0.474552	-0.529086	-0.685886	-0.669292	-0.800586	-0.749482	-0.744989	-0.441076	0.000348344	0.187329	0.369278	0.546704	0.754099	0.791818	0.599212	0.405559	0.627243	0.795984	0.635704	0.604994	0.592179	0.754746	0.645461	0.671921	0.822431	0.63298	0.438874
	Limk1|P53668	M1	-0.343076	-0.725767	-0.809186	-0.857061	-0.782952	-0.8502	-0.880423	-0.609992	0.162578	0.548437	0.527703	0.512645	0.749137	0.836516	0.786112	0.708665	0.659499	0.757557	0.665518	0.681857	0.829428	0.883901	0.829651	0.720793	0.822189	0.71314	0.121774
	Api5|O35841	M10	-0.227361	-0.650805	-0.721089	-0.78704	-0.72807	-0.735649	-0.878273	-0.659293	0.462271	0.634684	0.575282	0.173539	0.51484	0.693342	0.846129	0.669428	0.830911	0.725464	0.817667	0.917445	0.826055	0.91305	0.746778	0.836815	0.822114	0.822008	0.200197
	Ptgfrn|Q9WV91	M3	-0.272388	-0.421044	-0.455929	-0.554889	-0.570086	-0.47151	-0.604278	-0.486442	-0.00905534	0.202382	0.402204	0.244871	0.39858	0.569465	0.674111	0.31507	0.425841	0.347621	0.540213	0.651755	0.482412	0.612715	0.456595	0.761274	0.821933	0.797777	0.255058
	Palmd|Q9JHU2	M1	-0.107232	-0.711403	-0.689258	-0.842538	-0.632448	-0.722319	-0.836741	-0.727947	0.00990602	0.381489	0.730702	0.546955	0.698425	0.820619	0.797898	0.705772	0.522918	0.575455	0.692743	0.694569	0.779897	0.825304	0.693763	0.745574	0.82181	0.809994	-0.0335987
	Wdr33|Q8K4P0	M1	-0.399138	-0.546388	-0.728415	-0.732388	-0.781606	-0.762244	-0.800705	-0.495892	0.261584	0.486471	0.357329	0.242874	0.572761	0.710541	0.674817	0.49763	0.833886	0.788956	0.720992	0.771648	0.721665	0.846052	0.720339	0.789937	0.821721	0.650401	0.383832
	Tmem56|Q8CGF5	M23	-0.264855	-0.4958	-0.59731	-0.683647	-0.691202	-0.649865	-0.743863	-0.610723	-0.0808791	0.140508	0.473405	0.561039	0.563734	0.775668	0.682076	0.464579	0.39861	0.523104	0.749768	0.64946	0.584691	0.733056	0.542155	0.706478	0.821664	0.855704	0.254809
missing	C2cd5|Q7TPS5-2	M3	-0.415872	0.232787	-0.787912	-0.708334	-0.432534	-0.500684	0.776591	-0.266408	-0.630521	-0.596091	-0.382513	0.303791	0.00286553	0.632256	-0.254662	-0.790918	-0.209226	0.15102	-0.741937	-0.315319	-0.458226	-0.109011	0.734367	-0.276723	0.821161	-0.207796	0.408808
	Adgrb3|Q80ZF8	M3	-0.592841	-0.395243	-0.663249	-0.658821	-0.818325	-0.659188	-0.670008	-0.472392	0.0461726	0.148995	0.283483	0.332769	0.498344	0.684361	0.641687	0.275273	0.684585	0.674861	0.585436	0.647437	0.503734	0.692263	0.586772	0.727118	0.820961	0.743674	0.536525
	Ntpcr|Q9CQA9	M23	-0.199652	-0.346983	-0.508022	-0.62773	-0.640706	-0.60361	-0.722388	-0.656073	-0.101356	0.184602	0.385532	0.499869	0.493588	0.744438	0.723968	0.49829	0.347392	0.380798	0.741765	0.659092	0.540602	0.69763	0.463636	0.713414	0.820875	0.88453	0.201423
	Fhit|E9PZ91	M1	-0.249623	-0.749723	-0.68285	-0.803289	-0.740136	-0.760128	-0.931695	-0.670632	0.348303	0.687331	0.652692	0.381142	0.714379	0.77287	0.878777	0.786246	0.685472	0.702399	0.76304	0.842983	0.891512	0.935481	0.737887	0.830568	0.820685	0.801605	0.0656949
	Eif4g1|Q6NZJ6	M11	-0.130828	-0.873955	-0.842769	-0.949316	-0.706172	-0.852298	-0.95042	-0.695646	0.210345	0.611885	0.786935	0.469071	0.75401	0.855126	0.817982	0.83369	0.726142	0.787192	0.765031	0.769371	0.962095	0.954432	0.886845	0.777304	0.82061	0.76494	-0.0365211
	Sec31a|Q3UPL0	M9	-0.350411	-0.698266	-0.913727	-0.902741	-0.833643	-0.93863	-0.899639	-0.63806	0.0892987	0.345445	0.536896	0.62565	0.79341	0.926061	0.729039	0.666785	0.733814	0.879452	0.73303	0.670971	0.806144	0.896247	0.896378	0.656655	0.820592	0.692199	0.237854
	Rps25|P62852	M1	-0.136988	-0.746695	-0.693801	-0.796452	-0.667462	-0.710377	-0.884212	-0.546128	0.23596	0.574725	0.704759	0.331102	0.627909	0.747853	0.716712	0.681453	0.672726	0.695549	0.817204	0.806544	0.860659	0.899482	0.714898	0.813854	0.820532	0.777142	0.110783
	Eps8l2|Q99K30	M3	-0.332237	-0.452275	-0.611986	-0.658338	-0.741238	-0.788693	-0.775765	-0.753566	0.0300701	0.209196	0.247642	0.557279	0.653221	0.799254	0.773108	0.541914	0.534455	0.609508	0.718602	0.686668	0.622768	0.77557	0.63019	0.750599	0.820238	0.699061	0.270973
	Tbl2|Q9R099	M1	-0.202786	-0.659648	-0.661203	-0.725064	-0.690436	-0.760393	-0.860137	-0.571348	0.279329	0.548561	0.567051	0.348849	0.670593	0.746531	0.752645	0.6564	0.689992	0.669965	0.75279	0.811205	0.80342	0.866359	0.719171	0.790592	0.819975	0.677388	0.185972
	Srp68|Q8BMA6	M3	-0.408247	-0.532926	-0.57082	-0.676616	-0.769167	-0.676378	-0.780119	-0.6934	0.173633	0.291205	0.447058	0.320588	0.544192	0.704775	0.891867	0.487996	0.602564	0.606913	0.666625	0.821413	0.635607	0.782554	0.638291	0.817808	0.819787	0.862081	0.334418
	Lztfl1|Q9JHQ5	M10	-0.362474	-0.532987	-0.639295	-0.654665	-0.799025	-0.735449	-0.830184	-0.576074	0.454909	0.466326	0.497728	0.276073	0.632996	0.710151	0.790797	0.514216	0.851695	0.792326	0.810851	0.910271	0.690192	0.852196	0.643791	0.765143	0.819775	0.748394	0.448783
	Nipsnap1|O55125	M15	-0.276276	-0.605212	-0.584207	-0.666445	-0.643277	-0.631219	-0.79857	-0.601684	0.274434	0.568824	0.491378	0.267754	0.562734	0.639299	0.759372	0.670496	0.609743	0.546999	0.652521	0.720577	0.769368	0.799542	0.604271	0.863135	0.819703	0.761974	0.0654767
	Fn3krp|Q8K274	M1	-0.128202	-0.787489	-0.689709	-0.798982	-0.672339	-0.738919	-0.925361	-0.648699	0.448445	0.74811	0.724858	0.247114	0.63213	0.715368	0.849642	0.802575	0.74985	0.702112	0.810923	0.891154	0.92847	0.939706	0.757086	0.859251	0.819472	0.794683	0.030474
	Mrps30|Q9D0G0	M1	-0.239136	-0.666318	-0.664961	-0.747054	-0.685798	-0.735346	-0.845178	-0.714682	0.261558	0.492211	0.567672	0.459623	0.699709	0.755346	0.783763	0.687014	0.671599	0.643759	0.725475	0.753494	0.793875	0.852599	0.656853	0.803022	0.81942	0.72389	0.0779609
	Cyhr1|H3BIV6	M10	-0.369676	-0.621715	-0.69638	-0.685235	-0.76967	-0.750713	-0.834969	-0.640791	0.508188	0.49655	0.488377	0.288999	0.599732	0.685359	0.778411	0.577678	0.840939	0.762287	0.783352	0.86224	0.755281	0.861485	0.685003	0.813739	0.819338	0.726086	0.325764
	Yes1|Q04736	M10	-0.138526	-0.67863	-0.68909	-0.775542	-0.69444	-0.751579	-0.913691	-0.686083	0.470872	0.679698	0.644096	0.258467	0.632911	0.731726	0.860217	0.75656	0.807509	0.720092	0.833698	0.926487	0.862476	0.935508	0.73138	0.821492	0.819273	0.776799	0.116314
	Actr3|Q99JY9	M1	-0.131993	-0.782531	-0.79822	-0.882102	-0.703115	-0.844029	-0.890567	-0.70989	0.151003	0.427784	0.677608	0.503888	0.703977	0.850217	0.764043	0.676194	0.711091	0.760528	0.817216	0.778615	0.858144	0.906545	0.823763	0.750674	0.819178	0.735987	0.106779
	Pclo|Q9QYX7	M5	-0.444528	-0.588302	-0.818714	-0.80273	-0.865264	-0.91383	-0.858348	-0.542628	-0.088313	0.206632	0.468513	0.817535	0.893052	0.972249	0.668607	0.575513	0.559926	0.795832	0.689773	0.56839	0.69256	0.815314	0.782264	0.565943	0.819151	0.68008	0.339285
	Kcnc1|E9PVV3	M3	-0.469093	-0.562303	-0.745307	-0.741192	-0.809372	-0.829872	-0.823676	-0.617747	0.183292	0.386389	0.423095	0.493636	0.670819	0.791581	0.741232	0.6088	0.669135	0.670744	0.649851	0.670935	0.727986	0.799763	0.731542	0.742726	0.819007	0.690944	0.283102
	Col4a3bp|Q9EQG9	M3	-0.279572	-0.47053	-0.604357	-0.653268	-0.702863	-0.718006	-0.739278	-0.511522	-0.105327	0.148265	0.401424	0.510864	0.604551	0.785071	0.610261	0.404834	0.506488	0.583955	0.740095	0.649906	0.597675	0.725627	0.604444	0.695573	0.819005	0.714361	0.372207
	Gabra1|P62812	M8	-0.272041	-0.620456	-0.643808	-0.723191	-0.7534	-0.829384	-0.905317	-0.806792	0.143412	0.351668	0.517011	0.596033	0.803758	0.853819	0.849065	0.760007	0.612582	0.718452	0.780991	0.742511	0.803752	0.866939	0.702122	0.797917	0.818779	0.771258	0.129744
	Xkr4|Q5GH67	M3	-0.352645	-0.450744	-0.598217	-0.669023	-0.734552	-0.715763	-0.791059	-0.743104	0.0862861	0.248764	0.337843	0.453808	0.63813	0.760538	0.780022	0.553923	0.643435	0.634695	0.703447	0.722701	0.652782	0.790902	0.596153	0.801204	0.81848	0.752078	0.252925
	Tmem245|D3YWD3	M1	-0.169636	-0.687847	-0.606931	-0.729574	-0.712029	-0.737898	-0.904824	-0.725479	0.399209	0.607731	0.657817	0.393802	0.690499	0.758079	0.893674	0.736456	0.66748	0.668424	0.848931	0.90467	0.826444	0.907703	0.657371	0.811142	0.818254	0.826432	0.124762
	Asap1|E9QN63	M3	-0.5644	-0.404269	-0.683312	-0.696821	-0.778474	-0.734888	-0.678431	-0.595446	-0.163195	0.0809154	0.204476	0.509725	0.559329	0.756678	0.667535	0.388112	0.519164	0.549079	0.48709	0.514913	0.536146	0.66688	0.647493	0.722435	0.817544	0.683305	0.349781
	Morf4l2|Q9R0Q4	M1	-0.216221	-0.597191	-0.615872	-0.681749	-0.677117	-0.667337	-0.8095	-0.546348	0.311354	0.544361	0.44513	0.188982	0.542469	0.656779	0.691044	0.549458	0.776294	0.734255	0.81895	0.828707	0.763003	0.862423	0.630865	0.851792	0.816904	0.719667	0.252642
	2410004B18Rik|Q9CWU4	M3	-0.345912	-0.384778	-0.557527	-0.549318	-0.632006	-0.556542	-0.607047	-0.523193	0.208849	0.157842	0.293328	0.151161	0.355573	0.550072	0.622917	0.229524	0.7141	0.517576	0.626626	0.74159	0.485527	0.650933	0.519305	0.777007	0.816774	0.691225	0.447389
	Cog4|Q8R1U1	M1	-0.312271	-0.622795	-0.772203	-0.773488	-0.795732	-0.836957	-0.864815	-0.510276	0.201395	0.447079	0.529263	0.517643	0.717705	0.840827	0.694305	0.576688	0.696547	0.765046	0.799172	0.74207	0.755907	0.858756	0.760624	0.649202	0.816617	0.717529	0.329073
	Nacad|Q5SWP3	M1	-0.28918	-0.659317	-0.706174	-0.751502	-0.716672	-0.709003	-0.794556	-0.50369	0.243269	0.456976	0.494144	0.205628	0.575918	0.686239	0.685637	0.492968	0.817152	0.813613	0.722901	0.79617	0.746087	0.853186	0.731325	0.812158	0.816606	0.681988	0.308362
	Myo1b|Q7TQD7	M1	-0.313248	-0.796754	-0.814616	-0.848127	-0.818563	-0.898633	-0.955155	-0.617218	0.217418	0.503863	0.682772	0.608882	0.887088	0.90159	0.786722	0.769742	0.714091	0.889886	0.77266	0.731168	0.891871	0.92971	0.852017	0.706184	0.816547	0.737349	0.167469
	Kcnd2|Q9Z0V2	M12	-0.336993	-0.688925	-0.837437	-0.787819	-0.816719	-0.878653	-0.908986	-0.58402	0.442887	0.519501	0.549486	0.399668	0.728637	0.804829	0.767442	0.655634	0.883992	0.895823	0.794512	0.830708	0.82624	0.917035	0.855382	0.705914	0.816052	0.690917	0.321708
	Chmp5|Q9D7S9	M1	-0.49508	-0.617222	-0.592525	-0.620909	-0.788625	-0.697146	-0.775872	-0.44997	0.242295	0.372269	0.430297	0.283259	0.656366	0.67931	0.752077	0.396145	0.722719	0.727818	0.615257	0.786478	0.675695	0.78342	0.694161	0.785791	0.815814	0.690967	0.459306
missing	2610301B20Rik|Q3UJP5	M3	-0.620955	0.429277	-0.44151	-0.163133	-0.630278	-0.724085	0.312624	-0.0236901	-0.562309	-0.669063	-0.512381	0.675819	0.495223	0.745706	0.136401	-0.676103	-0.301052	0.415602	-0.63837	-0.446033	-0.550701	-0.47627	0.707642	-0.481338	0.815457	-0.373463	0.715486
	Taok2|Q6ZQ29-2	M1	-0.458829	-0.554093	-0.770449	-0.738961	-0.859622	-0.833178	-0.851579	-0.522103	0.178799	0.359074	0.470785	0.590748	0.79517	0.853039	0.69694	0.596773	0.69094	0.844286	0.729776	0.666723	0.697243	0.83157	0.714024	0.637574	0.815356	0.726189	0.368935
	Cherp|G5E8I8	M1	-0.334416	-0.731219	-0.792859	-0.85088	-0.818916	-0.885506	-0.940942	-0.785763	0.321785	0.525023	0.572584	0.495121	0.739576	0.845992	0.883092	0.771177	0.759224	0.811953	0.790817	0.814445	0.878307	0.940897	0.824221	0.796478	0.815021	0.774005	0.15229
	Scyl2|Q8CFE4	M23	-0.130755	-0.466866	-0.559864	-0.615118	-0.62221	-0.629485	-0.784361	-0.65259	0.188104	0.36824	0.451287	0.38509	0.540889	0.694292	0.71357	0.634826	0.537282	0.576594	0.831311	0.71602	0.671141	0.774313	0.527017	0.759535	0.814899	0.859382	0.132621
	Gpd2|Q64521	M3	-0.576162	-0.443395	-0.650937	-0.673197	-0.812182	-0.78435	-0.707742	-0.590712	-0.244639	0.0555888	0.212899	0.730563	0.741051	0.844442	0.683068	0.413356	0.407505	0.575514	0.499625	0.468092	0.535765	0.671909	0.638877	0.645515	0.814778	0.667031	0.344821
	Tmem41b|Q8K1A5	M15	-0.085002	-0.669709	-0.593024	-0.706397	-0.590315	-0.656321	-0.831188	-0.709367	0.298641	0.539586	0.566614	0.202238	0.547336	0.650467	0.775796	0.704747	0.715475	0.661586	0.793714	0.816561	0.831112	0.85954	0.648623	0.912112	0.814767	0.773797	0.0263676
	Tmpo|Q61029-2	M1	-0.34263	-0.725332	-0.750393	-0.819147	-0.754549	-0.791099	-0.838617	-0.63724	0.10144	0.360112	0.554428	0.433706	0.652826	0.785899	0.718227	0.580508	0.702942	0.757826	0.716251	0.714906	0.803668	0.854568	0.76718	0.818084	0.814756	0.717334	0.215266
	Rpa1|Q5SWN2	M1	-0.234428	-0.660616	-0.566794	-0.70974	-0.655992	-0.637778	-0.794384	-0.646057	0.306467	0.579914	0.569049	0.261627	0.556582	0.655643	0.846173	0.581751	0.631354	0.530995	0.682116	0.838747	0.748614	0.822067	0.619662	0.837287	0.814718	0.777632	0.125287
	Nif3l1|Q9EQ80	M1	-0.350223	-0.658108	-0.727584	-0.726591	-0.799629	-0.848678	-0.88256	-0.668029	0.364864	0.466584	0.475467	0.468324	0.726778	0.791883	0.77269	0.658263	0.751618	0.809314	0.808383	0.802614	0.795887	0.891543	0.740278	0.777759	0.814597	0.681875	0.284169
	Actn1|A1BN54	M5	-0.143892	-0.701413	-0.759418	-0.868551	-0.652255	-0.760237	-0.796232	-0.554823	-0.234101	0.229595	0.682181	0.675994	0.73875	0.886859	0.634197	0.577093	0.447273	0.612764	0.659103	0.558907	0.721554	0.78123	0.736234	0.630119	0.814476	0.728718	0.0709826
	Ptms|Q9D0J8	M1	-0.240979	-0.662912	-0.76215	-0.840046	-0.708022	-0.727751	-0.803117	-0.553974	0.146844	0.46836	0.538336	0.302423	0.583729	0.742948	0.700226	0.543431	0.756059	0.764064	0.712351	0.750848	0.751643	0.860191	0.744674	0.76053	0.814306	0.714481	0.205552
	Umps|P13439	M10	-0.128276	-0.584479	-0.628816	-0.663284	-0.66593	-0.696132	-0.820113	-0.559814	0.418935	0.540451	0.500417	0.230836	0.591584	0.680399	0.715161	0.563002	0.804875	0.761259	0.870221	0.887887	0.736395	0.870627	0.639875	0.772008	0.814226	0.704108	0.280195
	Emc1|Q8C7X2	M15	-0.259621	-0.56635	-0.496119	-0.648275	-0.67004	-0.619338	-0.823179	-0.709604	0.256031	0.504225	0.508344	0.293492	0.604992	0.671231	0.854996	0.65397	0.612086	0.562672	0.715706	0.824318	0.743084	0.82876	0.547121	0.894956	0.814161	0.80956	0.120004
	Wdr7|Q920I9	M5	-0.405691	-0.651456	-0.811431	-0.80445	-0.846476	-0.932524	-0.885687	-0.611173	0.0898805	0.333478	0.49359	0.714253	0.886374	0.929454	0.71588	0.646375	0.662815	0.828863	0.713769	0.659398	0.763228	0.865284	0.802989	0.650475	0.81377	0.617328	0.291623
missing	Cc2d2a|Q8CFW7	M3	-0.098651	-0.389099	-0.379397	0.0605294	-0.0889168	0.0628649	0.314267	0.383898	-0.196657	-0.148279	-0.10444	-0.320005	-0.133044	-0.053446	0.026381	-0.465316	0.228289	0.281396	0.0451612	0.126002	0.269186	0.406019	0.197883	0.559444	0.813745	0.502335	-0.0911849
	Rab3ip|Q68EF0	M1	-0.165236	-0.517209	-0.589721	-0.652196	-0.664379	-0.693888	-0.797774	-0.590588	0.11543	0.367089	0.446904	0.480259	0.591112	0.752015	0.65721	0.590628	0.488435	0.585046	0.853054	0.714675	0.681343	0.801422	0.551266	0.74646	0.813436	0.760004	0.204547
	Rnf11|Q9QYK7	M3	-0.484258	-0.453453	-0.663598	-0.609836	-0.831154	-0.823016	-0.799308	-0.649755	0.223191	0.218658	0.277183	0.582314	0.788511	0.806364	0.732923	0.50797	0.720581	0.785915	0.706637	0.702109	0.619221	0.786045	0.649692	0.683684	0.813283	0.641286	0.434858
	Kcnc3|E9QKI2	M3	-0.417964	-0.403619	-0.562497	-0.591603	-0.75474	-0.712548	-0.756176	-0.571348	0.151924	0.360963	0.2319	0.379057	0.604432	0.709929	0.751703	0.50723	0.576673	0.597353	0.651855	0.710772	0.601409	0.755903	0.592537	0.754373	0.813251	0.690004	0.350531
	Slc30a10|Q3UVU3	M3	-0.664298	-0.513114	-0.648799	-0.599953	-0.898395	-0.806445	-0.768386	-0.47188	0.120631	0.232752	0.251113	0.552358	0.781255	0.784463	0.703982	0.387135	0.657813	0.79509	0.607734	0.636113	0.606293	0.745512	0.685333	0.674339	0.812912	0.659068	0.550757
	Emc3|Q99KI3	M8	-0.106382	-0.512913	-0.573759	-0.718074	-0.640219	-0.724301	-0.813128	-0.896664	0.00599378	0.237829	0.442752	0.518072	0.595194	0.796986	0.855311	0.65493	0.501114	0.539742	0.805927	0.746715	0.696185	0.804025	0.6116	0.792541	0.8127	0.855113	0.0639661
	Adck4|E9QLB8	M1	-0.148139	-0.79823	-0.775195	-0.868153	-0.690099	-0.811034	-0.928045	-0.646931	0.241223	0.646428	0.656721	0.400036	0.712183	0.802163	0.792527	0.820416	0.686622	0.752421	0.756241	0.766778	0.926893	0.940495	0.829739	0.801771	0.812698	0.72602	-0.0113241
	Pofut2|Q8VHI3	M10	-0.161495	-0.676674	-0.650537	-0.725858	-0.70193	-0.723936	-0.872712	-0.567858	0.419298	0.64043	0.596606	0.220516	0.613626	0.701035	0.755959	0.644585	0.812405	0.795891	0.879551	0.899228	0.828535	0.912658	0.68655	0.822552	0.812426	0.749212	0.230787
	Tmem164|Q6PHN7	M8	-0.0564014	-0.615991	-0.680769	-0.766982	-0.625951	-0.771079	-0.864427	-0.742957	0.187164	0.481576	0.531119	0.403746	0.615486	0.77669	0.78315	0.743739	0.639752	0.623744	0.813704	0.771625	0.814939	0.865457	0.722004	0.781327	0.812317	0.752722	0.0270921
	Ppm1k|Q8BXN7	M10	-0.247578	-0.536744	-0.523609	-0.582239	-0.699559	-0.675749	-0.808652	-0.665398	0.439594	0.475334	0.461492	0.279088	0.636882	0.66351	0.817317	0.580101	0.739713	0.697144	0.800125	0.892709	0.692273	0.831913	0.564005	0.823574	0.812294	0.730709	0.292558
	Sestd1|Q80UK0	M3	-0.4806	-0.346785	-0.605894	-0.627651	-0.783069	-0.715269	-0.688725	-0.494478	-0.20004	0.00670282	0.268691	0.584924	0.646884	0.802376	0.572658	0.302291	0.529509	0.616919	0.641351	0.571213	0.489294	0.675542	0.544355	0.662541	0.811845	0.66466	0.503442
missing	Osbpl7|A2A716	M3	-0.273143	0.135804	-0.418308	-0.302298	-0.288	-0.34067	0.361012	0.432293	-0.5164	-0.411548	-0.287466	0.178069	0.0948401	0.457672	0.167122	-0.675208	-0.297546	0.251715	-0.734339	-0.130951	-0.302548	-0.0928259	0.52936	-0.239688	0.811814	-0.200563	0.3914
	Stau2|Q8CJ67	M8	-0.210135	-0.535884	-0.602989	-0.684092	-0.736541	-0.775475	-0.843692	-0.774531	0.157104	0.290577	0.439823	0.529881	0.681256	0.815451	0.80237	0.583267	0.636332	0.705903	0.889869	0.806959	0.705567	0.844287	0.624729	0.750418	0.811374	0.802719	0.268146
	Zfand2b|Q91X58	M9	-0.302708	-0.849856	-0.88822	-0.919404	-0.786395	-0.903008	-0.90164	-0.58183	0.149932	0.441598	0.731976	0.531415	0.79703	0.876641	0.752875	0.677486	0.750676	0.85811	0.68081	0.709309	0.874606	0.893055	0.934853	0.692671	0.811339	0.688511	0.176499
	Marcksl1|P28667	M1	-0.246707	-0.829891	-0.822112	-0.884375	-0.772827	-0.862361	-0.966218	-0.658259	0.372413	0.682199	0.714983	0.44028	0.791455	0.832757	0.837948	0.831086	0.798425	0.853778	0.773843	0.809834	0.950924	0.968416	0.864002	0.770174	0.811204	0.744225	0.0681134
	Tsc22d1|E9QLZ1	M1	-0.135704	-0.662194	-0.718775	-0.78571	-0.730862	-0.797052	-0.945099	-0.741688	0.483998	0.648827	0.637833	0.369989	0.664573	0.782977	0.849293	0.809929	0.783203	0.77015	0.928914	0.915876	0.870083	0.95979	0.713702	0.793833	0.811127	0.806941	0.121641
	Npdc1|Q64322	M1	-0.179195	-0.814588	-0.670109	-0.792291	-0.69194	-0.751214	-0.933866	-0.692353	0.356908	0.681562	0.7141	0.382963	0.747976	0.75948	0.883078	0.83514	0.675162	0.726047	0.753378	0.82294	0.924497	0.929679	0.756944	0.83537	0.811078	0.800435	-0.0185625
	Bag4|Q8CI61	M5	-0.399522	-0.402365	-0.724931	-0.722245	-0.819907	-0.823377	-0.789592	-0.703588	0.0291017	0.168592	0.305692	0.669851	0.647881	0.867761	0.764811	0.524955	0.522394	0.632054	0.743425	0.650554	0.577529	0.764778	0.66111	0.59888	0.810932	0.80353	0.346912
	Pde4a|O89084	M12	-0.465244	-0.737519	-0.913532	-0.84477	-0.863018	-0.900935	-0.869923	-0.401593	0.267816	0.475951	0.567581	0.452219	0.785926	0.835639	0.657115	0.557509	0.872723	0.953124	0.664695	0.70284	0.80246	0.877559	0.914093	0.638411	0.810725	0.608974	0.395482
	Dcaf5|Q80T85	M1	-0.188801	-0.757404	-0.646219	-0.769372	-0.694161	-0.762389	-0.893708	-0.750059	0.270206	0.509624	0.633953	0.389792	0.681369	0.758632	0.836698	0.735056	0.672163	0.715627	0.800447	0.831637	0.867329	0.904697	0.717383	0.878668	0.810451	0.763169	0.0798147
	Pik3r4|Q8VD65	M3	-0.305484	-0.348643	-0.539201	-0.644908	-0.715305	-0.65483	-0.739319	-0.681999	-0.053376	0.144336	0.331267	0.465048	0.553126	0.759928	0.715949	0.448857	0.530626	0.552165	0.751752	0.713984	0.55122	0.744505	0.493784	0.76052	0.810172	0.790311	0.332005
	Eif3c|Q8R1B4	M11	-0.136432	-0.914515	-0.799141	-0.883636	-0.656675	-0.782127	-0.906787	-0.543781	0.248659	0.629993	0.818184	0.356165	0.70395	0.768762	0.713422	0.751847	0.735092	0.761526	0.728505	0.753761	0.960308	0.915883	0.856066	0.805345	0.810147	0.700227	0.00571693
	Exoc5|Q3TPX4	M11	-0.0376031	-0.83722	-0.799099	-0.908057	-0.627983	-0.816447	-0.897263	-0.687644	0.155756	0.57027	0.719325	0.444624	0.699623	0.817221	0.741698	0.781256	0.692466	0.727176	0.776367	0.738667	0.926128	0.919109	0.833963	0.7804	0.809952	0.696525	-0.0653619
	Exoc6|Q3U9D6	M1	-0.213151	-0.764583	-0.840088	-0.849436	-0.686786	-0.817358	-0.821458	-0.446796	0.0714545	0.374104	0.680569	0.444383	0.697352	0.808693	0.611631	0.567625	0.700523	0.748371	0.650117	0.665286	0.794255	0.824291	0.863978	0.67489	0.809865	0.606966	0.202919
	Car4|Q64444	M8	-0.0611385	-0.715146	-0.671632	-0.831515	-0.638436	-0.750979	-0.889271	-0.771925	0.0404072	0.413408	0.739161	0.614957	0.742773	0.859569	0.830992	0.781806	0.482539	0.572455	0.767867	0.724214	0.820296	0.860995	0.695873	0.732023	0.809834	0.835508	-0.0659575
	Eif2b4|D3Z780	M3	-0.468007	-0.290826	-0.596775	-0.596527	-0.705228	-0.595611	-0.613348	-0.449167	-0.0698396	0.130345	0.234092	0.366606	0.415292	0.653042	0.589945	0.309488	0.480319	0.452507	0.54495	0.540163	0.444798	0.604399	0.506904	0.670373	0.80945	0.756163	0.399654
	Dnaja1|P63037	M3	-0.483772	-0.677381	-0.835123	-0.824203	-0.797727	-0.843608	-0.770474	-0.571563	0.0630569	0.26901	0.440753	0.517222	0.648084	0.802675	0.712753	0.451555	0.669446	0.684123	0.551174	0.627121	0.699793	0.773822	0.847383	0.672158	0.809432	0.646907	0.31238
	Cnot1|Q6ZQ08-4	M1	0.0186817	-0.700351	-0.701919	-0.798507	-0.576832	-0.711433	-0.852776	-0.581145	0.203754	0.556268	0.663654	0.289409	0.583991	0.732231	0.648755	0.687086	0.721243	0.67834	0.846826	0.789624	0.854861	0.886847	0.707338	0.805649	0.809412	0.694073	0.0407151
	Dhx9|E9QNN1	M1	-0.374503	-0.748692	-0.873836	-0.863053	-0.835941	-0.887607	-0.915307	-0.60405	0.413037	0.556446	0.599839	0.373871	0.70974	0.808715	0.789922	0.668919	0.899231	0.905704	0.754499	0.832603	0.859473	0.937146	0.888868	0.742607	0.809378	0.688871	0.288385
	Mast1|Q9R1L5	M1	-0.207224	-0.768599	-0.739978	-0.8277	-0.725982	-0.782869	-0.89412	-0.599139	0.339687	0.678889	0.664627	0.356008	0.70068	0.767192	0.799118	0.722995	0.756666	0.781747	0.774652	0.810813	0.874283	0.916347	0.773591	0.767125	0.809371	0.748491	0.108107
	Man1b1|A2AJ15	M3	-0.181824	-0.395292	-0.549379	-0.619397	-0.629927	-0.642856	-0.756618	-0.62927	0.132888	0.375116	0.375174	0.326874	0.464427	0.679765	0.698272	0.591623	0.520369	0.477023	0.773815	0.717452	0.641109	0.749925	0.523425	0.786436	0.809047	0.78498	0.182484
missing	Rims4|P60191	M3	-0.217389	0.20266	-0.418665	-0.362928	-0.282461	-0.313649	0.519099	0.226716	-0.523542	-0.44626	-0.307749	0.119049	0.050031	0.463642	0.298013	-0.690347	-0.327613	0.31293	-0.658563	0.0635282	-0.390211	0.103726	0.377941	-0.229253	0.809039	-0.0673097	0.391766
	Akt3|Q9WUA6	M5	-0.605107	-0.515544	-0.766499	-0.723564	-0.885252	-0.850358	-0.767068	-0.455956	-0.173557	0.0443614	0.373689	0.801699	0.838841	0.914753	0.606052	0.414828	0.495809	0.740034	0.570216	0.493253	0.57198	0.720615	0.713932	0.560105	0.808938	0.646178	0.470617
	Wdr35|Q8BND3	M1	-0.182819	-0.58911	-0.589719	-0.694878	-0.672242	-0.66232	-0.843044	-0.660107	0.276643	0.514563	0.545779	0.28192	0.583097	0.698588	0.858361	0.691364	0.613218	0.642674	0.753335	0.817838	0.751413	0.843039	0.653393	0.79913	0.80887	0.86657	0.117456
	Dpysl4|O35098-2	M1	-0.174859	-0.681649	-0.692793	-0.799419	-0.735551	-0.809663	-0.955119	-0.816843	0.328057	0.602163	0.610336	0.523768	0.76863	0.837181	0.906656	0.876819	0.651222	0.725782	0.840155	0.821768	0.87587	0.94464	0.716162	0.783069	0.808489	0.824659	0.00431498
	Ufc1|Q9CR09	M1	-0.218688	-0.725033	-0.631088	-0.81625	-0.696246	-0.723239	-0.867966	-0.708887	0.0552804	0.510964	0.60331	0.490348	0.695181	0.79819	0.827537	0.708903	0.520997	0.618275	0.723876	0.73395	0.824359	0.876957	0.674085	0.824691	0.807929	0.799054	0.0151744
	Pom121|Q8K3Z9	M1	-0.240118	-0.758732	-0.76243	-0.846395	-0.741368	-0.769618	-0.874038	-0.553885	0.267531	0.581349	0.687794	0.420048	0.684682	0.791734	0.749335	0.621268	0.726191	0.740819	0.773731	0.799743	0.828729	0.898109	0.757071	0.721215	0.807925	0.748702	0.18269
	Prpf19|Q99KP6	M1	-0.0468984	-0.709141	-0.696883	-0.817761	-0.599845	-0.659887	-0.833895	-0.51976	0.141185	0.533407	0.706806	0.272893	0.579193	0.722419	0.667339	0.653556	0.668042	0.683966	0.770933	0.764566	0.81481	0.869114	0.69756	0.789141	0.807873	0.74983	0.0565285
	Aldh1b1|Q9CZS1	M1	-0.299076	-0.754885	-0.734552	-0.772397	-0.791058	-0.831045	-0.947697	-0.581508	0.36358	0.625496	0.653667	0.496003	0.845767	0.825982	0.812005	0.792748	0.708979	0.842373	0.77173	0.787026	0.878778	0.930018	0.782076	0.733897	0.807584	0.736342	0.15787
	Dnajb4|Q9D832	M8	-0.0520953	-0.591755	-0.643268	-0.792988	-0.626815	-0.718636	-0.863525	-0.92197	0.207256	0.428914	0.577942	0.408812	0.550285	0.764903	0.894162	0.782628	0.59684	0.567793	0.835504	0.821182	0.788532	0.870863	0.648304	0.833697	0.807261	0.880849	-0.0428112
	Map4k5|E9PX30	M23	-0.273255	-0.404582	-0.537054	-0.674788	-0.634856	-0.565317	-0.663705	-0.569369	-0.282295	0.0989998	0.42952	0.530727	0.501656	0.738215	0.649264	0.415355	0.300019	0.388034	0.612955	0.534035	0.510642	0.642888	0.47219	0.687291	0.807258	0.862292	0.184312
	Slc25a16|Q8C0K5	M1	-0.114927	-0.50194	-0.568069	-0.670149	-0.687334	-0.741783	-0.867528	-0.719624	0.142857	0.383139	0.517441	0.510572	0.714257	0.814573	0.804588	0.722243	0.549856	0.663744	0.863671	0.784951	0.719288	0.845264	0.595956	0.738546	0.807198	0.809732	0.154099
	LOC105247253|Q9CWW6	M1	-0.272975	-0.763212	-0.795877	-0.85179	-0.69899	-0.725322	-0.805358	-0.500262	0.247761	0.540834	0.596545	0.202665	0.535398	0.688527	0.67651	0.541501	0.812801	0.774012	0.682556	0.763397	0.814063	0.866635	0.800303	0.806624	0.807189	0.684102	0.198579
	LOC102642689|P14206	M11	-0.150075	-0.887792	-0.746984	-0.855478	-0.661995	-0.766685	-0.92253	-0.622374	0.264529	0.634693	0.802861	0.381536	0.723856	0.768104	0.780442	0.816429	0.686104	0.734813	0.727216	0.761493	0.959949	0.918426	0.814722	0.834131	0.807133	0.747827	-0.0432186
	D130043K22Rik|Q5SZV5	M1	-0.179115	-0.446572	-0.541164	-0.652047	-0.643286	-0.611291	-0.72386	-0.616109	-0.0182919	0.195096	0.391242	0.413911	0.513158	0.720837	0.642143	0.400616	0.53769	0.561919	0.815208	0.734771	0.582749	0.761411	0.491193	0.760159	0.806859	0.768451	0.29259
	Rgs6|A0A087WRN0	M5	-0.651891	-0.548532	-0.702667	-0.705426	-0.904672	-0.854693	-0.784202	-0.543294	-0.165665	0.090347	0.329129	0.775694	0.885222	0.903383	0.715427	0.459021	0.501785	0.7698	0.532531	0.513768	0.606122	0.735108	0.726546	0.623532	0.806491	0.67398	0.427836
	Ppp1r21|Q3TDD9	M1	-0.233969	-0.714514	-0.826483	-0.85787	-0.738521	-0.85446	-0.845333	-0.633223	0.158851	0.349512	0.655147	0.5009	0.692319	0.840352	0.725344	0.589934	0.742198	0.75418	0.736351	0.747514	0.779976	0.849656	0.829209	0.68312	0.806428	0.682654	0.22955
	Pitpnb|P53811	M1	-0.277079	-0.80374	-0.726354	-0.85531	-0.716758	-0.786842	-0.861964	-0.633548	0.0477695	0.434661	0.651055	0.462	0.740856	0.810588	0.788049	0.650297	0.6323	0.710988	0.626998	0.719207	0.840698	0.869627	0.811476	0.801043	0.806058	0.689435	0.0954931
	Prkag1|O54950	M1	-0.339529	-0.662454	-0.792717	-0.807932	-0.831429	-0.897783	-0.94307	-0.676349	0.309509	0.502994	0.579996	0.533676	0.76736	0.866055	0.811583	0.773893	0.723415	0.810797	0.805443	0.784646	0.844872	0.917921	0.803696	0.731381	0.805993	0.740539	0.224223
	Exosc4|Q921I9	M15	-0.171427	-0.522972	-0.598896	-0.676069	-0.588619	-0.650604	-0.709602	-0.653873	0.101747	0.341247	0.349936	0.245851	0.437615	0.636748	0.650514	0.50273	0.630541	0.553826	0.712612	0.702304	0.673022	0.757472	0.593604	0.853718	0.805775	0.666655	0.154252
	Nipal3|Q8BGN5	M8	-0.209999	-0.486183	-0.554134	-0.61163	-0.691082	-0.721611	-0.827162	-0.816465	0.325365	0.372109	0.328478	0.36382	0.583217	0.710032	0.843242	0.641989	0.652024	0.65447	0.846818	0.846416	0.701266	0.843378	0.59478	0.835321	0.80566	0.775187	0.209567
	Caskin1|Q6P9K8	M1	-0.590168	-0.593725	-0.756746	-0.726588	-0.914085	-0.85217	-0.873758	-0.560191	0.346486	0.469072	0.456841	0.515996	0.78576	0.812695	0.797971	0.623314	0.74412	0.827085	0.66871	0.734877	0.735735	0.850659	0.746426	0.69608	0.805352	0.712404	0.395639
missing	NA|H7BX15	M3	-0.611012	0.395091	-0.325493	-0.245618	-0.608326	-0.594611	0.229046	0.208715	-0.627586	-0.886332	-0.515457	0.364246	0.338538	0.751377	-0.210524	-0.913065	-0.390286	0.387013	-0.756185	-0.241135	-0.586801	-0.539723	0.5592	-0.335507	0.805255	-0.155187	0.655495
	Csk|P41241	M10	-0.16342	-0.740356	-0.70639	-0.784645	-0.699264	-0.77099	-0.908443	-0.699484	0.502516	0.689143	0.634841	0.219518	0.608554	0.708164	0.855407	0.745122	0.846993	0.764099	0.832943	0.922208	0.896794	0.9384	0.771594	0.849548	0.805249	0.75894	0.118215
	Mtmr1|I7HJQ9	M1	0.0354037	-0.74114	-0.709734	-0.843698	-0.588556	-0.756435	-0.87746	-0.690296	0.0644065	0.497356	0.74303	0.546989	0.724601	0.834054	0.738816	0.809161	0.52706	0.632447	0.795036	0.695405	0.849258	0.87072	0.716626	0.722407	0.805218	0.762889	-0.108834
missing	Usp19|Q3UJD6	M3	-0.419478	0.444007	-0.425942	-0.348652	-0.448507	-0.450772	0.531373	-0.0275101	-0.737295	-0.620273	-0.500023	0.511585	0.236688	0.746385	0.213784	-0.701776	-0.595407	-0.0029817	-0.686277	-0.636307	-0.66708	-0.419585	0.499357	-0.617835	0.805147	-0.0462734	0.405506
	Rims1|Q99NE5	M5	-0.293276	-0.620631	-0.761415	-0.798623	-0.806473	-0.897814	-0.89195	-0.662679	-0.0378622	0.247914	0.515928	0.762831	0.871669	0.958035	0.748906	0.666305	0.553751	0.794896	0.771059	0.647607	0.744405	0.853898	0.778882	0.617381	0.804835	0.732756	0.231719
	Purb|O35295	M5	-0.399862	-0.61997	-0.829589	-0.77312	-0.839417	-0.911881	-0.88627	-0.575093	0.141097	0.266874	0.513214	0.641975	0.817838	0.899554	0.682758	0.625291	0.714058	0.855093	0.749716	0.669102	0.759037	0.847774	0.821724	0.637667	0.804651	0.671996	0.348059
	Trappc3|O55013	M1	-0.246557	-0.635485	-0.597757	-0.650205	-0.637433	-0.632491	-0.761394	-0.465627	0.358073	0.598731	0.480371	0.169035	0.510633	0.600443	0.676572	0.509005	0.706619	0.596484	0.701469	0.791163	0.742647	0.801834	0.627457	0.817221	0.804648	0.666853	0.222425
	Ulk1|O70405	M23	-0.275221	-0.469059	-0.540387	-0.662626	-0.641086	-0.567524	-0.713747	-0.531012	-0.0915304	0.300035	0.447035	0.428613	0.560081	0.697785	0.655433	0.534985	0.402895	0.508571	0.627385	0.58019	0.598148	0.712059	0.486532	0.753171	0.80434	0.804737	0.133476
	Zfp532|S4R2I9	M11	-0.207499	-0.849796	-0.80642	-0.861661	-0.71487	-0.8159	-0.900118	-0.557146	0.212964	0.51034	0.782352	0.429616	0.720077	0.806005	0.72811	0.707899	0.71994	0.793112	0.742943	0.738958	0.90223	0.887702	0.857564	0.746722	0.8042	0.742181	0.113167
	Slc4a1ap|E9PX68	M1	-0.274308	-0.701836	-0.803976	-0.791003	-0.686487	-0.761857	-0.821167	-0.495025	0.200279	0.427545	0.641546	0.37944	0.665461	0.744787	0.615791	0.633032	0.766901	0.755635	0.655571	0.648576	0.80693	0.813062	0.781252	0.731129	0.803874	0.65916	0.158851
	Mrpl32|Q9DCI9	M3	-0.487669	-0.431558	-0.46798	-0.529674	-0.689354	-0.574758	-0.582056	-0.409841	-0.193175	0.0104883	0.267005	0.384289	0.531754	0.642748	0.624611	0.161052	0.429192	0.485737	0.469844	0.568105	0.433621	0.578546	0.52968	0.708662	0.803691	0.685978	0.479313
	Islr2|E9Q9N7	M1	-0.0828434	-0.701391	-0.627654	-0.777217	-0.601152	-0.644483	-0.831067	-0.515838	0.184348	0.622371	0.727326	0.31016	0.62899	0.712187	0.716989	0.689175	0.5947	0.58699	0.712264	0.767896	0.805105	0.849474	0.642419	0.785554	0.803502	0.726759	0.0224658
	Rundc1|Q0VDN7	M1	-0.135802	-0.727632	-0.744913	-0.87078	-0.69502	-0.778612	-0.893905	-0.645296	0.0895023	0.543352	0.66316	0.524799	0.732351	0.848681	0.795113	0.752229	0.580991	0.699527	0.754852	0.715368	0.838486	0.893566	0.765854	0.697268	0.803403	0.802647	0.00696349
	Cyld|Q80TQ2-2	M3	-0.230518	-0.57275	-0.558961	-0.656568	-0.663003	-0.642228	-0.749012	-0.518502	-0.118706	0.191523	0.528404	0.55812	0.680665	0.771932	0.623731	0.469889	0.449384	0.622966	0.733328	0.605992	0.638121	0.732018	0.553719	0.69601	0.803085	0.791914	0.229388
	Spast|Q9QYY8	M3	-0.360698	-0.571395	-0.629874	-0.660173	-0.742206	-0.717949	-0.789719	-0.513753	0.142932	0.301801	0.503073	0.518302	0.715718	0.767112	0.648019	0.495042	0.605046	0.666791	0.710116	0.706503	0.664011	0.787351	0.599688	0.717766	0.802701	0.656234	0.336592
	Tmem9|Q9CR23	M1	-0.233641	-0.7254	-0.772154	-0.78808	-0.7381	-0.78505	-0.905566	-0.58337	0.531334	0.715526	0.652816	0.273448	0.636986	0.721332	0.781841	0.759089	0.832041	0.803295	0.811701	0.850054	0.878071	0.922109	0.773224	0.773129	0.801906	0.748184	0.154703
missing	Dffa|O54786	M5	-0.886459	0.857048	-0.142653	0.156303	-0.90773	-0.851735	0.0507039	-0.155752	-0.544117	-0.949934	-0.900723	0.785927	0.751291	0.989671	0.235817	-0.832626	-0.287077	0.56482	-0.390194	-0.59819	-0.959808	-0.701562	0.23516	-0.844161	0.801731	-0.360441	0.872942
	Pbrm1|F8VQD1	M3	-0.169201	-0.569349	-0.543299	-0.610354	-0.632954	-0.621186	-0.760176	-0.572907	0.223769	0.347507	0.573664	0.410477	0.604026	0.688783	0.687457	0.502183	0.585854	0.588253	0.799319	0.757609	0.660935	0.75879	0.528332	0.724189	0.801141	0.788692	0.233283
	Itsn1|E9Q0N0	M8	-0.2607	-0.535949	-0.667966	-0.718199	-0.785025	-0.822678	-0.919528	-0.840733	0.441065	0.529815	0.441113	0.447677	0.680022	0.799163	0.930441	0.773089	0.724204	0.728416	0.869727	0.888472	0.781629	0.916484	0.689466	0.766486	0.801032	0.814534	0.19031
	BC003331|Q4PJX1	M3	-0.169596	-0.668924	-0.635956	-0.794651	-0.59031	-0.645883	-0.739339	-0.557231	-0.196598	0.288678	0.649216	0.471601	0.604613	0.750893	0.609741	0.554794	0.465267	0.520599	0.613374	0.563151	0.723439	0.736799	0.620358	0.778333	0.800414	0.716947	0.0299875
	Set|Q9EQU5-2	M11	-0.149337	-0.819968	-0.783027	-0.892301	-0.667783	-0.77636	-0.903928	-0.677581	0.230751	0.584257	0.727476	0.339746	0.651461	0.770637	0.799299	0.783285	0.727604	0.732787	0.718881	0.772296	0.923065	0.916351	0.836839	0.822754	0.800232	0.754525	-0.0226226
	Agpat6|Q8K2C8	M1	-0.337216	-0.495747	-0.709386	-0.675693	-0.760778	-0.763617	-0.771732	-0.606687	0.227008	0.232098	0.390257	0.494459	0.593308	0.767814	0.69569	0.446217	0.661982	0.68085	0.780216	0.740194	0.612835	0.777669	0.661843	0.640741	0.800154	0.737169	0.398292
	Dgke|Q9R1C6	M1	0.0401328	-0.700457	-0.69345	-0.823375	-0.61167	-0.776602	-0.917325	-0.816529	0.264617	0.581108	0.672474	0.446038	0.673793	0.805966	0.835795	0.852385	0.656145	0.664987	0.882911	0.822817	0.884712	0.924483	0.720783	0.779431	0.800084	0.794556	-0.0850656
	Rps11|P62281	M1	-0.170741	-0.642777	-0.633064	-0.74052	-0.660994	-0.740028	-0.851672	-0.81355	0.296067	0.476832	0.495608	0.304693	0.568747	0.712808	0.856872	0.697353	0.699082	0.640448	0.777658	0.844083	0.81039	0.874024	0.7013	0.876004	0.800046	0.754735	0.0819519
	Dnal1|Q05A62	M3	-0.170138	-0.676363	-0.566061	-0.685594	-0.598897	-0.665742	-0.755112	-0.725456	0.106188	0.306572	0.546758	0.427415	0.629636	0.700724	0.760746	0.543888	0.576491	0.559879	0.67406	0.71886	0.719228	0.766524	0.622705	0.809031	0.799894	0.715195	0.084415
	Clvs1|Q9D4C9	M1	-0.178013	-0.69007	-0.813323	-0.837165	-0.680573	-0.797341	-0.837702	-0.558941	0.261606	0.565152	0.579462	0.382343	0.675681	0.772102	0.690849	0.662897	0.778586	0.753194	0.701641	0.72663	0.806348	0.869418	0.796858	0.690853	0.799684	0.625475	0.11442
	Iars|Q8BU30	M5	-0.31128	-0.77509	-0.844828	-0.8819	-0.768602	-0.88567	-0.87663	-0.575382	-0.00144304	0.329152	0.648451	0.645912	0.793316	0.901361	0.683613	0.643969	0.609637	0.753333	0.675498	0.634879	0.822414	0.855834	0.861722	0.674881	0.799539	0.65267	0.175304
	Rpl36a|P83882	M1	-0.270075	-0.605133	-0.563862	-0.599672	-0.705431	-0.748117	-0.839514	-0.640845	0.249978	0.361121	0.48631	0.416365	0.754756	0.737333	0.762599	0.632692	0.688251	0.75397	0.753669	0.763575	0.755723	0.814743	0.660726	0.797113	0.79926	0.69692	0.246831
	Slc12a5|Q91V14	M5	-0.343635	-0.545823	-0.798846	-0.825776	-0.792359	-0.895875	-0.862465	-0.806807	0.0564277	0.282593	0.393567	0.628021	0.705545	0.888616	0.806703	0.702063	0.624016	0.701285	0.707143	0.658717	0.741495	0.840812	0.789332	0.697102	0.799061	0.726613	0.163429
	Slc7a8|Q9QXW9	M1	-0.243613	-0.714718	-0.82482	-0.876975	-0.73359	-0.845696	-0.883172	-0.716284	0.24289	0.554059	0.588229	0.511829	0.721028	0.82737	0.794818	0.775344	0.704052	0.737744	0.707088	0.705667	0.844224	0.89073	0.804192	0.716612	0.79897	0.709323	0.0303269
	Arhgap39|G3X932	M1	-0.164458	-0.674602	-0.7206	-0.822985	-0.700896	-0.773244	-0.855071	-0.671904	0.128082	0.437048	0.669696	0.588096	0.704864	0.843693	0.797609	0.675727	0.535659	0.610574	0.754962	0.73235	0.757663	0.84278	0.710687	0.652355	0.798965	0.799237	0.0873348
	Cnot11|Q9CWN7	M1	-0.244526	-0.574649	-0.720717	-0.755886	-0.74993	-0.800329	-0.859153	-0.783557	0.240883	0.313077	0.565983	0.554804	0.675461	0.825746	0.829815	0.675837	0.65309	0.701251	0.810321	0.764113	0.727109	0.833789	0.69988	0.685398	0.798323	0.841496	0.190466
	Brsk1|Q5RJI5	M1	-0.228078	-0.733107	-0.846103	-0.865287	-0.771244	-0.922348	-0.940867	-0.693437	0.217616	0.505963	0.619539	0.665318	0.834082	0.913511	0.75848	0.816975	0.667524	0.795348	0.797218	0.700412	0.875944	0.920494	0.831218	0.66746	0.798209	0.688478	0.0800174
	Dusp3|B1AQF4	M1	-0.164185	-0.658907	-0.845366	-0.895301	-0.646454	-0.741028	-0.781648	-0.53671	0.0452318	0.439884	0.605975	0.416763	0.576697	0.77565	0.621807	0.612023	0.66087	0.668324	0.655366	0.613614	0.750062	0.810948	0.76452	0.662871	0.798204	0.696792	0.0593159
	Thra|P63058	M9	-0.338841	-0.692461	-0.912768	-0.882676	-0.813437	-0.936695	-0.876584	-0.607441	0.20111	0.424973	0.524676	0.57953	0.770606	0.887527	0.720365	0.65209	0.764212	0.845207	0.705625	0.69236	0.792989	0.884112	0.892059	0.623001	0.798068	0.619001	0.24257
	Aacs|Q9D2R0	M1	-0.173046	-0.800976	-0.840401	-0.89871	-0.722141	-0.850488	-0.941147	-0.649221	0.291713	0.647227	0.684048	0.464806	0.768941	0.837542	0.789315	0.834402	0.746846	0.816198	0.753722	0.754079	0.926186	0.949527	0.861801	0.727559	0.797813	0.710614	0.00436803
	Grm2|Q14BI2	M5	-0.637183	-0.509865	-0.733259	-0.680279	-0.895829	-0.884826	-0.78049	-0.60212	-0.0997382	0.027008	0.290281	0.830292	0.885871	0.91042	0.700729	0.476347	0.521991	0.766398	0.555959	0.501627	0.588118	0.722389	0.727966	0.587457	0.797725	0.64849	0.427192
	Napg|Q9CWZ7	M5	-0.39703	-0.554217	-0.73506	-0.76106	-0.851606	-0.909839	-0.90804	-0.823344	0.171325	0.320939	0.431317	0.72556	0.837329	0.917984	0.861427	0.747207	0.614106	0.761455	0.767778	0.710785	0.747259	0.868542	0.730434	0.685953	0.797694	0.750168	0.21796
	Cplx3|Q8R1B5	M11	-0.063135	-0.86014	-0.778633	-0.90598	-0.634307	-0.749136	-0.910408	-0.542253	0.173308	0.67766	0.838199	0.424902	0.702452	0.797825	0.709199	0.811052	0.619664	0.696568	0.757011	0.719476	0.937643	0.916237	0.787789	0.752611	0.797647	0.750615	-0.0811381
	Dync1i1|O88485	M5	-0.44649	-0.540466	-0.875851	-0.802931	-0.778398	-0.81817	-0.720391	-0.385085	-0.0809577	0.137398	0.40853	0.534634	0.634904	0.82212	0.502525	0.34313	0.703744	0.737766	0.580465	0.533359	0.609968	0.723363	0.798148	0.561799	0.797339	0.58062	0.434238
	H1fx|Q80ZM5	M17	-0.644194	-0.451407	-0.649033	-0.563244	-0.858449	-0.723967	-0.710119	-0.461753	0.425022	0.284734	0.257041	0.228224	0.565229	0.630137	0.695316	0.279437	0.887729	0.793742	0.624606	0.799718	0.556801	0.740347	0.6476	0.737601	0.796933	0.617688	0.666964
	Nlgn2|Q69ZK9	M11	-0.0873184	-0.834609	-0.790775	-0.881891	-0.649715	-0.791205	-0.922378	-0.696715	0.353522	0.653416	0.794171	0.370133	0.663091	0.770788	0.77894	0.833611	0.754541	0.718516	0.795277	0.802803	0.95287	0.930644	0.805222	0.808864	0.796741	0.740305	-0.0510362
	Cdipt|Q8VDP6	M1	-0.180926	-0.749629	-0.7356	-0.833054	-0.720236	-0.784169	-0.922437	-0.609752	0.316615	0.679533	0.676753	0.356326	0.707352	0.782608	0.828289	0.798719	0.704308	0.770998	0.763505	0.812143	0.885963	0.930477	0.791602	0.765866	0.796647	0.76498	0.0632009
	Dhx15|O35286	M12	-0.307262	-0.762384	-0.854182	-0.84244	-0.787388	-0.854133	-0.894218	-0.510673	0.323602	0.52362	0.635568	0.384547	0.74298	0.805701	0.709144	0.638162	0.876349	0.926348	0.746254	0.775438	0.852394	0.910477	0.87824	0.697964	0.796421	0.664249	0.271587
	Pik3c3|Q6PF93	M1	0.0373194	-0.637446	-0.693018	-0.83128	-0.617922	-0.764209	-0.907354	-0.815282	0.207877	0.549928	0.643199	0.444183	0.630299	0.81221	0.828756	0.850844	0.614253	0.639945	0.886823	0.807202	0.849794	0.91373	0.696569	0.768454	0.79637	0.823016	-0.075086
	Srgap3|E9QN14	M1	-0.178302	-0.686869	-0.720046	-0.827533	-0.685112	-0.803319	-0.878947	-0.794244	0.208414	0.525242	0.581706	0.495405	0.71461	0.808411	0.827933	0.780114	0.670715	0.665952	0.731669	0.742497	0.843065	0.882707	0.734745	0.778147	0.796077	0.717902	-0.0114445
	Rab6a|P35279	M23	-0.171365	-0.403125	-0.468517	-0.512111	-0.621608	-0.55676	-0.738249	-0.534301	0.279629	0.393506	0.370496	0.259798	0.487284	0.613705	0.698773	0.520255	0.535941	0.56296	0.813535	0.77388	0.59199	0.747202	0.462429	0.747361	0.796058	0.824174	0.266773
	Bcl2l13|P59017	M1	-0.139524	-0.708595	-0.6505	-0.758101	-0.704058	-0.795024	-0.927766	-0.740999	0.279523	0.585321	0.604519	0.515286	0.810601	0.822918	0.868681	0.819628	0.640917	0.752671	0.816025	0.797084	0.861967	0.918352	0.721569	0.75032	0.796017	0.775175	0.0260012
	Txnl4a|P83877	M5	-0.165394	-0.636748	-0.743415	-0.836099	-0.724045	-0.852249	-0.89447	-0.729491	0.007743	0.39457	0.571959	0.697153	0.793639	0.920441	0.794716	0.755485	0.521831	0.666815	0.770356	0.667299	0.790786	0.862295	0.756254	0.640178	0.795988	0.769857	0.0494714
	Osbpl6|F8WIZ7	M3	-0.56275	-0.501464	-0.788889	-0.712438	-0.858873	-0.861489	-0.788494	-0.515671	0.112941	0.268149	0.336782	0.658723	0.743134	0.841469	0.669461	0.529885	0.580586	0.691925	0.594417	0.57208	0.62704	0.752887	0.73226	0.588499	0.795971	0.630487	0.387369
	Pcyt1a|P49586	M1	-0.425896	-0.588089	-0.662191	-0.722139	-0.753333	-0.675934	-0.769307	-0.569404	0.246652	0.447068	0.438263	0.221643	0.556935	0.660807	0.792017	0.522979	0.735516	0.727419	0.59826	0.748489	0.691171	0.799006	0.694756	0.795782	0.795883	0.757394	0.274976
	Zc3h7b|F8VPP8	M1	-0.133193	-0.73138	-0.749104	-0.803488	-0.663256	-0.74002	-0.878493	-0.653092	0.337942	0.528815	0.688989	0.38338	0.627548	0.749851	0.762626	0.737042	0.685636	0.703291	0.790829	0.792469	0.838222	0.888811	0.74302	0.756952	0.795862	0.774444	0.0564706
	Elac2|Q80Y81	M3	-0.297346	-0.544103	-0.784698	-0.783329	-0.670027	-0.714196	-0.674576	-0.487355	-0.0427377	0.165316	0.447727	0.403596	0.525247	0.737355	0.602575	0.345653	0.656275	0.62079	0.555664	0.595608	0.580136	0.697499	0.746473	0.603844	0.795639	0.659175	0.301517
	Fam120a|Q6A0A9	M3	-0.105591	-0.731782	-0.568585	-0.739789	-0.592161	-0.654174	-0.803625	-0.53198	-0.0762412	0.402671	0.708129	0.453765	0.713188	0.755031	0.67943	0.652559	0.453818	0.604352	0.669567	0.646738	0.779373	0.792388	0.636165	0.788773	0.794911	0.723044	0.0166061
	Nap1l4|Q78ZA7	M11	-0.165387	-0.925884	-0.787593	-0.89401	-0.689461	-0.8059	-0.927533	-0.605134	0.319081	0.687749	0.824185	0.360601	0.740996	0.77806	0.799828	0.794097	0.754939	0.787048	0.717047	0.798722	0.970733	0.938481	0.868516	0.802697	0.794643	0.705271	-0.00168214
	R3hdm2|Q80TM6	M3	-0.3036	-0.753872	-0.797814	-0.857239	-0.670345	-0.758428	-0.760892	-0.481296	-0.13286	0.265989	0.666183	0.511509	0.71935	0.8003	0.619613	0.533559	0.607312	0.673949	0.486307	0.527966	0.747405	0.746218	0.818977	0.674316	0.794586	0.629747	0.115685
	Tubgcp3|P58854	M10	-0.184298	-0.462147	-0.557249	-0.623203	-0.670171	-0.640295	-0.807236	-0.735021	0.457752	0.460303	0.469822	0.280527	0.497592	0.660095	0.816915	0.595947	0.694086	0.570989	0.859818	0.909767	0.671409	0.830841	0.522819	0.793609	0.794322	0.813115	0.236512
	Prkar1b|P12849	M1	-0.181485	-0.681694	-0.751673	-0.822297	-0.63982	-0.660596	-0.800923	-0.597651	0.305923	0.558798	0.601951	0.202325	0.462977	0.658395	0.714046	0.622779	0.745526	0.662292	0.722881	0.76698	0.792577	0.849829	0.710736	0.798118	0.794225	0.775832	0.0781295
	Rras|P10833	M1	-0.226982	-0.765084	-0.777773	-0.84112	-0.761787	-0.877923	-0.93947	-0.689618	0.185502	0.443234	0.701644	0.614596	0.84169	0.896728	0.813157	0.764664	0.665467	0.782051	0.767695	0.753822	0.869166	0.907205	0.832869	0.69356	0.794137	0.733702	0.118093
	Prom1|G5E8G5	M1	-0.198034	-0.813489	-0.810786	-0.859273	-0.751152	-0.871768	-0.967721	-0.617671	0.330916	0.644001	0.729218	0.505841	0.812106	0.853984	0.790429	0.849866	0.712936	0.820909	0.791759	0.781004	0.936703	0.954253	0.851078	0.725647	0.793999	0.708778	0.0634805
	Rab8a|P55258	M3	-0.571683	-0.380942	-0.611066	-0.568982	-0.813579	-0.730503	-0.721263	-0.560024	0.262199	0.274202	0.159654	0.339063	0.612704	0.677542	0.72787	0.411277	0.724661	0.705522	0.582884	0.717791	0.54927	0.740099	0.614881	0.741825	0.793594	0.600382	0.492459
	Ppfia3|B8QI35	M5	-0.425036	-0.602575	-0.721073	-0.740013	-0.823242	-0.879997	-0.839601	-0.642269	-0.12757	0.128837	0.459625	0.835113	0.923221	0.94498	0.739146	0.60496	0.487739	0.766449	0.639005	0.544205	0.683295	0.776477	0.755081	0.592957	0.793372	0.706006	0.260263
	Camk2n1|Q6QWF9	M21	-0.0554523	-0.536428	-0.667843	-0.720378	-0.671798	-0.754996	-0.878269	-0.680678	0.348964	0.505942	0.564044	0.380515	0.610544	0.769463	0.73912	0.730719	0.701871	0.718109	0.944756	0.855536	0.767269	0.89247	0.633737	0.740005	0.793323	0.761681	0.168797
	mt-Co1|Q9MD68	M15	-0.270442	-0.671981	-0.654187	-0.722512	-0.683952	-0.724499	-0.858062	-0.67483	0.324897	0.571109	0.522559	0.304922	0.59992	0.689821	0.794269	0.747798	0.664791	0.6507	0.709239	0.755329	0.841546	0.856068	0.702119	0.861244	0.793259	0.744172	0.0620067
	Cggbp1|Q8BHG9	M9	-0.401791	-0.768447	-0.836998	-0.899109	-0.772922	-0.818997	-0.817336	-0.590737	0.0448518	0.366844	0.57984	0.484083	0.702475	0.819079	0.770646	0.545817	0.689095	0.737785	0.539929	0.658813	0.774443	0.828477	0.881967	0.689532	0.79311	0.68469	0.187004
	Mbd3|Q9Z2D8	M1	-0.190726	-0.714585	-0.809531	-0.867267	-0.751212	-0.84909	-0.896111	-0.685097	0.20086	0.420085	0.6719	0.515862	0.705322	0.860557	0.799782	0.686052	0.703531	0.782065	0.804108	0.781452	0.81409	0.892394	0.826566	0.67091	0.792967	0.783638	0.16792
	Plaa|P27612	M9	-0.395756	-0.732242	-0.795604	-0.815751	-0.761916	-0.85285	-0.811231	-0.561779	0.0569152	0.301823	0.561989	0.49255	0.756733	0.816624	0.729486	0.546524	0.708456	0.755845	0.540517	0.650929	0.762587	0.797092	0.877778	0.694461	0.792926	0.60042	0.251554
	Ppil2|Q9D787	M1	-0.215923	-0.646847	-0.777588	-0.850475	-0.73046	-0.806486	-0.878983	-0.66911	0.273279	0.569566	0.552808	0.338187	0.609845	0.780808	0.773468	0.698252	0.790849	0.749474	0.783405	0.803662	0.833356	0.906835	0.777195	0.768484	0.792197	0.719382	0.145305
	Stk25|Q9Z2W1	M1	-0.070636	-0.668423	-0.634368	-0.768768	-0.561603	-0.621796	-0.767665	-0.430724	0.00102311	0.541128	0.629687	0.359451	0.595965	0.708393	0.614851	0.628077	0.468719	0.54307	0.65232	0.633239	0.744444	0.790507	0.629964	0.727141	0.792009	0.685691	-0.00303022
	St8sia3|Q64689	M1	-0.178337	-0.666128	-0.824451	-0.878526	-0.694121	-0.846171	-0.825145	-0.70842	-0.0123117	0.279794	0.536528	0.617657	0.680962	0.873846	0.715808	0.630137	0.578012	0.668818	0.705725	0.648862	0.744965	0.834693	0.805227	0.65139	0.791818	0.677352	0.0964964
	Hcn3|O88705	M10	-0.182617	-0.548867	-0.589754	-0.642952	-0.675878	-0.638759	-0.824927	-0.609704	0.602092	0.653554	0.534498	0.0919403	0.489782	0.602042	0.818203	0.631271	0.817201	0.693337	0.835593	0.957428	0.737745	0.868471	0.600244	0.81879	0.791648	0.783662	0.247324
	Kcmf1|Q80UY2	M1	-0.197804	-0.692163	-0.742595	-0.778052	-0.717543	-0.789827	-0.891965	-0.496013	0.265991	0.599291	0.613666	0.403085	0.713385	0.787092	0.72458	0.739144	0.654609	0.765732	0.756994	0.746344	0.830073	0.88769	0.778987	0.698615	0.791378	0.706899	0.144035
	Brsk2|Q69Z98	M5	-0.473035	-0.514303	-0.757123	-0.755602	-0.872158	-0.914879	-0.870134	-0.8123	0.17572	0.28017	0.32122	0.664281	0.755072	0.888108	0.870997	0.656091	0.637582	0.734723	0.713559	0.70932	0.701845	0.840651	0.768125	0.670518	0.791292	0.736123	0.294236
	Agfg1|A0A087WR52	M1	-0.424988	-0.630915	-0.85411	-0.787827	-0.785684	-0.871563	-0.77338	-0.458667	0.0424748	0.226914	0.424614	0.57751	0.729619	0.83582	0.556258	0.443454	0.709317	0.785567	0.620449	0.591522	0.683847	0.782719	0.817572	0.613926	0.791292	0.512941	0.382099
	Trio|Q0KL02-4	M5	-0.342617	-0.71217	-0.874052	-0.865849	-0.806109	-0.942136	-0.888187	-0.575957	-0.00727663	0.307528	0.56243	0.751226	0.881597	0.954459	0.673962	0.661474	0.625138	0.809744	0.679038	0.594204	0.797284	0.855655	0.876275	0.591834	0.791153	0.61406	0.209656
	Als2|Q920R0	M11	-0.0743463	-0.838707	-0.808992	-0.911329	-0.650658	-0.805317	-0.916028	-0.623706	0.225005	0.672925	0.745697	0.397163	0.709191	0.800783	0.752792	0.841761	0.697643	0.765329	0.748505	0.736286	0.943128	0.933033	0.842659	0.762957	0.790843	0.706035	-0.0771593
	Tarsl2|Q8BLY2	M5	-0.283663	-0.434731	-0.661586	-0.715055	-0.741204	-0.797246	-0.766808	-0.702498	-0.162098	0.100498	0.372668	0.792322	0.748035	0.900746	0.705058	0.550208	0.403376	0.598145	0.714261	0.561595	0.571621	0.733698	0.605452	0.574778	0.79066	0.740706	0.227314
	Nsg2|P47759	M1	-0.181081	-0.515855	-0.58222	-0.689548	-0.684706	-0.69355	-0.857065	-0.812968	0.362557	0.524754	0.434167	0.329355	0.592963	0.713171	0.866269	0.722554	0.696132	0.65608	0.832343	0.861491	0.753716	0.882838	0.586877	0.832261	0.790419	0.800099	0.106587
	Anks1b|S4R2Q2	M1	-0.165167	-0.827175	-0.779583	-0.911552	-0.688991	-0.810724	-0.891526	-0.655303	-0.0161815	0.448449	0.776181	0.656991	0.833946	0.89328	0.762182	0.761339	0.546224	0.700841	0.671768	0.635428	0.865212	0.87043	0.803122	0.680302	0.790274	0.739646	-0.0470316
	Cntnap5a|Q0V8T9	M8	-0.232985	-0.653427	-0.685489	-0.759568	-0.716006	-0.803615	-0.873754	-0.843707	0.259725	0.368136	0.538354	0.456057	0.663925	0.787102	0.884485	0.705952	0.686363	0.684574	0.757797	0.805954	0.798896	0.861667	0.755059	0.790574	0.790259	0.77914	0.119874
	Ranbp3|Q9CT10	M1	-0.149465	-0.779461	-0.745089	-0.811747	-0.656749	-0.695865	-0.866859	-0.538286	0.48054	0.742561	0.696924	0.162905	0.547805	0.659071	0.741839	0.700102	0.81601	0.744118	0.781596	0.853018	0.885087	0.913907	0.75362	0.807807	0.790173	0.742978	0.0833282
	Bbs7|Q8K2G4	M10	-0.305093	-0.68587	-0.781057	-0.756799	-0.755711	-0.801992	-0.864993	-0.508894	0.506903	0.607098	0.586686	0.241817	0.64611	0.713739	0.752243	0.626096	0.890988	0.816023	0.723253	0.857486	0.810882	0.885684	0.81938	0.727828	0.789896	0.640399	0.299835
	Ttc5|Q99LG4	M1	-0.462797	-0.72502	-0.779389	-0.784368	-0.825974	-0.868972	-0.853429	-0.514032	0.205336	0.455131	0.495343	0.505904	0.806496	0.821004	0.720845	0.556355	0.758075	0.816758	0.627712	0.708464	0.791976	0.856616	0.833931	0.696515	0.789865	0.57381	0.324748
	Pafah1b1|P63005	M1	-0.474828	-0.560556	-0.698728	-0.670328	-0.836981	-0.820629	-0.873899	-0.640507	0.362032	0.43415	0.400535	0.483854	0.760372	0.782831	0.785548	0.649326	0.764886	0.804898	0.728013	0.747089	0.755382	0.85042	0.712249	0.728776	0.789662	0.706329	0.323222
	Kcnj9|P48543	M8	-0.166477	-0.594941	-0.656652	-0.772861	-0.709201	-0.802111	-0.856048	-0.86732	0.0235479	0.222897	0.522981	0.636021	0.70469	0.867369	0.829773	0.674135	0.540251	0.663955	0.826384	0.734529	0.735127	0.841252	0.676976	0.732977	0.789627	0.812814	0.114707
	Kif21b|Q9QXL1	M3	-0.18567	-0.541538	-0.549307	-0.632335	-0.595941	-0.575459	-0.694024	-0.590235	0.112181	0.278397	0.503404	0.33775	0.546435	0.648194	0.711338	0.448095	0.581305	0.56733	0.657317	0.688874	0.604461	0.705632	0.557753	0.709383	0.789617	0.792806	0.180013
	Itpka|Q8R071	M5	-0.179124	-0.519482	-0.582883	-0.728153	-0.672096	-0.749836	-0.794933	-0.80303	-0.194595	0.178712	0.43579	0.767558	0.747807	0.879712	0.765996	0.654807	0.326785	0.535879	0.730148	0.584195	0.651307	0.76752	0.571998	0.682938	0.789607	0.778447	0.0435964
	Ubxn2b|Q0KL01	M5	-0.307749	-0.631862	-0.816051	-0.805783	-0.752425	-0.824463	-0.776556	-0.415699	-0.00504191	0.239674	0.539778	0.495919	0.693118	0.830891	0.549475	0.419623	0.729989	0.807941	0.693939	0.648631	0.686445	0.792052	0.793471	0.613558	0.789555	0.581666	0.396311
	Dlgap2|Q0VF59	M5	-0.360466	-0.49359	-0.716358	-0.742474	-0.806099	-0.857259	-0.828633	-0.636295	-0.15845	0.124643	0.409471	0.811867	0.857932	0.948661	0.708269	0.602658	0.466817	0.733048	0.692087	0.556852	0.635228	0.77852	0.70181	0.568713	0.789382	0.716722	0.271198
	Mon2|Q80TL7	M1	-0.136784	-0.389463	-0.471039	-0.594372	-0.623114	-0.622557	-0.771166	-0.698844	0.152557	0.404918	0.35113	0.317415	0.525899	0.677955	0.729157	0.614622	0.563498	0.554855	0.831204	0.770677	0.651783	0.789125	0.459947	0.829274	0.789295	0.761934	0.165352
missing	N4bp3|Q8C7U1	M3	-0.74562	-0.0711652	-0.339755	-0.0592382	-0.722428	0.462375	0.469731	0.198106	-0.119052	-0.103339	-0.164171	-0.268058	0.103883	-0.0827374	-0.609585	-0.728257	0.349586	0.22185	-0.351602	0.169938	-0.398908	0.0845964	-0.0454337	0.782066	0.789189	0.335509	0.437016
	Ryr2|E9Q401	M5	-0.367161	-0.526123	-0.589827	-0.721978	-0.709086	-0.710302	-0.727669	-0.605837	-0.383607	0.0724978	0.433539	0.798354	0.769332	0.871419	0.668221	0.492547	0.266236	0.491364	0.546557	0.45713	0.582989	0.683288	0.576439	0.637602	0.788753	0.724412	0.154244
	Setd7|Q8VHL1	M5	-0.446801	-0.601234	-0.748976	-0.77728	-0.844281	-0.872659	-0.870042	-0.592929	0.0127147	0.319827	0.475492	0.712233	0.899591	0.91795	0.779549	0.651171	0.574708	0.776502	0.613449	0.61879	0.719043	0.826613	0.781178	0.606272	0.788602	0.682066	0.255972
	Gpc5|H3BJQ8	M1	-0.358406	-0.709683	-0.768026	-0.765452	-0.808379	-0.866296	-0.904277	-0.595937	0.418602	0.6015	0.56752	0.451093	0.812501	0.80076	0.799094	0.727971	0.810157	0.870287	0.725644	0.780142	0.839098	0.899612	0.807378	0.706285	0.788584	0.656222	0.229345
	Rbm10|Q99KG3	M3	-0.274288	-0.509967	-0.708491	-0.684196	-0.743164	-0.749011	-0.767639	-0.454409	0.149637	0.28418	0.422659	0.421886	0.640314	0.76648	0.613181	0.441011	0.703872	0.812224	0.782787	0.710586	0.622507	0.788414	0.680732	0.61243	0.788232	0.688768	0.418882
	Thoc7|Q7TMY4	M1	-0.203206	-0.719217	-0.673411	-0.795101	-0.614069	-0.64512	-0.778943	-0.57536	0.209978	0.514309	0.639377	0.169699	0.502166	0.640594	0.709455	0.573988	0.734258	0.614215	0.633261	0.769599	0.798077	0.821633	0.703441	0.864349	0.788075	0.683047	0.0932528
	Tenm4|Q3UHK6-2	M21	-0.0143825	-0.480237	-0.575846	-0.664543	-0.598613	-0.642627	-0.798546	-0.72369	0.35122	0.430857	0.548165	0.280376	0.476655	0.680371	0.737275	0.600869	0.702444	0.586662	0.932796	0.886362	0.693636	0.828516	0.528606	0.772313	0.787619	0.801449	0.177018
	Sympk|F8WJD4	M1	0.0476986	-0.612576	-0.508866	-0.683215	-0.520964	-0.626988	-0.812289	-0.7251	0.148076	0.483283	0.59914	0.287099	0.562722	0.681723	0.786897	0.717132	0.55001	0.52581	0.78554	0.793318	0.782009	0.818956	0.593524	0.845035	0.786991	0.773852	-0.0465073
	Manf|Q3TMX5	M1	-0.302846	-0.828684	-0.769725	-0.858757	-0.735491	-0.775885	-0.83766	-0.544723	0.196167	0.493973	0.737335	0.440918	0.712955	0.783085	0.779965	0.58945	0.669109	0.712354	0.617045	0.746259	0.805903	0.847663	0.820088	0.700461	0.786982	0.701236	0.165726
missing	Ptprd|Q64487	M5	-0.852168	0.811465	-0.363793	-0.058453	-0.872299	-0.828214	0.218531	-0.360617	-0.452817	-0.870672	-0.894407	0.63687	0.551532	0.921371	0.0561504	-0.84297	-0.0941907	0.529841	-0.336485	-0.516376	-0.913471	-0.469678	0.229658	-0.790952	0.786854	-0.45457	0.779069
	Exd2|F8WID1	M21	-0.0974077	-0.381553	-0.557696	-0.607873	-0.647654	-0.723624	-0.799166	-0.726132	0.0616001	0.206279	0.340678	0.520774	0.61191	0.788257	0.693357	0.606518	0.526517	0.616797	0.894311	0.724303	0.63229	0.787038	0.545622	0.70825	0.786743	0.757622	0.221178
	Cc2d1a|Q8K1A6	M10	-0.19462	-0.571804	-0.655329	-0.702324	-0.642102	-0.653521	-0.751396	-0.591315	0.406471	0.472984	0.549121	0.170178	0.43006	0.62072	0.737463	0.509661	0.734696	0.580263	0.729767	0.860411	0.67791	0.796272	0.639798	0.772285	0.7867	0.710066	0.251774
	Rps2|P25444	M11	0.00484214	-0.779608	-0.626942	-0.77788	-0.589725	-0.719212	-0.901141	-0.710519	0.206505	0.577792	0.717928	0.396554	0.679822	0.757058	0.781374	0.819377	0.599007	0.66946	0.839264	0.780813	0.911163	0.900229	0.701554	0.831576	0.786631	0.782481	-0.0847915
	Cox4i1|P19783	M1	-0.18149	-0.753805	-0.730149	-0.780372	-0.717493	-0.803428	-0.915102	-0.603564	0.426492	0.640983	0.650801	0.31599	0.724571	0.759552	0.795049	0.719869	0.846448	0.835365	0.803427	0.864714	0.889396	0.929508	0.807696	0.760009	0.786325	0.69454	0.164536
	Nrcam|Q810U4-5	M1	-0.25141	-0.717826	-0.734653	-0.834107	-0.681626	-0.750245	-0.811054	-0.70834	0.0866803	0.407462	0.610125	0.544757	0.624597	0.786175	0.77326	0.646538	0.532405	0.558597	0.661433	0.647877	0.778225	0.801215	0.724747	0.714093	0.785959	0.785676	0.0225724
	Calr|P14211	M3	-0.477167	-0.618179	-0.777443	-0.772907	-0.736475	-0.760525	-0.698419	-0.415278	-0.181203	0.153906	0.431953	0.550285	0.650261	0.784864	0.610561	0.393124	0.501688	0.601306	0.421764	0.464725	0.617959	0.670666	0.800621	0.593391	0.785801	0.638621	0.281656
	Khdrbs3|Q9R226	M8	-0.201101	-0.453187	-0.536897	-0.681491	-0.695268	-0.722585	-0.819967	-0.940206	0.106893	0.266829	0.379919	0.581785	0.649968	0.803738	0.906136	0.663236	0.494155	0.539719	0.794523	0.779731	0.652512	0.816672	0.54346	0.764955	0.785742	0.826497	0.108091
	Tmem11|Q8BK08	M1	-0.470828	-0.65836	-0.658039	-0.704934	-0.839127	-0.839206	-0.870424	-0.739877	0.224959	0.359865	0.463515	0.610067	0.841469	0.830847	0.908775	0.66708	0.605311	0.763952	0.647294	0.727149	0.744022	0.836369	0.747	0.717503	0.785411	0.745796	0.24153
	Snx7|F8WI30	M8	-0.228684	-0.494334	-0.51391	-0.613903	-0.696866	-0.667953	-0.824918	-0.796585	0.344069	0.378799	0.511293	0.415301	0.647631	0.717354	0.87225	0.646219	0.638633	0.618452	0.805326	0.855655	0.678279	0.817162	0.524909	0.785221	0.78493	0.822179	0.199441
	Frzb|P97401	M12	-0.391077	-0.701267	-0.747949	-0.785511	-0.782817	-0.815656	-0.820048	-0.554989	0.0891988	0.328687	0.4906	0.428592	0.746369	0.795981	0.735456	0.528885	0.743134	0.861359	0.622585	0.698001	0.751092	0.834617	0.829925	0.721279	0.784926	0.642052	0.302564
	Rer1|Q9CQU3	M21	-0.0612858	-0.437059	-0.50111	-0.625778	-0.61994	-0.630251	-0.809396	-0.796624	0.252385	0.401571	0.387305	0.330137	0.508626	0.694395	0.80072	0.632586	0.595021	0.588303	0.923102	0.85629	0.678904	0.840762	0.496154	0.811564	0.784823	0.840119	0.140468
	Fam195b|Q3UGS4	M10	-0.247403	-0.402923	-0.462414	-0.537985	-0.686698	-0.597385	-0.736241	-0.6496	0.263537	0.284422	0.307118	0.270398	0.492641	0.642263	0.781696	0.416672	0.613731	0.624557	0.826901	0.858039	0.560911	0.770915	0.491183	0.768402	0.784606	0.81591	0.387211
	Cnot2|Q8C5L3	M1	-0.371528	-0.609027	-0.775399	-0.736211	-0.754772	-0.805003	-0.772284	-0.576272	0.214781	0.276241	0.410368	0.374489	0.559003	0.73191	0.655404	0.485617	0.734312	0.765252	0.707221	0.705395	0.696372	0.794487	0.770538	0.727525	0.78427	0.641408	0.356226
	Dpp3|Q99KK7	M1	-0.304151	-0.509266	-0.532908	-0.538349	-0.693064	-0.654249	-0.747203	-0.450629	0.196217	0.336429	0.398359	0.379929	0.646282	0.67327	0.584229	0.474749	0.628165	0.729994	0.783237	0.682227	0.645607	0.748617	0.526246	0.737731	0.784086	0.683001	0.360298
	Nfu1|D3Z285	M3	-0.0584479	-0.527264	-0.532979	-0.640154	-0.563533	-0.59918	-0.769932	-0.710398	0.315177	0.44309	0.580734	0.313528	0.509721	0.648696	0.737555	0.614165	0.619466	0.491099	0.81204	0.815198	0.696326	0.783771	0.4977	0.791847	0.784045	0.771666	0.0849856
	Rpl13a|E9Q5A0	M21	-0.236036	-0.504957	-0.621904	-0.663709	-0.759995	-0.781451	-0.875486	-0.711749	0.393013	0.493802	0.418598	0.38937	0.627632	0.76053	0.808104	0.664473	0.722477	0.739485	0.916782	0.872398	0.745003	0.883067	0.633761	0.755251	0.78337	0.769819	0.289329
	Trim3|Q9R1R2	M3	-0.179463	-0.62241	-0.658586	-0.73813	-0.609668	-0.613321	-0.741555	-0.497846	0.154703	0.3848	0.711107	0.307966	0.473678	0.664549	0.642541	0.543234	0.558325	0.514019	0.677396	0.698927	0.689783	0.738933	0.61061	0.732973	0.783276	0.775042	0.149234
	Unc13a|H3BJZ7	M5	-0.37009	-0.746951	-0.792508	-0.809842	-0.80195	-0.901874	-0.867609	-0.565385	-0.0367874	0.253869	0.6062	0.758256	0.899721	0.92903	0.704187	0.626719	0.553228	0.793193	0.652448	0.585819	0.776988	0.817142	0.842572	0.603238	0.782826	0.660925	0.227531
	Rps9|Q6ZWN5	M11	-0.132043	-0.708286	-0.726641	-0.805457	-0.689981	-0.819082	-0.933272	-0.764206	0.296854	0.580946	0.590009	0.459856	0.699212	0.806182	0.816131	0.855695	0.668254	0.72736	0.834108	0.779397	0.901869	0.92775	0.763996	0.787307	0.782243	0.753305	-0.00853245
	Morn4|Q6PGF2	M1	-0.299193	-0.711578	-0.753255	-0.842077	-0.786324	-0.819273	-0.886591	-0.612328	0.171484	0.506964	0.62978	0.530169	0.755074	0.844165	0.754386	0.682192	0.671485	0.792453	0.767047	0.735865	0.816214	0.892532	0.743758	0.710606	0.782189	0.728873	0.181081
	Ctr9|Q62018	M21	0.0470282	-0.417134	-0.531748	-0.671607	-0.563159	-0.651193	-0.780809	-0.721573	0.0131526	0.332387	0.482275	0.506762	0.559575	0.771943	0.69675	0.652634	0.426968	0.475835	0.884244	0.721901	0.642939	0.782298	0.480538	0.699262	0.781916	0.792037	0.0540675
	Chordc1|Q9D1P4	M9	-0.486545	-0.764453	-0.929957	-0.865933	-0.827045	-0.90441	-0.801215	-0.383756	0.105804	0.333799	0.586194	0.511299	0.765197	0.835199	0.593837	0.471375	0.801183	0.873484	0.547942	0.601789	0.758412	0.800457	0.934887	0.598445	0.781767	0.527643	0.382466
	Poldip3|Q8BG81	M10	-0.224367	-0.698516	-0.668198	-0.733876	-0.653665	-0.631958	-0.793945	-0.51041	0.491544	0.621045	0.646815	0.0512811	0.466954	0.585645	0.734711	0.549094	0.845626	0.694034	0.715396	0.894624	0.781917	0.851351	0.69005	0.838667	0.781683	0.7046	0.227123
	Fxr1|Q61584	M10	-0.162305	-0.694608	-0.668205	-0.770122	-0.654926	-0.681055	-0.806288	-0.606942	0.390369	0.59415	0.635274	0.126709	0.485952	0.639635	0.787256	0.598684	0.789628	0.700006	0.756129	0.875919	0.790252	0.85537	0.712949	0.82037	0.780921	0.752268	0.170967
	Ywhah|P68510	M8	-0.168649	-0.365532	-0.525639	-0.63361	-0.664076	-0.693664	-0.777807	-0.955917	0.0908594	0.167885	0.306775	0.55364	0.563671	0.771985	0.876722	0.624803	0.475386	0.513573	0.817155	0.746449	0.592006	0.767346	0.513529	0.735825	0.780528	0.872447	0.127568
	Calb1|P12658	M8	-0.34849	-0.476052	-0.635579	-0.703493	-0.774268	-0.793505	-0.823552	-0.878958	0.139134	0.240141	0.309575	0.551982	0.6188	0.806367	0.888737	0.618591	0.562941	0.624562	0.755034	0.745808	0.666129	0.811143	0.661521	0.739072	0.780483	0.816799	0.220775
	Hdgfrp2|Q3UMU9-3	M9	-0.306574	-0.732535	-0.819362	-0.867143	-0.770425	-0.833756	-0.875962	-0.648785	0.218361	0.476013	0.577212	0.456667	0.72187	0.818902	0.807046	0.685802	0.726792	0.818713	0.672487	0.736262	0.812763	0.891661	0.851738	0.699151	0.780433	0.710687	0.147655
	Tnc|Q80YX1	M1	-0.306657	-0.814051	-0.905055	-0.908644	-0.776486	-0.894986	-0.913647	-0.531394	0.273242	0.629798	0.670038	0.496331	0.788779	0.844263	0.696754	0.756369	0.796259	0.859493	0.693456	0.677537	0.915345	0.912751	0.900151	0.670871	0.780341	0.630268	0.109852
	Kcnip3|A2AHT3	M1	-0.0838824	-0.667147	-0.650532	-0.74131	-0.625578	-0.682332	-0.835788	-0.721298	0.434259	0.573739	0.581302	0.194243	0.491383	0.655946	0.805243	0.654084	0.778635	0.681831	0.855719	0.890055	0.813632	0.87923	0.681003	0.822274	0.780264	0.798771	0.101424
	Evl|P70429	M9	-0.37988	-0.822876	-0.958485	-0.928705	-0.810325	-0.92482	-0.889448	-0.538956	0.231545	0.473696	0.650174	0.494624	0.747651	0.852052	0.705689	0.664898	0.807979	0.878335	0.643054	0.678639	0.870286	0.889316	0.972212	0.654976	0.780222	0.624712	0.209676
	Iqsec3|Q3TES0	M1	-0.412948	-0.52611	-0.750431	-0.69371	-0.813938	-0.780968	-0.831459	-0.501142	0.514027	0.536795	0.482836	0.263062	0.590126	0.703957	0.731392	0.567784	0.879327	0.800529	0.75739	0.829298	0.717433	0.835947	0.722994	0.684178	0.780199	0.706688	0.422854
	Mpp7|G5E8S8	M15	-0.302171	-0.500898	-0.413191	-0.485674	-0.608502	-0.528206	-0.647905	-0.517992	0.284589	0.335204	0.355407	0.127505	0.450438	0.514054	0.660382	0.335944	0.643937	0.550989	0.667346	0.789402	0.575698	0.696799	0.45503	0.867834	0.780039	0.644496	0.359913
	Plcg1|Q62077	M1	-0.140818	-0.647726	-0.6294	-0.776161	-0.610931	-0.645626	-0.79561	-0.692313	0.19276	0.511492	0.58655	0.354355	0.595437	0.705878	0.792126	0.630512	0.632006	0.563608	0.675774	0.760856	0.753042	0.827514	0.635194	0.76671	0.779799	0.745517	0.0111136
	Stxbp1|O08599-2	M3	-0.604811	-0.449284	-0.463841	-0.506087	-0.778429	-0.628136	-0.683166	-0.536997	0.202289	0.281687	0.240945	0.280862	0.561581	0.602738	0.781272	0.364452	0.58158	0.576561	0.518879	0.708651	0.547866	0.678976	0.544265	0.806459	0.779554	0.692456	0.454248
	Bsn|O88737	M5	-0.439632	-0.433572	-0.748661	-0.750251	-0.811888	-0.821543	-0.74675	-0.571771	-0.23648	0.0285127	0.347555	0.836873	0.766222	0.925916	0.619304	0.45811	0.424905	0.656539	0.634427	0.481753	0.537106	0.711217	0.653635	0.508992	0.779549	0.693222	0.344565
	Rala|P63321	M1	-0.34454	-0.477903	-0.660668	-0.632487	-0.812652	-0.836414	-0.869981	-0.703528	0.344356	0.383888	0.325419	0.547022	0.750633	0.813407	0.808017	0.664904	0.680728	0.803792	0.838228	0.772195	0.697281	0.85179	0.674601	0.662097	0.779353	0.739171	0.325358
	Sub1|P11031	M1	-0.248041	-0.396601	-0.509965	-0.6056	-0.715978	-0.650069	-0.811783	-0.749695	0.364911	0.448689	0.346578	0.300095	0.539521	0.684504	0.84173	0.586834	0.683804	0.6268	0.856512	0.889945	0.650881	0.838328	0.502119	0.795954	0.778912	0.814437	0.277545
	Aatk|B1AZF3	M1	-0.177308	-0.676954	-0.78361	-0.825355	-0.72579	-0.792805	-0.915122	-0.548689	0.318888	0.635463	0.670105	0.425506	0.696388	0.80601	0.746193	0.790651	0.683655	0.757137	0.792518	0.765145	0.845697	0.908649	0.770475	0.672164	0.778847	0.752945	0.101358
	Gmpr2|Q99L27	M3	-0.358867	-0.375443	-0.426781	-0.472732	-0.628349	-0.497	-0.635958	-0.383648	-0.0110892	0.227527	0.311918	0.340512	0.518341	0.593529	0.567687	0.391301	0.396611	0.500275	0.600142	0.551615	0.500816	0.620947	0.401771	0.723517	0.778819	0.752628	0.302186
	Cdkal1|Q91WE6	M3	-0.171405	-0.663107	-0.592208	-0.73444	-0.543556	-0.541533	-0.682502	-0.551027	0.187854	0.486217	0.595638	0.0769369	0.344083	0.545397	0.736988	0.480988	0.592181	0.436276	0.554679	0.746351	0.692846	0.727265	0.637834	0.834875	0.778583	0.749097	0.0696574
	LOC105242480|Q3UHD9	M5	-0.330623	-0.757121	-0.806023	-0.837015	-0.767443	-0.86486	-0.834135	-0.458171	-0.045912	0.337111	0.575916	0.631173	0.8676	0.887707	0.639381	0.55044	0.640883	0.833063	0.616675	0.599658	0.770172	0.830379	0.853522	0.603625	0.778378	0.570554	0.244926
	Dlgap4|B1AZP2-2	M5	-0.459966	-0.450489	-0.647869	-0.676098	-0.801599	-0.751607	-0.720578	-0.548545	-0.149562	-0.00355062	0.413434	0.705649	0.753235	0.855455	0.660076	0.352247	0.510618	0.669562	0.619802	0.582355	0.510228	0.689874	0.611948	0.560535	0.777784	0.705734	0.450401
	Grsf1|Q8C5Q4	M3	-0.397019	-0.572296	-0.608278	-0.703215	-0.643499	-0.61397	-0.617643	-0.532912	-0.281823	-4.63403e-05	0.435921	0.482634	0.586574	0.705644	0.600406	0.284833	0.491942	0.542947	0.440456	0.490066	0.544143	0.622003	0.61469	0.705198	0.777747	0.666211	0.248809
	Ergic1|Q9DC16	M11	-0.026613	-0.779021	-0.641832	-0.755136	-0.547277	-0.65782	-0.835333	-0.596682	0.382785	0.693593	0.729373	0.17598	0.578757	0.637004	0.762241	0.730915	0.735182	0.622154	0.712342	0.814256	0.883104	0.855966	0.72227	0.821548	0.777606	0.705132	-0.0489904
	Smap2|Q7TN29	M5	-0.393953	-0.608467	-0.75768	-0.809171	-0.792466	-0.848114	-0.852471	-0.764161	0.109407	0.343282	0.500066	0.690381	0.774298	0.873826	0.815235	0.684704	0.588463	0.650231	0.648352	0.645195	0.7421	0.819962	0.733758	0.65884	0.777415	0.722705	0.134989
	Tmem181a|Q3U3W2	M9	-0.282927	-0.867955	-0.751919	-0.87562	-0.685249	-0.738572	-0.822597	-0.579869	0.0991379	0.517674	0.707312	0.435666	0.65978	0.754083	0.759404	0.635201	0.583774	0.646282	0.585507	0.659716	0.848333	0.831052	0.804984	0.753008	0.777408	0.730372	0.0198159
	Upf3b|Q3ULL6	M21	-0.00373869	-0.52737	-0.613067	-0.704719	-0.622356	-0.668632	-0.842372	-0.707953	0.408925	0.555116	0.5787	0.325609	0.539432	0.7125	0.778415	0.688583	0.678371	0.630185	0.938555	0.890682	0.73354	0.87414	0.56627	0.724169	0.777202	0.815888	0.11612
	P2ry12|Q9CPV9	M12	-0.54068	-0.674372	-0.658654	-0.646975	-0.858515	-0.829664	-0.840266	-0.483658	0.262785	0.406239	0.441252	0.482647	0.864118	0.779252	0.753528	0.541055	0.734593	0.89436	0.628839	0.715519	0.739891	0.822806	0.762991	0.706415	0.777102	0.60946	0.422713
	Dab2ip|Q3UHC7	M12	-0.551725	-0.705306	-0.790666	-0.723372	-0.876013	-0.891232	-0.845308	-0.394071	0.180616	0.368735	0.509354	0.600662	0.918647	0.846487	0.653711	0.554884	0.73086	0.934498	0.597093	0.612974	0.748897	0.8129	0.834176	0.607127	0.777098	0.562468	0.415465
	Hsp90ab1|P11499	M3	-0.564222	-0.551057	-0.79503	-0.724216	-0.811887	-0.799935	-0.702122	-0.43001	0.126231	0.206294	0.338958	0.378166	0.554975	0.724646	0.637368	0.305752	0.727599	0.694304	0.517821	0.640282	0.593874	0.70977	0.807179	0.627534	0.776827	0.585368	0.512505
missing	Nadk|P58058	M5	-0.689096	0.466629	-0.26396	-0.155696	-0.662419	-0.600649	0.202396	0.0622948	-0.648344	-0.843648	-0.622773	0.498941	0.42748	0.814222	-0.230561	-0.901343	-0.183255	0.347353	-0.626743	-0.560936	-0.649507	-0.630704	0.449087	-0.468881	0.77661	-0.208147	0.615163
	Tpbg|Q9Z0L0	M1	-0.101563	-0.645733	-0.759753	-0.814952	-0.649781	-0.764722	-0.867428	-0.709466	0.36693	0.613416	0.583719	0.382744	0.633475	0.754502	0.766925	0.778165	0.745035	0.69661	0.782871	0.777698	0.826891	0.893518	0.723105	0.722671	0.776589	0.705853	0.00281744
	Adap1|E9PY16	M5	-0.541528	-0.592451	-0.755512	-0.741925	-0.871419	-0.91993	-0.816477	-0.655237	-0.0927106	0.0735484	0.375868	0.820728	0.91261	0.937636	0.744231	0.519181	0.568505	0.796117	0.581827	0.553596	0.655838	0.765037	0.799295	0.58405	0.776526	0.631567	0.363089
	Diras2|Q5PR73	M5	-0.344897	-0.541254	-0.718919	-0.742665	-0.775863	-0.862014	-0.820007	-0.662917	-0.148316	0.134295	0.431428	0.858153	0.831104	0.937529	0.701924	0.629993	0.383626	0.643802	0.675076	0.522914	0.655056	0.759158	0.703236	0.567326	0.776431	0.704084	0.19716
	Fam3c|G5E911	M1	-0.198276	-0.834408	-0.653417	-0.761985	-0.618613	-0.677935	-0.813511	-0.499179	0.0947224	0.470188	0.698436	0.381119	0.695686	0.714603	0.705088	0.615494	0.575151	0.65524	0.602551	0.669043	0.831898	0.809608	0.757754	0.764799	0.776387	0.695596	0.0417195
missing	Cdk5r1|P61809	M3	-0.31929	0.0271346	-0.768678	-0.511692	-0.378427	-0.0859132	-0.122135	0.768663	-0.554306	-0.659558	0.000832117	0.320907	0.45259	0.496216	-0.00592127	-0.344267	-0.211239	-0.000238963	-0.0885786	-0.352065	-0.360745	-0.0465941	-0.0483078	0.491414	0.77634	0.560899	0.00114353
	Srpk1|O70551	M9	-0.40165	-0.784987	-0.955617	-0.90842	-0.822751	-0.930714	-0.864324	-0.446344	0.136316	0.405773	0.618638	0.549309	0.805753	0.879026	0.632216	0.589126	0.803995	0.916424	0.623714	0.631769	0.820519	0.863714	0.958741	0.593843	0.776224	0.564901	0.291639
	Aktip|Q64362	M1	-0.197797	-0.507327	-0.665687	-0.723176	-0.677407	-0.764884	-0.838234	-0.807091	0.215216	0.436855	0.4255	0.552632	0.684456	0.791447	0.810321	0.772269	0.577051	0.59872	0.73175	0.687328	0.730145	0.823472	0.634495	0.70191	0.775992	0.738966	0.0167854
	Cdh8|P97291	M12	-0.336376	-0.71247	-0.644292	-0.678352	-0.744222	-0.763577	-0.84411	-0.484389	0.210172	0.487655	0.535324	0.449445	0.802951	0.756561	0.728978	0.648208	0.6251	0.814589	0.666984	0.68325	0.78322	0.829131	0.736042	0.715047	0.775931	0.671995	0.214707
	Rdh14|Q9ERI6	M9	-0.360084	-0.710543	-0.871006	-0.87051	-0.81253	-0.907969	-0.859231	-0.554286	0.0755004	0.358514	0.556655	0.582059	0.773836	0.887501	0.712227	0.595143	0.716177	0.845331	0.673329	0.648439	0.783947	0.845577	0.899703	0.596661	0.775642	0.667519	0.267199
	Ubqln4|Q99NB8	M3	-0.303399	-0.398506	-0.616143	-0.677335	-0.773071	-0.771654	-0.8022	-0.700869	0.149263	0.337993	0.292992	0.476679	0.630512	0.792981	0.76245	0.561734	0.638076	0.703102	0.816072	0.760876	0.628582	0.819192	0.591597	0.699609	0.775634	0.724266	0.329
	Supt6|Q62383	M10	-0.251923	-0.677775	-0.632361	-0.663114	-0.664807	-0.639624	-0.780217	-0.444571	0.469156	0.541538	0.616117	0.0694233	0.497057	0.585711	0.708565	0.481491	0.836467	0.716535	0.718172	0.879157	0.751614	0.814452	0.699119	0.795406	0.774976	0.698462	0.326408
	Rps14|P62264	M11	-0.206903	-0.765515	-0.747331	-0.802296	-0.700685	-0.801058	-0.893451	-0.698206	0.37381	0.544002	0.688936	0.364204	0.710266	0.755801	0.793841	0.760146	0.814992	0.803762	0.747904	0.798017	0.886112	0.895072	0.793246	0.790178	0.774851	0.699028	0.0841965
	Yme1l1|O88967	M9	-0.426357	-0.719116	-0.847888	-0.815376	-0.804099	-0.84504	-0.850276	-0.502317	0.248544	0.437041	0.518231	0.406894	0.703545	0.785327	0.719342	0.596454	0.774053	0.852049	0.619048	0.694834	0.791839	0.853585	0.890703	0.674872	0.774444	0.644674	0.284735
	Dnajc28|E9Q1L7	M1	-0.0198135	-0.592546	-0.533266	-0.697822	-0.532146	-0.624709	-0.801172	-0.721585	0.132141	0.532155	0.534222	0.40123	0.574361	0.693718	0.740065	0.753978	0.450838	0.446743	0.743472	0.707583	0.76914	0.81224	0.536774	0.820365	0.774388	0.724718	-0.117313
	Ptpdc1|Q6NZK8-3	M10	-0.113365	-0.69615	-0.657068	-0.754075	-0.648805	-0.709956	-0.856326	-0.701177	0.384504	0.55146	0.624937	0.332231	0.619721	0.716461	0.791146	0.664989	0.742514	0.692083	0.82425	0.865394	0.814696	0.890922	0.6771	0.780154	0.774382	0.735285	0.101695
	Tanc2|A2A690-2	M5	-0.395304	-0.608805	-0.765536	-0.746998	-0.771547	-0.857888	-0.826978	-0.611738	0.0525162	0.31018	0.454763	0.687238	0.812771	0.858042	0.674591	0.654534	0.601885	0.729971	0.640977	0.538986	0.745173	0.778064	0.752265	0.622672	0.77436	0.653379	0.178641
	Mrps7|Q80X85	M5	-0.412462	-0.4329	-0.555837	-0.673111	-0.763706	-0.70598	-0.776233	-0.804585	-0.019242	0.217595	0.289416	0.599372	0.665421	0.791907	0.840316	0.589619	0.447517	0.578727	0.655361	0.644417	0.604593	0.76406	0.546819	0.740623	0.774115	0.80504	0.185082
	Tfrc|Q62351	M5	-0.468746	-0.727761	-0.796961	-0.777003	-0.864417	-0.922846	-0.874625	-0.52388	0.0868011	0.292459	0.55634	0.718677	0.930567	0.915286	0.714017	0.589754	0.651507	0.882102	0.65378	0.631056	0.764311	0.83285	0.850854	0.591011	0.773498	0.622849	0.346761
	Mrrf|Q9D6S7	M8	-0.226351	-0.612436	-0.626306	-0.733553	-0.715345	-0.743872	-0.856671	-0.856618	0.351343	0.464417	0.507068	0.451949	0.627965	0.755055	0.932805	0.697291	0.618448	0.619226	0.779943	0.850519	0.749382	0.86635	0.660304	0.761352	0.773264	0.818396	0.104714
	Asic1|Q6NXK8	M12	-0.642842	-0.585739	-0.728725	-0.653595	-0.917856	-0.860334	-0.804392	-0.546308	0.337791	0.273488	0.350053	0.485432	0.772686	0.777587	0.771947	0.428943	0.810045	0.891493	0.630315	0.74743	0.652066	0.796788	0.779851	0.655215	0.773232	0.625596	0.567541
	Lypla1|P97823	M26	-0.519763	-0.424878	-0.670579	-0.611931	-0.818878	-0.745835	-0.742912	-0.35197	0.0410038	0.228217	0.344516	0.640978	0.743666	0.804039	0.570724	0.420882	0.509213	0.668798	0.625709	0.551509	0.546235	0.704106	0.600237	0.528767	0.773205	0.647749	0.467038
	Wdr73|Q9CWR1-2	M1	-0.173569	-0.764224	-0.860899	-0.901998	-0.673046	-0.783392	-0.856773	-0.551075	0.284396	0.662059	0.651646	0.374299	0.594603	0.756956	0.67387	0.733146	0.710865	0.70531	0.719766	0.695053	0.870633	0.887374	0.809695	0.700257	0.773092	0.680414	0.0109759
	Elp2|Q91WG4	M10	-0.0361708	-0.647007	-0.491483	-0.610295	-0.575078	-0.602536	-0.832401	-0.632547	0.495212	0.668008	0.593045	0.158761	0.541807	0.598974	0.783819	0.688731	0.680128	0.620241	0.86615	0.916581	0.803709	0.867336	0.55571	0.863346	0.773014	0.75228	0.0850164
	Ube2m|P61082	M1	-0.118485	-0.49028	-0.546496	-0.643847	-0.628264	-0.624645	-0.781449	-0.754752	0.377817	0.469152	0.388615	0.20495	0.415826	0.626826	0.804038	0.589958	0.654407	0.595841	0.872327	0.881714	0.683606	0.834911	0.544977	0.82578	0.7728	0.813801	0.172585
	Cpsf1|Q9EPU4	M3	-0.227594	-0.773102	-0.728564	-0.791347	-0.603222	-0.645164	-0.710751	-0.340621	0.151764	0.519388	0.613526	0.157202	0.503196	0.614688	0.565462	0.453572	0.697034	0.66683	0.553504	0.6707	0.748553	0.774509	0.751486	0.762017	0.772692	0.566002	0.170449
	Epn2|F7CD65	M1	-0.391319	-0.578057	-0.652658	-0.710632	-0.786926	-0.770814	-0.868354	-0.720909	0.194112	0.350981	0.529305	0.597926	0.776212	0.820895	0.854737	0.711109	0.563825	0.677651	0.673166	0.704239	0.727473	0.820529	0.672739	0.697095	0.772589	0.796447	0.172466
missing	Serbp1|Q9CY58	M15	-0.539676	-0.179611	-0.230615	-0.305599	-0.500435	-0.11317	0.346046	0.541021	-0.5094	-0.530184	-0.483253	0.0474673	0.437332	0.205677	-0.153992	-0.366323	-0.168946	-0.0770238	-0.304215	-0.284104	-0.147257	-0.0804301	0.351631	0.80409	0.772247	0.29818	0.187723
	LOC102642507|Q78IK2	M10	-0.1886	-0.559215	-0.559807	-0.648073	-0.67052	-0.621914	-0.806433	-0.670162	0.558232	0.595301	0.553951	0.131807	0.449175	0.600217	0.819237	0.583995	0.782004	0.635821	0.862158	0.954904	0.72979	0.84844	0.557829	0.827558	0.771934	0.81489	0.24542
	Arhgap26|Q6ZQ82	M8	-0.244529	-0.479271	-0.565772	-0.705695	-0.727741	-0.748988	-0.835701	-0.922221	0.141804	0.29911	0.42843	0.578504	0.650419	0.813387	0.933284	0.67385	0.508943	0.545652	0.776547	0.789838	0.672093	0.818282	0.587923	0.738531	0.771586	0.842582	0.130889
	Actr2|P61161	M5	-0.179908	-0.665733	-0.811421	-0.895112	-0.698154	-0.852349	-0.842496	-0.714464	-0.153628	0.231506	0.603777	0.764084	0.757078	0.932954	0.683788	0.690602	0.478366	0.646352	0.704489	0.56106	0.759613	0.817826	0.768619	0.617449	0.771435	0.701026	0.0308337
	Kpna3|O35344	M1	-0.0995121	-0.600517	-0.713128	-0.76246	-0.617389	-0.718564	-0.77588	-0.495202	0.129674	0.402867	0.563986	0.319031	0.531247	0.726915	0.57832	0.510621	0.707242	0.646981	0.7816	0.733573	0.734214	0.804052	0.697407	0.698343	0.771403	0.635802	0.219661
	Apip|Q9WVQ5	M1	-0.439138	-0.575851	-0.669714	-0.695132	-0.843375	-0.803436	-0.841272	-0.572391	0.270308	0.414051	0.490966	0.52881	0.761499	0.809677	0.805644	0.548903	0.678248	0.76348	0.723855	0.764328	0.691942	0.819217	0.69989	0.626705	0.770897	0.745366	0.385478
	Pak1|G5E884	M9	-0.339029	-0.675335	-0.918657	-0.855738	-0.742739	-0.874146	-0.802263	-0.518144	0.139703	0.37867	0.482603	0.493347	0.624576	0.804226	0.584222	0.579664	0.731578	0.755135	0.653851	0.584623	0.775176	0.807	0.868476	0.626161	0.77079	0.587495	0.214781
	Map2|P20357	M1	-0.378352	-0.597889	-0.801654	-0.793104	-0.801944	-0.899361	-0.866518	-0.805984	0.193605	0.278055	0.449619	0.601408	0.725892	0.857824	0.820645	0.692931	0.699714	0.757626	0.701362	0.687039	0.76066	0.834538	0.815267	0.680138	0.770786	0.717475	0.199879
	Rmdn3|Q3UJU9	M10	-0.150957	-0.687334	-0.648179	-0.775054	-0.676147	-0.739136	-0.881484	-0.6732	0.328238	0.61314	0.65067	0.324935	0.626846	0.736857	0.822025	0.743577	0.66996	0.652978	0.779498	0.851524	0.838639	0.893849	0.699539	0.803283	0.770784	0.730578	0.0817638
	Scyl3|Q9DBQ7	M5	-0.339273	-0.621402	-0.796241	-0.830461	-0.746194	-0.837698	-0.795893	-0.531804	-0.0609904	0.286632	0.527226	0.585402	0.728837	0.857653	0.642279	0.53597	0.634526	0.686147	0.602447	0.589335	0.718361	0.777696	0.79514	0.612774	0.770561	0.607145	0.237446
	Avl9|Q80U56	M21	-0.0275312	-0.535892	-0.572365	-0.63071	-0.613875	-0.660706	-0.851552	-0.693095	0.523268	0.613779	0.525751	0.250576	0.533047	0.656388	0.760516	0.732804	0.712382	0.666197	0.95659	0.896727	0.771848	0.879158	0.551755	0.787175	0.770547	0.784302	0.11516
	Gnai3|Q9DC51	M12	-0.291538	-0.748043	-0.726131	-0.724539	-0.739437	-0.776905	-0.888243	-0.441092	0.354317	0.593832	0.662884	0.421489	0.773185	0.756408	0.684369	0.72793	0.6879	0.820804	0.728312	0.717263	0.846882	0.868174	0.758607	0.700552	0.770513	0.674809	0.183106
	Pja2|Q80U04	M9	-0.294327	-0.881565	-0.795409	-0.865133	-0.744273	-0.854753	-0.887974	-0.521477	0.0439754	0.444948	0.73653	0.590953	0.865593	0.86348	0.685492	0.693148	0.639114	0.830053	0.645001	0.625615	0.890067	0.866813	0.86539	0.697835	0.769961	0.629277	0.10673
	Thoc3|Q8VE80	M23	-0.162394	-0.472173	-0.490077	-0.64112	-0.547487	-0.536896	-0.677913	-0.752719	-0.0275844	0.215356	0.448497	0.369863	0.398925	0.634058	0.776098	0.534865	0.35723	0.332264	0.628392	0.631342	0.591954	0.662633	0.496972	0.773896	0.769823	0.889644	0.0157782
	Mllt4|E9Q9C3	M5	-0.386175	-0.482049	-0.693281	-0.746168	-0.751718	-0.798423	-0.744354	-0.726169	-0.162143	0.0683646	0.304445	0.631186	0.707917	0.844929	0.753712	0.5042	0.530873	0.672071	0.565505	0.56558	0.591088	0.732181	0.716361	0.641449	0.769787	0.680207	0.241027
	Tm9sf2|P58021	M15	-0.0547902	-0.685677	-0.45514	-0.648715	-0.491814	-0.500108	-0.744411	-0.542136	0.085536	0.512395	0.620409	0.181002	0.536826	0.581465	0.688722	0.617662	0.516017	0.52589	0.647644	0.70043	0.767414	0.767799	0.538406	0.88479	0.769778	0.743525	-0.0528578
	Gtf2b|P62915	M1	-0.0990156	-0.704318	-0.667192	-0.744521	-0.566132	-0.604313	-0.786713	-0.47232	0.334666	0.612753	0.669279	0.145225	0.52139	0.614026	0.648597	0.597802	0.763516	0.645139	0.696464	0.775833	0.803946	0.827687	0.675037	0.778846	0.769704	0.682916	0.0721801
	Mtmr7|Q9Z2C9	M23	-0.138874	-0.432549	-0.533616	-0.564436	-0.568152	-0.553226	-0.666161	-0.575494	0.147768	0.173927	0.397167	0.241167	0.397885	0.596411	0.633695	0.414213	0.56193	0.559833	0.744466	0.710688	0.548434	0.687893	0.518186	0.730161	0.769368	0.779912	0.26363
missing	Ccdc86|Q9JJ89	M3	-0.289889	-0.260787	-0.244203	-0.00573942	-0.24987	0.314684	0.394131	-0.0484549	-0.0799668	0.10362	0.134472	-0.403843	-0.0195226	-0.163462	-0.276458	-0.379997	0.336543	0.0487592	-0.00689648	0.219527	0.10189	0.13226	-0.0131933	0.623436	0.769222	0.219243	-0.0659527
	Lrrtm3|Q8BZ81	M3	-0.267751	-0.404622	-0.583017	-0.607293	-0.682576	-0.679369	-0.728954	-0.47395	0.0389533	0.266401	0.323598	0.477055	0.674812	0.744953	0.56305	0.457822	0.590136	0.672637	0.71483	0.644471	0.573533	0.748658	0.52921	0.653435	0.768996	0.5836	0.335505
	Ncam1|A0A0A6YY91	M17	-0.477538	-0.567938	-0.736013	-0.652708	-0.841456	-0.803897	-0.841364	-0.500979	0.590126	0.545044	0.412137	0.245862	0.657033	0.687998	0.745913	0.557324	0.943687	0.902646	0.737648	0.846519	0.736609	0.8575	0.754814	0.708043	0.768325	0.639809	0.467625
	Lzts3|A2AHG0	M1	0.0133427	-0.629298	-0.683439	-0.822936	-0.552417	-0.701417	-0.78495	-0.675666	-0.0483567	0.363143	0.588531	0.4228	0.577471	0.766538	0.647632	0.663941	0.559256	0.606077	0.744985	0.660182	0.756983	0.815409	0.667535	0.748588	0.768302	0.677724	-0.0339715
	Rap1gds1|E9Q912	M5	-0.483613	-0.48988	-0.757173	-0.738982	-0.846179	-0.910099	-0.80499	-0.600389	-0.183693	0.0819475	0.311533	0.834786	0.867946	0.951522	0.666172	0.539016	0.502505	0.746985	0.614477	0.499627	0.625416	0.750978	0.755733	0.544006	0.767875	0.6172	0.34456
	Sugt1|Q9CX34	M5	-0.508313	-0.565912	-0.837309	-0.776024	-0.818666	-0.840566	-0.743755	-0.405152	-0.0788946	0.127326	0.432244	0.684966	0.746368	0.866652	0.560546	0.380013	0.594179	0.71659	0.549233	0.517186	0.601314	0.71943	0.784556	0.502648	0.767726	0.580374	0.428134
	Camk2g|Q923T9-2	M3	-0.401069	-0.458552	-0.380624	-0.464759	-0.610659	-0.531638	-0.60735	-0.578438	-0.108217	0.0272541	0.25753	0.408024	0.566037	0.601792	0.676315	0.322848	0.375473	0.460156	0.488398	0.557178	0.492744	0.592862	0.464982	0.784123	0.767374	0.691424	0.274233
	Nap1l1|E9PW66	M3	-0.45418	-0.508977	-0.762241	-0.705111	-0.777575	-0.783392	-0.704873	-0.476061	0.00232121	0.0546744	0.427087	0.561988	0.690762	0.796525	0.563645	0.329999	0.709645	0.762834	0.603174	0.581736	0.562095	0.696585	0.706819	0.565691	0.76736	0.596812	0.474269
	Tmed4|Q8R1V4	M8	-0.187691	-0.525782	-0.576504	-0.683742	-0.69159	-0.750963	-0.837903	-0.915119	0.181352	0.30769	0.390011	0.51978	0.655965	0.782209	0.882577	0.693181	0.581692	0.654167	0.81738	0.773813	0.716764	0.836134	0.617854	0.770194	0.767306	0.809334	0.0994455
	Astn1|Q61137	M5	-0.279822	-0.736486	-0.724074	-0.815463	-0.74995	-0.853035	-0.872697	-0.667296	-0.0466819	0.297967	0.650334	0.772754	0.914881	0.925767	0.775902	0.688694	0.509229	0.719051	0.649054	0.612951	0.781969	0.824772	0.779911	0.616173	0.767289	0.693922	0.0994256
	Ogt|Q8CGY8	M5	-0.378223	-0.647869	-0.81105	-0.825108	-0.77575	-0.888017	-0.811558	-0.689575	-0.053213	0.187906	0.482333	0.794266	0.812217	0.914111	0.707084	0.589555	0.538981	0.682015	0.613444	0.549887	0.705813	0.780741	0.789229	0.58132	0.766897	0.633027	0.178247
	Dmtn|Q9WV69	M5	-0.369595	-0.479385	-0.654479	-0.706853	-0.798137	-0.796897	-0.8513	-0.736821	0.108989	0.296194	0.473092	0.678622	0.769725	0.862045	0.826461	0.703689	0.517142	0.659829	0.717753	0.660372	0.674415	0.79327	0.634117	0.633031	0.766804	0.811427	0.198879
	Ptdss1|Q99LH2	M11	-0.132347	-0.883218	-0.831189	-0.888349	-0.667815	-0.808587	-0.896735	-0.554353	0.301043	0.613309	0.821324	0.371352	0.678202	0.770799	0.690132	0.758674	0.757268	0.792138	0.756325	0.744936	0.940878	0.903489	0.857637	0.742492	0.76665	0.680139	0.0320013
	Fbxl16|A2RT62	M5	-0.307227	-0.594762	-0.744297	-0.796235	-0.710016	-0.766157	-0.725335	-0.469998	-0.333364	0.0531911	0.51211	0.749267	0.734425	0.886258	0.553911	0.416646	0.403505	0.628361	0.59209	0.462287	0.601364	0.700289	0.708773	0.5284	0.766516	0.664998	0.248653
	Aup1|Q3U3K9	M1	-0.369094	-0.61132	-0.717222	-0.748332	-0.734317	-0.716722	-0.786284	-0.425543	0.276221	0.600807	0.470089	0.225165	0.60556	0.677433	0.690733	0.572648	0.765238	0.757043	0.599008	0.708691	0.740236	0.816673	0.735299	0.718327	0.766411	0.635076	0.246617
	Tufm|Q8BFR5	M9	-0.455681	-0.70293	-0.879855	-0.863699	-0.818238	-0.928873	-0.82368	-0.64745	0.0600567	0.257302	0.46959	0.611646	0.756785	0.872315	0.739377	0.561982	0.705489	0.783617	0.566421	0.615305	0.753136	0.811204	0.916616	0.627926	0.766219	0.595546	0.261676
missing	Trmt11|E9QKG3	M3	-0.156331	0.140772	-0.474539	-0.123906	-0.189365	0.0740986	0.339015	0.201881	-0.327387	-0.028142	-0.0759554	-0.282809	-0.0523774	0.0794689	0.0259287	-0.461668	0.303782	0.354959	0.100509	0.0441895	0.0903743	0.390638	-0.198381	0.571662	0.766187	0.703091	-0.216585
	Cdc16|Q8R349	M8	-0.252514	-0.54298	-0.606367	-0.676296	-0.721718	-0.808429	-0.827507	-0.821701	0.0916766	0.224095	0.386861	0.615376	0.733489	0.829628	0.852361	0.6358	0.524463	0.64306	0.732827	0.722462	0.685115	0.801923	0.686854	0.694243	0.765994	0.727969	0.181543
	Rnf220|Q6PDX6	M5	-0.298192	-0.549609	-0.751515	-0.79768	-0.795507	-0.874567	-0.868033	-0.771007	0.142567	0.338488	0.470698	0.623063	0.768554	0.886905	0.832108	0.689827	0.664936	0.765234	0.746051	0.716912	0.725318	0.849184	0.755502	0.62777	0.765942	0.732721	0.203427
	Nup214|Q80U93	M1	-0.163213	-0.718466	-0.801414	-0.867307	-0.715065	-0.837529	-0.888981	-0.607242	0.13481	0.52395	0.60555	0.588336	0.767748	0.869952	0.729015	0.735739	0.606372	0.747334	0.752318	0.687772	0.82434	0.895073	0.798923	0.622387	0.765711	0.682095	0.0601054
	Apmap|Q9D7N9	M21	-0.0669966	-0.54586	-0.592213	-0.659247	-0.628752	-0.670916	-0.829007	-0.615328	0.293182	0.512947	0.562396	0.411914	0.591822	0.719448	0.687451	0.701553	0.576269	0.641716	0.907851	0.75553	0.742484	0.827155	0.547419	0.707758	0.765523	0.802959	0.106401
	Bicd1|B2KG46	M3	-0.421111	-0.553719	-0.498437	-0.583414	-0.73855	-0.641418	-0.764931	-0.570482	0.252926	0.370306	0.417162	0.245614	0.637739	0.641383	0.797392	0.490498	0.686149	0.721902	0.625736	0.792612	0.6591	0.777336	0.599433	0.823958	0.765355	0.702468	0.349437
	Ogfr|Q99PG2	M12	-0.213781	-0.718879	-0.75255	-0.755361	-0.740679	-0.860404	-0.894144	-0.56383	0.249148	0.466904	0.602583	0.531735	0.837725	0.835974	0.674338	0.708757	0.751231	0.903958	0.809167	0.715447	0.840466	0.884606	0.785755	0.670586	0.765297	0.624757	0.202089
	Cdh10|P70408	M5	-0.391574	-0.685281	-0.803053	-0.795486	-0.831695	-0.94354	-0.881705	-0.675543	0.0543539	0.242461	0.509342	0.749242	0.901562	0.931742	0.740569	0.668537	0.64251	0.869983	0.697803	0.617226	0.774797	0.840661	0.841045	0.617041	0.765293	0.642103	0.248156
	Psme4|Q5SSW2	M1	-0.134128	-0.78197	-0.732322	-0.848673	-0.63328	-0.750862	-0.864661	-0.719935	0.168634	0.476033	0.76532	0.500522	0.673025	0.784775	0.802276	0.79798	0.535953	0.589854	0.665767	0.698722	0.847554	0.844397	0.757835	0.741259	0.765197	0.755737	-0.0859833
	Pkn1|P70268-2	M1	-0.439286	-0.698497	-0.670664	-0.773629	-0.743538	-0.729508	-0.767555	-0.54608	-0.0146864	0.32707	0.52387	0.492025	0.739216	0.771161	0.77951	0.492884	0.565485	0.644455	0.460119	0.630896	0.69542	0.762566	0.759496	0.686357	0.765042	0.658562	0.205228
	Ppp2r2b|Q6ZWR4-2	M5	-0.520436	-0.494414	-0.764569	-0.777691	-0.834665	-0.82868	-0.76441	-0.68794	-0.0360947	0.17871	0.286751	0.695239	0.726475	0.860088	0.752935	0.519835	0.542583	0.690917	0.562678	0.555821	0.597374	0.757886	0.714634	0.594703	0.764967	0.681384	0.278762
	Sh3glb1|Q9JK48-2	M5	-0.302684	-0.570088	-0.763389	-0.806665	-0.757645	-0.850142	-0.837232	-0.741287	0.00139363	0.212607	0.453101	0.662405	0.738434	0.887647	0.770433	0.623813	0.581883	0.685705	0.679361	0.652308	0.704194	0.816515	0.77036	0.629507	0.764878	0.695381	0.18424
	Txn2|P97493	M1	-0.266938	-0.544685	-0.65532	-0.718878	-0.725592	-0.785957	-0.865942	-0.84073	0.239792	0.431691	0.455551	0.585289	0.71524	0.806536	0.875431	0.794766	0.566033	0.628122	0.735317	0.696639	0.756249	0.827743	0.661099	0.700782	0.764788	0.806278	0.0362185
	Zdhhc2|P59267	M21	0.024613	-0.432448	-0.565701	-0.653639	-0.557519	-0.611126	-0.786129	-0.66842	0.320605	0.505733	0.506601	0.285102	0.491992	0.666781	0.681002	0.670817	0.645639	0.564052	0.890132	0.812195	0.685061	0.818928	0.485418	0.741622	0.764723	0.74606	0.0811351
	Usp32|F8VPZ3	M1	-0.0419326	-0.755743	-0.664428	-0.741307	-0.546837	-0.614301	-0.773542	-0.454609	0.407042	0.648581	0.724918	0.0942574	0.481652	0.585018	0.598688	0.571322	0.80871	0.676384	0.773225	0.817302	0.824019	0.834736	0.659416	0.8072	0.764424	0.641029	0.104651
	Urgcp|Q5NCI0	M12	-0.438519	-0.617762	-0.877502	-0.818661	-0.864504	-0.943214	-0.865604	-0.579563	0.238723	0.380379	0.456741	0.584798	0.783473	0.87771	0.678575	0.601383	0.818397	0.900319	0.732259	0.687115	0.759962	0.863539	0.841015	0.605989	0.764392	0.58662	0.368341
	Cep170b|Q80U49	M5	-0.409137	-0.460581	-0.584114	-0.6156	-0.774124	-0.696085	-0.745028	-0.451993	-0.0113458	0.201651	0.411549	0.628474	0.694108	0.795173	0.63359	0.419477	0.432479	0.615117	0.704641	0.613741	0.555587	0.714978	0.546382	0.579233	0.764093	0.740373	0.406363
	Acaca|Q5SWU9-2	M1	-0.235557	-0.702016	-0.761071	-0.854857	-0.65058	-0.706757	-0.785331	-0.51001	0.159407	0.605874	0.617629	0.321724	0.521251	0.702958	0.656541	0.636554	0.619289	0.569668	0.623967	0.65577	0.798322	0.810898	0.72169	0.736666	0.763664	0.670273	0.0413546
	Cbln2|Q8BGU2	M9	-0.165729	-0.866692	-0.832045	-0.927927	-0.686288	-0.827064	-0.868836	-0.546905	0.0493097	0.499567	0.755436	0.562442	0.760134	0.855106	0.69041	0.692333	0.594848	0.734206	0.672246	0.652204	0.869091	0.875597	0.859285	0.653739	0.763475	0.652084	0.0238294
	Fam65a|Q68FE6	M3	-0.112874	-0.438354	-0.439066	-0.54666	-0.551393	-0.59829	-0.671518	-0.62985	-0.0515762	0.147455	0.318606	0.409028	0.517357	0.66831	0.632447	0.398108	0.441317	0.460008	0.733777	0.679624	0.560684	0.687635	0.480364	0.747636	0.763347	0.661931	0.224804
	Dnajb12|Q8C4C9	M3	-0.132688	-0.418207	-0.47699	-0.652827	-0.582002	-0.553318	-0.688141	-0.56111	-0.0778614	0.316234	0.400041	0.303383	0.468096	0.667102	0.651951	0.437814	0.483881	0.474346	0.707103	0.697499	0.578963	0.724848	0.467828	0.753208	0.763274	0.729563	0.188679
	Frs2|Q8C180	M1	-0.0399843	-0.4794	-0.611495	-0.725189	-0.582099	-0.641049	-0.776539	-0.707312	0.274413	0.480058	0.542127	0.248368	0.421589	0.668029	0.725872	0.632402	0.656615	0.510796	0.825491	0.822031	0.700982	0.808126	0.556711	0.771541	0.763107	0.756379	0.093883
	Cacybp|Q9CXW3	M3	-0.590924	-0.478623	-0.691294	-0.629017	-0.756097	-0.699844	-0.610183	-0.437901	0.00995986	0.0268886	0.279093	0.370598	0.517712	0.662093	0.617003	0.193052	0.656711	0.613349	0.422039	0.560123	0.489713	0.603595	0.715939	0.618487	0.762961	0.611827	0.518954
	Nrd1|A2A9Q2	M11	0.0547476	-0.82457	-0.626699	-0.777472	-0.503049	-0.624056	-0.853169	-0.588007	0.365229	0.765585	0.781443	0.14648	0.561538	0.622264	0.730655	0.803292	0.6952	0.623507	0.748762	0.805601	0.934979	0.884876	0.697693	0.862605	0.762926	0.708839	-0.152821
	Sdhaf4|Q8BTE0	M21	-0.104679	-0.645345	-0.649378	-0.702723	-0.669072	-0.73964	-0.89164	-0.610992	0.422782	0.64171	0.587126	0.309157	0.646701	0.719496	0.736432	0.76265	0.746986	0.78005	0.896464	0.827029	0.851555	0.899987	0.675328	0.761325	0.762925	0.743655	0.119188
	Ttyh1|Q9D3A9	M9	-0.349538	-0.706881	-0.877636	-0.899107	-0.707261	-0.780788	-0.746531	-0.470495	0.0882585	0.452669	0.530538	0.341133	0.539732	0.733545	0.645257	0.51995	0.692246	0.670551	0.50644	0.602702	0.737445	0.780984	0.861221	0.65474	0.762777	0.600776	0.165084
missing	Mapk8ip3|K3W4S4	grey	-0.907339	0.903388	-0.119496	0.251639	-0.935294	-0.889647	-0.0994125	-0.0866859	-0.36688	-0.928253	-0.934409	0.686993	0.75026	0.925865	0.284431	-0.795426	-0.231439	0.689706	-0.290628	-0.386636	-0.949066	-0.605225	0.126437	-0.846883	0.762577	-0.483927	0.927184
	Lancl2|Q9JJK2	M1	-0.152203	-0.727836	-0.704575	-0.853637	-0.621143	-0.743267	-0.807267	-0.828155	0.0896382	0.400837	0.603402	0.43664	0.600838	0.757546	0.842495	0.683996	0.60305	0.57426	0.629915	0.705652	0.800084	0.819769	0.758434	0.774108	0.762542	0.738529	-0.0616697
	Vps13d|B1ART2	M8	0.0031481	-0.581334	-0.641375	-0.740324	-0.576348	-0.691335	-0.843778	-0.755689	0.176266	0.468198	0.551239	0.480614	0.592769	0.759922	0.757415	0.779719	0.513386	0.557001	0.831388	0.707199	0.779101	0.835094	0.625948	0.704289	0.762528	0.818777	-0.0802989
	Nupl1|Q8R332	M3	-0.0417941	-0.551168	-0.400794	-0.592585	-0.466982	-0.446583	-0.700026	-0.521694	0.105312	0.542244	0.565234	0.180897	0.45534	0.54957	0.71349	0.613151	0.388472	0.356777	0.614345	0.6829	0.672861	0.706285	0.451786	0.81404	0.7625	0.790637	-0.0653813
	Ica1|P97411	M3	-0.583494	-0.415943	-0.656961	-0.579419	-0.825017	-0.762564	-0.720694	-0.394444	0.168603	0.234926	0.262662	0.470506	0.737765	0.738265	0.592036	0.360579	0.73943	0.76289	0.566452	0.625623	0.55556	0.71113	0.637921	0.610621	0.762087	0.518566	0.551468
	Htatsf1|Q8BGC0	M17	-0.324761	-0.654322	-0.763143	-0.742762	-0.70051	-0.689481	-0.742342	-0.364813	0.380643	0.509812	0.515286	0.0615225	0.459975	0.604819	0.621282	0.40959	0.901934	0.794091	0.64978	0.789344	0.72022	0.801799	0.784276	0.723307	0.762069	0.621805	0.381064
	Tsc2|Q7TT21	M21	0.164013	-0.534801	-0.582445	-0.729484	-0.502741	-0.633843	-0.819012	-0.733981	0.170041	0.500038	0.64058	0.404776	0.525835	0.73014	0.701078	0.770296	0.515009	0.5075	0.920133	0.758098	0.756895	0.827668	0.527417	0.723732	0.761927	0.814058	-0.0969563
	Cacna1i|E9Q7P2	M1	-0.136744	-0.612772	-0.7523	-0.763781	-0.6269	-0.73077	-0.749791	-0.41676	0.138147	0.394056	0.540166	0.300063	0.595558	0.721284	0.555224	0.471926	0.770615	0.742475	0.689101	0.70101	0.70159	0.791713	0.749013	0.640224	0.761923	0.55117	0.259496
	Chmp1a|Q921W0	M3	-0.425571	-0.376488	-0.544739	-0.543716	-0.713012	-0.593628	-0.699542	-0.477425	0.240378	0.289091	0.331625	0.29701	0.573892	0.631592	0.699454	0.42294	0.640013	0.619289	0.579569	0.700635	0.527296	0.698767	0.534628	0.673335	0.761767	0.702211	0.387031
	Rps4x|P62702	M11	-0.0799513	-0.846197	-0.769315	-0.858451	-0.658884	-0.812274	-0.946927	-0.637687	0.3705	0.743816	0.773555	0.409152	0.741704	0.786866	0.766497	0.89623	0.714925	0.766494	0.799455	0.778131	0.978082	0.947928	0.810285	0.761762	0.761636	0.690792	-0.0733786
	Tyro3|P55144-2	M3	-0.245788	-0.303075	-0.540909	-0.627312	-0.656808	-0.666237	-0.682498	-0.686231	-0.122629	0.105387	0.215886	0.484259	0.543398	0.743752	0.642428	0.44086	0.503758	0.552622	0.705109	0.622276	0.511071	0.702662	0.488906	0.702227	0.761456	0.666864	0.274195
	Gpr162|Q3UN16	M23	-0.314322	-0.426295	-0.603649	-0.681958	-0.700568	-0.625331	-0.754725	-0.599717	0.154484	0.433485	0.385908	0.360312	0.504441	0.687286	0.735117	0.591852	0.536934	0.568401	0.69069	0.667525	0.62821	0.75895	0.541613	0.703238	0.761384	0.827751	0.172692
	Tomm70a|Q9CZW5	M26	-0.622884	-0.527162	-0.720553	-0.657955	-0.833581	-0.800217	-0.729318	-0.501024	-0.0259184	0.0805375	0.318018	0.680083	0.802917	0.815601	0.685132	0.422645	0.536794	0.710556	0.443645	0.498334	0.56292	0.680714	0.741454	0.552514	0.761109	0.619159	0.400782
	Zbed5|B2RPU8	M1	-0.211912	-0.496533	-0.671932	-0.720107	-0.709037	-0.769105	-0.815479	-0.654635	0.0892193	0.300038	0.483325	0.543845	0.690707	0.813887	0.655275	0.637289	0.631369	0.726228	0.805017	0.676157	0.693798	0.809857	0.613483	0.681511	0.760634	0.685613	0.210356
	Phlpp1|Q8CHE4	M8	-0.229627	-0.577478	-0.595169	-0.74933	-0.690609	-0.670349	-0.822278	-0.766161	0.213968	0.449859	0.541973	0.386855	0.589573	0.734007	0.912325	0.648963	0.575089	0.569736	0.692838	0.808939	0.71158	0.82814	0.639026	0.742271	0.760314	0.846286	0.0944821
	Uhrf1bp1|B2KF50	M3	-0.328916	-0.433611	-0.426703	-0.520435	-0.55576	-0.408517	-0.572287	-0.419866	-0.0117095	0.236471	0.370322	0.236033	0.394757	0.515126	0.605092	0.326529	0.384354	0.383062	0.489785	0.54895	0.48166	0.581228	0.402961	0.734833	0.760292	0.782856	0.198364
	Acsl4|Q9QUJ7	M1	0.0748609	-0.673738	-0.601526	-0.740589	-0.511536	-0.651995	-0.816305	-0.795278	0.194629	0.449531	0.624703	0.386872	0.569147	0.705674	0.762476	0.734662	0.572604	0.562569	0.814406	0.754055	0.803804	0.833184	0.626846	0.780095	0.760253	0.77759	-0.118935
	Lsamp|A0A087WP80	M1	-0.0844893	-0.633755	-0.623864	-0.747037	-0.66121	-0.746046	-0.911644	-0.854185	0.381899	0.595928	0.621418	0.477795	0.669427	0.773174	0.900865	0.885121	0.57579	0.617901	0.853834	0.828402	0.834163	0.900208	0.635196	0.76506	0.760221	0.828728	-0.0563755
	Fam172a|Q3TNH5	M1	-0.112849	-0.788512	-0.802415	-0.904846	-0.681859	-0.801339	-0.926001	-0.702593	0.296561	0.653686	0.740604	0.442277	0.700694	0.810673	0.830592	0.863244	0.678064	0.736855	0.751182	0.763797	0.911063	0.929512	0.821742	0.71063	0.760141	0.768665	-0.0724823
	Ctnnbl1|Q9CWL8	M12	-0.410969	-0.707317	-0.866878	-0.79722	-0.804018	-0.847224	-0.816304	-0.370472	0.331714	0.489853	0.533742	0.320446	0.685095	0.749274	0.590688	0.507433	0.913641	0.948736	0.677005	0.71479	0.776777	0.848683	0.862227	0.648769	0.760073	0.540411	0.407864
	Pnkp|G5E8N7	M1	-0.303208	-0.530083	-0.637953	-0.673751	-0.66224	-0.611385	-0.713294	-0.41718	0.340241	0.583616	0.394232	0.156	0.463506	0.592011	0.670248	0.470351	0.677957	0.599474	0.613553	0.749049	0.639105	0.77308	0.616784	0.7086	0.759734	0.638938	0.258383
	Ache|P21836	M10	-0.414341	-0.404317	-0.450659	-0.517549	-0.729929	-0.571887	-0.709608	-0.589498	0.431721	0.439906	0.312971	0.166101	0.451383	0.565171	0.854808	0.418032	0.626747	0.549036	0.671854	0.867615	0.54487	0.734421	0.494672	0.75972	0.759136	0.796442	0.407846
	Ptprt|Q99M80-2	M1	-0.308717	-0.569644	-0.647095	-0.640773	-0.755308	-0.719237	-0.85579	-0.510081	0.528079	0.62101	0.50268	0.282404	0.680606	0.688493	0.766793	0.662393	0.788442	0.817031	0.772276	0.835501	0.746804	0.864799	0.664211	0.696265	0.759036	0.712925	0.291044
	Acvr1b|Q61271	M1	-0.1661	-0.358491	-0.496409	-0.582487	-0.647058	-0.635653	-0.742462	-0.802732	0.165081	0.221961	0.254579	0.402872	0.473043	0.691332	0.769204	0.523333	0.518872	0.555477	0.859386	0.780085	0.571179	0.769401	0.474004	0.752479	0.758626	0.808186	0.233551
	Ccny|Q8BGU5	M8	-0.189585	-0.578732	-0.643981	-0.769555	-0.707546	-0.775468	-0.870818	-0.870456	0.187687	0.408797	0.494245	0.500317	0.67636	0.805379	0.88048	0.766788	0.606309	0.680486	0.780201	0.775277	0.768388	0.872425	0.67029	0.766589	0.75823	0.780244	0.0507368
	Samd4b|G5E8A7	M3	-0.487622	-0.491033	-0.612728	-0.622916	-0.701156	-0.717242	-0.612702	-0.489299	-0.261288	-0.0491467	0.267602	0.544219	0.624503	0.732419	0.577133	0.259267	0.476714	0.564364	0.433553	0.456277	0.506467	0.588813	0.665734	0.635621	0.758094	0.56653	0.388422
	Arf2|Q8BSL7	M11	-0.151892	-0.764526	-0.67127	-0.736261	-0.605355	-0.690816	-0.846205	-0.623085	0.354134	0.591894	0.642191	0.25111	0.607755	0.655947	0.756344	0.762575	0.695807	0.691796	0.684054	0.739611	0.875933	0.84808	0.746782	0.817251	0.757917	0.716287	-0.023987
	Hdlbp|Q8VDJ3	M8	0.00826692	-0.542486	-0.48483	-0.641741	-0.569757	-0.64942	-0.818219	-0.884718	0.192177	0.358043	0.49459	0.434456	0.578663	0.71936	0.848501	0.706675	0.506597	0.546852	0.877682	0.808385	0.725493	0.820462	0.535841	0.792721	0.757861	0.844142	-0.00351093
	Armc10|Q9D0L7	M26	-0.414692	-0.589939	-0.767247	-0.71575	-0.804728	-0.893569	-0.807235	-0.560263	0.0634596	0.178133	0.470214	0.722591	0.874549	0.886893	0.668717	0.53751	0.645579	0.797098	0.630324	0.591896	0.668168	0.76101	0.78333	0.538133	0.757602	0.577399	0.352725
	Rprd1a|Q8VDS4	M1	-0.270125	-0.733225	-0.796591	-0.778657	-0.665118	-0.729929	-0.795614	-0.519105	0.467448	0.611511	0.593723	0.173817	0.560462	0.632642	0.6926	0.627567	0.881339	0.772499	0.623387	0.743398	0.818194	0.829933	0.806392	0.738908	0.757533	0.624427	0.13873
	Erp44|Q9D1Q6	M11	-0.0946374	-0.79087	-0.696543	-0.787159	-0.623943	-0.771569	-0.88569	-0.685876	0.27723	0.56327	0.673265	0.344735	0.669299	0.737344	0.793264	0.801295	0.676128	0.719014	0.734982	0.761271	0.90532	0.88001	0.804433	0.793753	0.757447	0.707478	-0.0303837
	Ank3|A0A087WNU5	M3	-0.325409	-0.263597	-0.570836	-0.527343	-0.592372	-0.572961	-0.535882	-0.466944	-0.0478697	-0.00233518	0.105578	0.247091	0.284226	0.569669	0.498267	0.193857	0.521437	0.443936	0.572858	0.553558	0.395689	0.56338	0.519613	0.661273	0.757444	0.625559	0.42548
	Arpc3|Q9JM76	M1	-0.295117	-0.617398	-0.770242	-0.837132	-0.699966	-0.752395	-0.756603	-0.653922	-0.0324885	0.246452	0.47198	0.525796	0.603932	0.790463	0.675835	0.549199	0.562173	0.662574	0.618505	0.598696	0.676582	0.783676	0.719508	0.678534	0.757425	0.672314	0.136543
	Farsa|Q8C0C7	M1	-0.0652675	-0.574157	-0.6877	-0.772876	-0.630173	-0.760629	-0.867044	-0.844968	0.303844	0.491314	0.551552	0.462299	0.587248	0.771569	0.84101	0.820069	0.581975	0.56127	0.804356	0.784286	0.784193	0.86282	0.675767	0.727178	0.757338	0.769205	-0.0385331
	Prrc2b|F8WHT3	M11	-0.104556	-0.880356	-0.77594	-0.886971	-0.650781	-0.778698	-0.923884	-0.617982	0.308678	0.701229	0.839755	0.382332	0.732765	0.772838	0.78046	0.871126	0.701064	0.762131	0.716436	0.750907	0.962811	0.922747	0.828158	0.760002	0.757297	0.715241	-0.0934394
	Wwc1|Q5SXA9	M1	-0.0163472	-0.647336	-0.721111	-0.800446	-0.628645	-0.759696	-0.889686	-0.765459	0.35155	0.573591	0.634001	0.450855	0.608133	0.778271	0.814105	0.819867	0.613758	0.623192	0.856592	0.803298	0.825249	0.892722	0.707341	0.688319	0.756997	0.792671	-0.0376048
	Atp8a2|P98200	M10	-0.014992	-0.592022	-0.554907	-0.681245	-0.534296	-0.578688	-0.776249	-0.625495	0.438421	0.660487	0.621699	0.128097	0.462182	0.584784	0.737814	0.650808	0.715142	0.531142	0.77607	0.864561	0.758806	0.822294	0.549207	0.810696	0.756843	0.709765	0.0338327
	Eef1g|Q9D8N0	M1	-0.314688	-0.655298	-0.745443	-0.753133	-0.745164	-0.832383	-0.871823	-0.749699	0.374332	0.506147	0.45373	0.444016	0.684525	0.764358	0.830276	0.732413	0.74183	0.74372	0.714591	0.744317	0.821233	0.864167	0.789776	0.724533	0.756809	0.700878	0.120363
missing	Dffa|O54786-2	M3	-0.578723	0.181625	-0.575282	-0.684293	-0.59272	-0.337413	0.148493	0.318339	-0.783793	-0.690159	-0.138349	0.34384	0.279017	0.543241	-0.224654	-0.426449	-0.428015	-0.346938	-0.440619	-0.552376	-0.373192	-0.486747	0.506896	0.614891	0.756653	0.250496	0.246121
	Rps5|Q91V55	M23	-0.144759	-0.293103	-0.417399	-0.511321	-0.578576	-0.512347	-0.65762	-0.626092	0.018528	0.107339	0.39955	0.493153	0.487082	0.672275	0.668798	0.419232	0.338073	0.367752	0.750196	0.673595	0.444651	0.641267	0.341739	0.633635	0.756386	0.829546	0.243395
	Nras|P08556	M3	-0.323448	-0.49113	-0.449908	-0.54783	-0.641587	-0.552221	-0.653641	-0.502013	0.00718973	0.188877	0.501951	0.474541	0.636194	0.66113	0.651098	0.389423	0.438638	0.522819	0.592976	0.607754	0.522435	0.637194	0.436876	0.672437	0.756142	0.729202	0.276092
	Ptpn3|A2ALK8	M5	-0.396818	-0.452665	-0.596002	-0.608361	-0.799975	-0.740764	-0.823617	-0.546133	0.17368	0.310423	0.442875	0.595118	0.732409	0.802481	0.715294	0.586988	0.523973	0.683274	0.768305	0.68316	0.635841	0.773426	0.573269	0.617195	0.755969	0.773641	0.355742
	Adhfe1|Q8R0N6	M21	0.0321989	-0.546841	-0.539504	-0.65599	-0.541282	-0.572951	-0.780489	-0.628895	0.38741	0.600499	0.535545	0.13681	0.390673	0.595007	0.725555	0.619568	0.649677	0.555834	0.899432	0.866044	0.737292	0.826961	0.538559	0.786086	0.755908	0.815825	0.0800245
	Gjc3|Q921C1	M11	0.0360694	-0.831746	-0.78181	-0.889226	-0.57485	-0.764005	-0.889027	-0.674968	0.356814	0.701067	0.786034	0.296559	0.611153	0.734335	0.753373	0.823836	0.756534	0.698274	0.783357	0.803785	0.941642	0.919792	0.812844	0.762565	0.755657	0.683014	-0.114193
	Uba1|Q02053	M5	-0.421767	-0.495632	-0.745247	-0.69842	-0.733022	-0.779544	-0.698346	-0.562275	-0.02626	0.0800955	0.27371	0.515257	0.642728	0.767222	0.590467	0.367242	0.696511	0.730796	0.577468	0.553456	0.589685	0.70451	0.730893	0.6126	0.755541	0.574444	0.367727
missing	Tlr9|Q9EQU3	M5	-0.495295	0.59089	-0.20826	-0.160079	-0.551274	-0.485635	0.46939	-0.204018	-0.742447	-0.721991	-0.61206	0.605002	0.415165	0.824439	0.335843	-0.724195	-0.492151	0.173596	-0.508428	-0.602616	-0.804302	-0.438267	0.248243	-0.664077	0.755495	0.0578505	0.500168
	Senp7|Q8BUH8	M12	-0.561104	-0.615229	-0.732653	-0.658865	-0.844414	-0.788311	-0.779162	-0.399492	0.375412	0.375243	0.417555	0.307729	0.711188	0.700184	0.655829	0.408099	0.902331	0.924073	0.615574	0.747106	0.682805	0.798935	0.768551	0.679638	0.754629	0.551389	0.540339
	Lsm3|P62311	M5	-0.386387	-0.527568	-0.781233	-0.768986	-0.827628	-0.861171	-0.835769	-0.619093	0.0730401	0.225274	0.425077	0.675075	0.734736	0.887773	0.703972	0.583788	0.577772	0.766027	0.740889	0.649502	0.662149	0.816045	0.73804	0.574378	0.754537	0.698624	0.33101
missing	Mutyh|Q99P21	M9	-0.323334	0.119838	-0.333712	-0.441764	-0.326922	-0.339632	0.598979	0.0933782	-0.927226	-0.668107	-0.217766	0.509163	0.240433	0.677141	-0.10415	-0.736815	-0.558884	0.00405543	-0.8991	-0.570233	-0.408286	-0.554538	0.781625	-0.19225	0.754505	0.214447	0.377262
	Dpp6|Q80VM5	M1	-0.447509	-0.590664	-0.696401	-0.655739	-0.846924	-0.847853	-0.892681	-0.567395	0.411499	0.465809	0.494161	0.539648	0.828891	0.806368	0.763467	0.690222	0.718256	0.838378	0.745599	0.755697	0.757	0.855063	0.716624	0.658906	0.754449	0.656177	0.348413
missing	Cars2|G3X975	M9	-0.38233	0.133276	-0.458429	-0.457769	-0.369266	-0.411716	0.623479	-0.0599262	-0.837267	-0.570058	-0.267706	0.575344	0.248593	0.66747	-0.141488	-0.688239	-0.329651	0.0365027	-0.80674	-0.683279	-0.38154	-0.489529	0.817438	-0.248459	0.754349	0.0100025	0.381965
	Psmd1|Q3TXS7	M1	-0.193252	-0.666508	-0.47868	-0.608646	-0.637346	-0.676293	-0.844376	-0.734425	0.246344	0.471494	0.55056	0.437089	0.735884	0.703841	0.829444	0.742733	0.54261	0.633226	0.733396	0.74683	0.801072	0.818252	0.588485	0.829389	0.754287	0.746562	0.0295998
	Atp2b3|A2ALL9	M1	-0.115784	-0.740009	-0.782982	-0.857023	-0.683257	-0.831349	-0.943668	-0.728629	0.341569	0.673638	0.671673	0.470563	0.708848	0.813045	0.813906	0.924366	0.659243	0.714992	0.788875	0.753531	0.926196	0.931731	0.798552	0.726828	0.754276	0.732681	-0.0806579
	Mrpl10|Q3TBW2	M1	-0.181573	-0.585019	-0.523675	-0.601938	-0.602688	-0.59274	-0.781585	-0.516595	0.320861	0.609383	0.437283	0.232554	0.576616	0.606214	0.666639	0.631816	0.631589	0.640224	0.740426	0.731696	0.753581	0.811422	0.544362	0.80326	0.754146	0.682527	0.0993642
	Slc30a1|Q60738	M3	-0.187757	-0.500544	-0.513793	-0.62198	-0.647196	-0.61864	-0.756126	-0.608724	0.0674843	0.274197	0.542987	0.587771	0.700921	0.757207	0.699478	0.548653	0.438022	0.55981	0.739356	0.675305	0.599759	0.74237	0.470985	0.637471	0.753763	0.763837	0.173768
	Cacna1e|A0A087WS83	M8	-0.0847704	-0.48676	-0.571651	-0.714477	-0.620774	-0.704782	-0.802666	-0.846824	-0.0695758	0.202532	0.49896	0.694737	0.69015	0.843291	0.823253	0.702565	0.34829	0.489072	0.736948	0.645245	0.645066	0.765774	0.572147	0.63792	0.753136	0.828018	-0.0151371
	Mtcl1|Q3UHU5	M3	-0.352214	-0.336031	-0.637827	-0.600951	-0.718408	-0.678253	-0.709934	-0.429846	0.0640628	0.238872	0.221795	0.439545	0.586248	0.722892	0.565846	0.44419	0.556156	0.671989	0.670785	0.599225	0.523688	0.721284	0.569545	0.592664	0.752886	0.63481	0.380812
	Amfr|Q9R049	M3	-0.372821	-0.434427	-0.52096	-0.536834	-0.739896	-0.636477	-0.752398	-0.396588	0.158111	0.295137	0.433323	0.48283	0.706966	0.721174	0.631929	0.469231	0.515107	0.669236	0.701815	0.678576	0.561981	0.730186	0.501068	0.619718	0.7527	0.697798	0.409036
	Arf4|P61750	M8	-0.0646544	-0.609756	-0.564739	-0.688877	-0.586685	-0.702036	-0.841699	-0.862429	0.234236	0.417487	0.541586	0.406987	0.600964	0.71788	0.834356	0.774278	0.578443	0.568104	0.790384	0.769308	0.800455	0.827771	0.628269	0.819691	0.752469	0.775638	-0.0454798
	Ank1|Q02357-6	M1	-0.316754	-0.59558	-0.721934	-0.724889	-0.690979	-0.722261	-0.797796	-0.489572	0.340196	0.605163	0.473628	0.223262	0.528783	0.65234	0.647199	0.651069	0.749689	0.685364	0.667493	0.68854	0.78714	0.807618	0.70882	0.757075	0.752423	0.644011	0.170203
	Arhgef40|S4R189	M3	-0.149033	-0.565062	-0.539763	-0.666724	-0.478076	-0.486986	-0.59226	-0.471623	-0.207836	0.172385	0.474748	0.311553	0.350228	0.586513	0.539632	0.373639	0.306767	0.325184	0.518954	0.50342	0.568799	0.609084	0.529599	0.738566	0.752289	0.719784	0.0501525
	Timm50|Q9D880	M5	-0.235694	-0.497827	-0.592918	-0.547648	-0.657461	-0.69053	-0.753047	-0.348293	0.115491	0.289101	0.435887	0.501183	0.721974	0.730363	0.509716	0.517553	0.533985	0.699832	0.724179	0.59448	0.628402	0.724236	0.586366	0.594968	0.752248	0.597534	0.316795
	Tmem120a|Q8C1E7	M5	-0.316326	-0.540885	-0.602212	-0.743449	-0.670915	-0.664829	-0.728579	-0.518278	-0.246347	0.278046	0.450076	0.609128	0.694086	0.797361	0.673154	0.538978	0.326504	0.497868	0.50632	0.502304	0.616362	0.711175	0.605065	0.631206	0.752056	0.686033	0.0955125
	Grin2b|G3X9V4	M19	-0.454977	-0.267791	-0.563149	-0.599486	-0.756142	-0.695291	-0.651952	-0.533753	-0.355936	-0.0841639	0.191874	0.787095	0.699107	0.845463	0.564775	0.333354	0.319376	0.538793	0.595636	0.432744	0.408762	0.6145	0.474524	0.522798	0.751806	0.679015	0.400593
	Phactr1|Q2M3X8-4	M1	-0.186629	-0.67134	-0.737541	-0.853069	-0.654679	-0.717366	-0.805014	-0.637057	0.0151713	0.396788	0.639597	0.581856	0.640135	0.807694	0.685913	0.646797	0.494903	0.560158	0.677049	0.621959	0.747694	0.80809	0.67116	0.655698	0.751353	0.729309	0.00891322
	Pnpla8|Q8K1N1	M9	-0.408697	-0.839841	-0.875898	-0.850916	-0.778757	-0.8759	-0.850485	-0.45534	0.238997	0.475461	0.640147	0.421407	0.787005	0.792393	0.690436	0.600975	0.829795	0.884589	0.546989	0.664974	0.852103	0.845952	0.959637	0.652043	0.751248	0.549348	0.239479
missing	Kctd6|Q8BNL5	M3	-0.439651	0.222403	-0.705817	-0.658088	-0.455562	-0.146133	-0.0259462	0.283696	-0.659061	-0.519976	0.16911	0.304528	0.374373	0.531459	-0.174875	-0.377548	-0.22503	-0.227859	-0.306977	-0.427074	-0.327717	-0.323616	0.0575347	0.477593	0.751108	0.365189	0.0500512
	Ube2n|P61089	M1	-0.346299	-0.735342	-0.838331	-0.80488	-0.795759	-0.894769	-0.907028	-0.557109	0.407099	0.579728	0.586572	0.475943	0.773492	0.810573	0.704977	0.73033	0.808072	0.861004	0.737147	0.742156	0.866512	0.9039	0.84274	0.676874	0.750867	0.581384	0.220334
	Ddi2|A2ADY9	M12	-0.696194	-0.424585	-0.717952	-0.605468	-0.850929	-0.782135	-0.60834	-0.409195	-0.0541053	-0.0961674	0.151871	0.518963	0.609933	0.734039	0.53896	0.122262	0.66444	0.755653	0.488071	0.520451	0.434021	0.6117	0.700551	0.562924	0.750815	0.531401	0.691328
	Pitpnc1|Q8K4R4	M1	-0.412616	-0.658444	-0.740585	-0.694593	-0.81462	-0.900251	-0.868672	-0.524326	0.238026	0.404161	0.455362	0.616436	0.881422	0.846005	0.678583	0.636278	0.698704	0.853854	0.697917	0.663327	0.776897	0.838314	0.791161	0.626335	0.750657	0.54254	0.320292
	Fam134a|Q6NS82	M15	-0.209733	-0.711301	-0.542934	-0.694208	-0.618341	-0.59651	-0.796917	-0.692083	0.409219	0.607661	0.626562	0.143444	0.482242	0.580931	0.882015	0.662867	0.638194	0.559802	0.666083	0.845842	0.794186	0.81695	0.636945	0.870705	0.750411	0.815273	0.0374853
	Rps17|P63276	M1	-0.309239	-0.536809	-0.666686	-0.713353	-0.789564	-0.820354	-0.903686	-0.794148	0.373768	0.488484	0.48944	0.573016	0.751653	0.825765	0.886894	0.776396	0.648999	0.697423	0.796833	0.79431	0.760135	0.871637	0.667948	0.67198	0.750015	0.774329	0.165856
	Sra1|Q80VJ2	M3	-0.173887	-0.578302	-0.40633	-0.577065	-0.492242	-0.412166	-0.586502	-0.453236	-0.126122	0.200693	0.53631	0.31136	0.463158	0.557536	0.606954	0.342195	0.309739	0.383324	0.518135	0.56722	0.528962	0.606183	0.425749	0.742299	0.749932	0.756089	0.0999763
	Ptpmt1|Q66GT5	M21	-0.121268	-0.524911	-0.552788	-0.65501	-0.660971	-0.663547	-0.843208	-0.650556	0.343929	0.574279	0.473428	0.331453	0.575202	0.700031	0.75486	0.678476	0.630648	0.658084	0.899755	0.832791	0.748518	0.86554	0.548502	0.753594	0.749517	0.782801	0.148969
	Srp19|Q9D104	M1	-0.255433	-0.555685	-0.650714	-0.719759	-0.69009	-0.725596	-0.801418	-0.686073	0.123601	0.305642	0.428977	0.398239	0.596089	0.743532	0.743196	0.579871	0.649264	0.678819	0.715568	0.722608	0.713073	0.80874	0.686197	0.739874	0.749466	0.71653	0.193409
	Hook3|Q8BUK6	M3	-0.39056	-0.627192	-0.703184	-0.685951	-0.704833	-0.707415	-0.712028	-0.393169	0.0858363	0.268635	0.467634	0.358243	0.677878	0.69151	0.574325	0.444406	0.698909	0.815851	0.533956	0.58335	0.649275	0.728051	0.723095	0.667309	0.749409	0.561623	0.318698
	Tmem14c|Q9CQN6	M1	-0.174352	-0.629395	-0.693287	-0.747592	-0.656625	-0.759664	-0.810337	-0.655213	0.0315359	0.279797	0.545227	0.507831	0.649553	0.7851	0.712761	0.684265	0.513955	0.682439	0.701564	0.621278	0.738998	0.784461	0.732519	0.683474	0.749127	0.741295	0.0798612
	Trp53bp1|A2AU91	M17	-0.539535	-0.548705	-0.67227	-0.627647	-0.830018	-0.764133	-0.792206	-0.598531	0.547972	0.453317	0.362444	0.20908	0.59652	0.642537	0.826229	0.505828	0.89597	0.817926	0.639109	0.842471	0.686548	0.806571	0.733708	0.746895	0.749019	0.661158	0.453856
	Tecpr1|Q80VP0	M5	-0.482818	-0.520589	-0.699796	-0.639949	-0.82279	-0.867774	-0.769673	-0.535946	0.0517175	0.157134	0.293147	0.671718	0.783945	0.838888	0.655346	0.456134	0.5798	0.759382	0.650949	0.586259	0.616119	0.734296	0.734088	0.563392	0.748933	0.586231	0.439242
	Chd4|E9QAS5	M15	-0.204135	-0.563598	-0.469723	-0.555521	-0.551383	-0.517342	-0.696862	-0.498364	0.408128	0.56757	0.429751	-0.0537188	0.407118	0.467566	0.689305	0.491693	0.752105	0.582348	0.631827	0.816701	0.697539	0.752661	0.549619	0.892915	0.748923	0.631729	0.189307
	Hp|Q61646	M1	-0.352164	-0.479851	-0.667474	-0.68069	-0.74304	-0.761133	-0.723088	-0.61152	0.0936921	0.219961	0.307129	0.51781	0.631215	0.766382	0.644778	0.38509	0.684853	0.703558	0.723221	0.6667	0.596648	0.74774	0.630027	0.619256	0.748388	0.628319	0.379245
	Ptprj|E9Q4S7	M3	-0.523441	-0.350394	-0.491704	-0.523286	-0.790325	-0.634484	-0.683932	-0.506508	0.061587	0.185333	0.226947	0.499256	0.682509	0.705992	0.692077	0.378249	0.5125	0.681862	0.606645	0.620133	0.468903	0.682545	0.468488	0.635942	0.748318	0.701846	0.455074
	Enpp6|Q8BGN3	M11	-0.244405	-0.817813	-0.815807	-0.893561	-0.680598	-0.759837	-0.854113	-0.535394	0.310361	0.734315	0.681026	0.304599	0.627539	0.718333	0.732844	0.747871	0.729841	0.7132	0.613129	0.698373	0.897809	0.880078	0.82879	0.732795	0.748287	0.657711	-0.0166043
missing	Erc2|Q6PH08-3	M5	-0.885034	0.750777	-0.0118635	0.25505	-0.892152	-0.8193	0.00286959	-0.163849	-0.560039	-0.911915	-0.83246	0.83988	0.84698	0.94979	0.168867	-0.811503	-0.0512856	0.682854	-0.339453	-0.60883	-0.846028	-0.720868	0.227972	-0.683887	0.748094	-0.317392	0.886139
	Kcnb2|A6H8H5	M3	-0.16445	-0.57845	-0.722696	-0.740466	-0.658774	-0.751207	-0.765963	-0.492281	0.0928515	0.365723	0.460815	0.413697	0.647924	0.7544	0.549635	0.548693	0.69471	0.800117	0.751867	0.64495	0.700016	0.804402	0.684356	0.654718	0.747942	0.572543	0.223747
	Basp1|Q91XV3	M3	-0.422347	-0.583676	-0.814094	-0.795386	-0.768359	-0.800006	-0.737169	-0.597012	0.0937103	0.222078	0.465943	0.565933	0.574408	0.785701	0.677257	0.483426	0.571255	0.630676	0.604833	0.591058	0.628768	0.729656	0.747022	0.58095	0.747765	0.69286	0.27972
	Kif5c|P28738	M3	-0.623379	-0.416318	-0.736985	-0.651869	-0.740018	-0.655662	-0.548604	-0.216588	-0.138352	0.0751929	0.199621	0.389457	0.447317	0.648168	0.425008	0.134147	0.528674	0.543614	0.365385	0.41209	0.42931	0.561585	0.658505	0.545519	0.747524	0.527242	0.52102
	Gpc6|Q8R3X6	M1	-0.155704	-0.798656	-0.857035	-0.909575	-0.692563	-0.85203	-0.90342	-0.63877	0.298532	0.641934	0.692335	0.482837	0.715505	0.818439	0.717006	0.804481	0.730692	0.759812	0.745327	0.717804	0.91203	0.918948	0.837576	0.684723	0.747275	0.629547	-0.0106917
	Eml1|Q05BC3	M9	-0.550346	-0.692266	-0.917698	-0.824752	-0.803569	-0.875008	-0.729257	-0.340448	0.0476482	0.280754	0.433613	0.474968	0.673235	0.779789	0.51987	0.394261	0.754089	0.800484	0.464295	0.512743	0.696879	0.735209	0.908192	0.579151	0.747217	0.45482	0.398821
	Lypd1|Q8BLC3	M1	-0.0736314	-0.65452	-0.591027	-0.728825	-0.616769	-0.713944	-0.879791	-0.782104	0.187103	0.477844	0.668473	0.536602	0.711881	0.785479	0.873033	0.845861	0.460288	0.552623	0.740519	0.727097	0.80811	0.831604	0.659733	0.710435	0.746994	0.831333	-0.0951134
	Hspd1|P63038	M1	-0.306417	-0.683823	-0.865709	-0.840663	-0.787768	-0.929228	-0.890398	-0.603289	0.232976	0.465955	0.546613	0.616771	0.783192	0.881003	0.72627	0.724961	0.675113	0.783456	0.704819	0.672224	0.809497	0.868918	0.870108	0.580429	0.746494	0.608903	0.180838
	Copg1|Q9QZE5	M11	-0.0233337	-0.812947	-0.732873	-0.855348	-0.572563	-0.695515	-0.870831	-0.539061	0.219824	0.696062	0.827573	0.335707	0.622547	0.725556	0.695001	0.825336	0.614321	0.635455	0.718422	0.688229	0.922428	0.862637	0.755563	0.729171	0.746432	0.748628	-0.138513
	Tspan7|Q62283	M8	0.0269977	-0.705277	-0.638793	-0.778512	-0.563518	-0.693582	-0.871024	-0.769189	0.262261	0.570214	0.712627	0.470428	0.679324	0.75537	0.817005	0.86236	0.532914	0.587196	0.770537	0.749781	0.836714	0.867495	0.654779	0.726532	0.746255	0.769508	-0.166821
	Pomgnt2|Q8BW41	M17	-0.247604	-0.677867	-0.775686	-0.756468	-0.669025	-0.721843	-0.790725	-0.372272	0.456477	0.673303	0.586951	0.123471	0.571536	0.632524	0.619824	0.586149	0.901165	0.795332	0.643408	0.763924	0.792614	0.834027	0.78186	0.698463	0.746216	0.552072	0.229786
	Anapc5|Q8BTZ4	M10	-0.181582	-0.712398	-0.67635	-0.697547	-0.69016	-0.788804	-0.868909	-0.522738	0.398883	0.617303	0.585919	0.363695	0.76635	0.73819	0.703599	0.683055	0.799981	0.83762	0.782544	0.782559	0.844863	0.874382	0.749445	0.693669	0.746212	0.605543	0.185717
	Sv2b|Q8BG39	M8	0.00402373	-0.520006	-0.47394	-0.678912	-0.558138	-0.642391	-0.784569	-0.872967	-0.0746338	0.256315	0.525039	0.639233	0.655851	0.793923	0.836969	0.70829	0.295331	0.438713	0.770591	0.667359	0.660536	0.758988	0.503326	0.694558	0.746197	0.85305	-0.0899021
	Parp1|Q921K2	M5	-0.122044	-0.575468	-0.72921	-0.849933	-0.600828	-0.728547	-0.737177	-0.701606	-0.0783261	0.306186	0.529923	0.492787	0.514758	0.776837	0.707804	0.597886	0.476036	0.472298	0.618615	0.606145	0.676713	0.746618	0.700548	0.65118	0.746177	0.698447	0.00341066
	Terf2|O35144	M12	-0.291134	-0.815045	-0.739433	-0.771096	-0.734508	-0.779567	-0.869861	-0.421672	0.321272	0.635383	0.718094	0.431789	0.802741	0.758865	0.668941	0.696356	0.718438	0.848302	0.692148	0.694917	0.863495	0.864391	0.772153	0.674436	0.746053	0.632878	0.158087
	Azi2|Q9QYP6	M5	-0.405628	-0.702015	-0.787654	-0.811562	-0.77247	-0.868408	-0.804838	-0.539047	-0.0583991	0.321194	0.503729	0.733756	0.834058	0.876957	0.62786	0.612256	0.517226	0.72688	0.580788	0.499832	0.744011	0.780837	0.775597	0.599627	0.745913	0.5626	0.166223
	Aagab|Q8R2R3	M8	-0.0161525	-0.414006	-0.497559	-0.676357	-0.579043	-0.665318	-0.774411	-0.906634	0.000644169	0.25852	0.427757	0.548681	0.559658	0.773852	0.832809	0.680398	0.38795	0.431016	0.807291	0.72455	0.629173	0.766017	0.496514	0.715672	0.745852	0.819955	-0.00595933
missing	Myo7a|P97479	M5	-0.632127	0.704124	-0.489669	-0.254582	-0.688034	-0.689541	0.397617	-0.356265	-0.422234	-0.749414	-0.72929	0.450229	0.31332	0.780399	0.158467	-0.733784	-0.327772	0.358237	-0.390796	-0.285833	-0.826637	-0.237217	0.263472	-0.701189	0.745831	-0.325996	0.629554
	Mrps21|P58059	M1	-0.0716726	-0.736555	-0.70481	-0.830041	-0.626748	-0.783445	-0.871101	-0.725557	0.0997544	0.491244	0.640247	0.532011	0.711652	0.81248	0.768207	0.825442	0.511212	0.660417	0.729211	0.677412	0.845103	0.868726	0.744555	0.726656	0.745152	0.694726	-0.093041
	Gramd1b|Q80TI0-4	M3	-0.0339385	-0.591588	-0.582311	-0.717832	-0.528728	-0.578225	-0.707021	-0.436576	-0.0675229	0.369733	0.581962	0.259602	0.481567	0.659328	0.538144	0.482165	0.554973	0.58381	0.719538	0.636851	0.69134	0.735599	0.588392	0.722173	0.744693	0.698676	0.111736
	Bcl11a|Q5STS9	M1	-0.440952	-0.538456	-0.654422	-0.666076	-0.796185	-0.783452	-0.785264	-0.651372	0.211165	0.261984	0.421658	0.528926	0.770982	0.778318	0.744815	0.51968	0.736458	0.803141	0.661081	0.698003	0.652042	0.778518	0.660084	0.661124	0.744607	0.641125	0.353815
	Tmem231|Q3U284	M1	-0.475988	-0.485714	-0.704822	-0.630881	-0.771316	-0.690024	-0.727217	-0.422019	0.312999	0.300998	0.421497	0.320651	0.583939	0.663388	0.621177	0.4497	0.74321	0.779028	0.617593	0.667042	0.594027	0.729501	0.650632	0.634842	0.744588	0.663335	0.433568
	Ldb1|P70662	M1	-0.120645	-0.59111	-0.540617	-0.663486	-0.588733	-0.675493	-0.779699	-0.804925	0.229841	0.357095	0.533804	0.328455	0.543543	0.669903	0.81969	0.655156	0.589455	0.538949	0.716434	0.784611	0.728936	0.778772	0.616591	0.818728	0.744433	0.724093	0.0581616
	Eef2|P58252	M9	-0.186704	-0.786066	-0.861736	-0.921485	-0.628056	-0.785856	-0.769692	-0.563959	-0.0692085	0.333497	0.621903	0.481217	0.60787	0.790977	0.637341	0.584922	0.590737	0.657154	0.551858	0.547615	0.78618	0.781587	0.881334	0.633466	0.744298	0.634175	0.0111475
	Eif4g2|G3XA17	M8	-0.0524022	-0.536728	-0.601939	-0.761402	-0.61797	-0.703776	-0.826895	-0.867338	0.119899	0.399461	0.506531	0.503464	0.57195	0.781634	0.848163	0.710433	0.510324	0.51882	0.81677	0.758502	0.730001	0.828029	0.606371	0.708042	0.744199	0.836624	-0.0204514
	Tsc22d1|P62500-2	M12	-0.277504	-0.699645	-0.747806	-0.747382	-0.740452	-0.794974	-0.874027	-0.470931	0.369801	0.622154	0.618309	0.38023	0.716098	0.746805	0.659519	0.731558	0.746193	0.841544	0.760319	0.714267	0.844017	0.868114	0.748902	0.693281	0.744173	0.648403	0.186571
	Gucy1a2|F8VQK3	M1	-0.122685	-0.711576	-0.64426	-0.809936	-0.607132	-0.727909	-0.830522	-0.807377	0.0706725	0.484889	0.612283	0.537616	0.665302	0.774675	0.812561	0.784091	0.489597	0.536754	0.674777	0.64289	0.827685	0.81622	0.67701	0.751128	0.744048	0.758037	-0.150885
	Nt5dc3|Q3UHB1	M8	0.0214052	-0.592916	-0.582791	-0.739704	-0.585489	-0.715856	-0.875304	-0.84768	0.196614	0.479059	0.636421	0.523543	0.664097	0.789093	0.825608	0.842457	0.511597	0.541475	0.845094	0.771492	0.80213	0.855949	0.59411	0.741191	0.744041	0.786084	-0.0987577
	Ntrk2|P15209	M5	-0.387202	-0.651145	-0.747011	-0.742352	-0.790282	-0.874165	-0.838633	-0.528182	-0.00833888	0.298467	0.496436	0.793758	0.91257	0.908078	0.68987	0.641524	0.481578	0.744555	0.611513	0.529717	0.718685	0.779993	0.779997	0.520024	0.743926	0.626071	0.207176
	Dfna5|Q9Z2D3	M3	-0.532455	-0.502413	-0.701156	-0.587824	-0.766188	-0.749636	-0.661342	-0.325489	0.272779	0.309779	0.234674	0.265025	0.579442	0.628426	0.517879	0.29252	0.822803	0.800752	0.563984	0.629189	0.581345	0.69542	0.699994	0.646976	0.74384	0.451935	0.552014
	Ankrd50|F7BE84	M1	-0.36615	-0.611054	-0.593514	-0.61046	-0.707485	-0.690472	-0.765733	-0.481853	0.3924	0.546708	0.435371	0.223117	0.581495	0.616218	0.674589	0.516394	0.765398	0.715441	0.69332	0.750103	0.740177	0.780892	0.642363	0.767471	0.743615	0.629287	0.306744
	Trim46|Q7TNM2	M3	-0.179475	-0.394088	-0.618668	-0.574311	-0.647483	-0.671012	-0.714382	-0.376702	0.199848	0.321783	0.376469	0.38638	0.615602	0.698734	0.524024	0.456294	0.639538	0.707563	0.755984	0.670578	0.55705	0.730054	0.560599	0.558164	0.743609	0.587916	0.36974
	Nek3|F8WGD4	M10	-0.0365726	-0.592199	-0.523475	-0.6293	-0.585742	-0.611858	-0.82899	-0.679375	0.596416	0.682802	0.596401	0.0847652	0.488711	0.583031	0.837855	0.688572	0.779896	0.632332	0.854857	0.967974	0.784696	0.864515	0.586544	0.818682	0.74315	0.767628	0.111607
	Mrps36|Q9CQX8	M1	-0.198559	-0.723244	-0.832746	-0.879455	-0.652232	-0.785764	-0.771009	-0.526047	-0.0198671	0.360938	0.57011	0.487121	0.576952	0.784777	0.575652	0.577685	0.563069	0.656329	0.647302	0.573526	0.761515	0.795371	0.797351	0.652531	0.74309	0.604535	0.0888171
	Ephb1|Q8CBF3	M1	-0.305015	-0.697047	-0.778698	-0.750194	-0.727206	-0.840643	-0.874076	-0.534173	0.308113	0.528465	0.548378	0.481579	0.747324	0.782037	0.694875	0.740789	0.673384	0.739077	0.658845	0.668809	0.834143	0.845704	0.81869	0.66173	0.742874	0.589908	0.137545
	Gbf1|Q6DFZ1	M10	-0.269951	-0.501462	-0.537301	-0.56704	-0.708862	-0.680288	-0.806023	-0.608672	0.546765	0.548441	0.398821	0.193799	0.559241	0.626604	0.817536	0.555899	0.773866	0.686988	0.792745	0.918524	0.691087	0.828073	0.608306	0.746461	0.742863	0.701487	0.341858
	Snx16|Q8C080	M9	-0.397074	-0.763674	-0.864626	-0.829327	-0.782051	-0.869498	-0.843845	-0.486308	0.293416	0.496204	0.621263	0.461073	0.788273	0.798434	0.716056	0.618736	0.820662	0.847819	0.564835	0.667625	0.812079	0.82969	0.912779	0.591083	0.742718	0.580966	0.234402
	Rabep1|O35551	M3	-0.305153	-0.428837	-0.716589	-0.674103	-0.690217	-0.693333	-0.66019	-0.442285	0.151866	0.204818	0.382923	0.256325	0.397888	0.655959	0.542564	0.325364	0.722824	0.673384	0.702436	0.671064	0.548274	0.687547	0.65174	0.618876	0.742672	0.655295	0.454317
	Ppp1r1b|Q60829	M3	-0.0712071	-0.498768	-0.565591	-0.684127	-0.525211	-0.510409	-0.673852	-0.497295	0.0221991	0.345081	0.500617	0.313966	0.436538	0.633425	0.61127	0.478747	0.432738	0.457278	0.657191	0.645638	0.58005	0.713989	0.506317	0.664212	0.74263	0.744804	0.0760868
	Cdv3|Q4VAA2	M1	-0.237827	-0.579732	-0.706495	-0.720852	-0.762115	-0.849419	-0.905659	-0.706242	0.432487	0.565423	0.457826	0.429855	0.722289	0.792561	0.81744	0.750445	0.78487	0.810626	0.8364	0.827836	0.809986	0.903277	0.748161	0.685939	0.742623	0.68145	0.206428
	Rufy1|Q8BIJ7	M10	-0.30685	-0.505702	-0.460131	-0.513117	-0.676935	-0.587295	-0.721254	-0.548407	0.474499	0.448425	0.398454	0.142566	0.536694	0.556882	0.753662	0.438131	0.736202	0.690731	0.722399	0.879559	0.608455	0.770061	0.511175	0.790796	0.742614	0.661009	0.386074
missing	Reep3|Q99KK1	M15	-0.554471	-0.0622471	-0.0531498	0.00120837	-0.525572	0.0950403	0.725478	0.109487	-0.278094	-0.0864935	-0.547035	-0.39024	-0.0727763	-0.134976	-0.3088	-0.566493	0.206635	0.186239	-0.214589	0.0595584	-0.0346397	0.151189	0.329671	0.878172	0.742537	0.34345	0.231481
	Kcnj3|P63250	M3	-0.264259	-0.573329	-0.605936	-0.694877	-0.646962	-0.68737	-0.704687	-0.424577	-0.214289	0.185164	0.503907	0.497698	0.641208	0.760255	0.601249	0.442299	0.416079	0.569294	0.554119	0.537477	0.616799	0.677336	0.671524	0.621248	0.742155	0.64953	0.233071
	Hdgf|P51859	M12	-0.29783	-0.668884	-0.71993	-0.730535	-0.744431	-0.789135	-0.857187	-0.555157	0.440692	0.602471	0.487608	0.243456	0.662409	0.703016	0.738798	0.640065	0.884163	0.875905	0.745146	0.816766	0.823876	0.88838	0.782667	0.745105	0.742097	0.618241	0.259406
	Slc26a6|Q8CIW6	M1	-0.165989	-0.745104	-0.532497	-0.702534	-0.608517	-0.653224	-0.803344	-0.621115	0.184365	0.549464	0.653682	0.323986	0.635591	0.668991	0.76581	0.675555	0.556441	0.601551	0.678175	0.733809	0.815736	0.806196	0.629319	0.828939	0.742032	0.707215	0.0176742
	Serpinh1|P19324	M9	-0.236774	-0.889114	-0.765057	-0.840076	-0.6653	-0.752871	-0.835175	-0.506663	0.299991	0.595609	0.778675	0.254326	0.681988	0.69589	0.732629	0.662644	0.798296	0.799076	0.58647	0.736721	0.889923	0.850264	0.864535	0.75456	0.741627	0.624768	0.0797324
	Ephb3|P54754	M3	-0.237728	-0.589196	-0.565599	-0.659514	-0.539901	-0.549376	-0.589593	-0.444838	-0.0672883	0.193955	0.549949	0.331956	0.465858	0.602616	0.520144	0.295142	0.524411	0.436663	0.514661	0.557862	0.571553	0.608226	0.539413	0.697327	0.741295	0.605883	0.199938
	Gmppa|Q922H4	M21	0.0554653	-0.61109	-0.67375	-0.744041	-0.555434	-0.658193	-0.818077	-0.693829	0.449595	0.553248	0.663474	0.209301	0.453571	0.652347	0.721471	0.700313	0.752062	0.646678	0.894282	0.862745	0.784395	0.855821	0.637375	0.74074	0.741143	0.768347	0.0413971
	Pitpna|P53810	M3	-0.691789	-0.497367	-0.80811	-0.695118	-0.896823	-0.842301	-0.728776	-0.466396	0.219053	0.215585	0.293837	0.522758	0.646422	0.767124	0.672594	0.358337	0.716508	0.736423	0.521917	0.607892	0.573454	0.708919	0.778048	0.540659	0.741035	0.602224	0.549763
	Fundc2|Q9D6K8	M21	-0.00275552	-0.488058	-0.470051	-0.57298	-0.569749	-0.618907	-0.796018	-0.702975	0.36479	0.480793	0.467877	0.306374	0.508771	0.648231	0.738382	0.649699	0.559822	0.547832	0.922571	0.859079	0.696435	0.81881	0.479197	0.774476	0.740867	0.746964	0.12524
[truncated: 7,763 more rows]

## Sheet: Table S5
Table S5. Gene Ontology (GO) term enrichment for proteins in Grn mouse brain WGCNA network. Related to Figure 2.
[truncated: 681 more rows]
